# Supplementary material for: Development of a novel multiplex DNA microarray for Fusarium graminearum and analysis of azole fungicide responses
Source: BMC Genomics. 2011 Jan 21;12:52. doi: 10.1186/1471-2164-12-52 (PMC3037902; doi:10.1186/1471-2164-12-52)
Supplement: Additional file 1 — Design of the 8 × 15 k F. graminearum microarray. This file includes information about gene-specific oligonucleotides and additional features assembled on the 15 k microarray. In addition, the list of the corresponding transcript and gene IDs is provided for proper assignment of array oligonucleotides and data to a specific F. graminearum gene. [file 1471-2164-12-52-S1.XLS]

## Sheet: Trancript vs. gene ID
Trancript ID (= Target ID)	Gene ID
FGST_00007	FGSG_00001
FGST_00008	FGSG_00002
FGST_00010	FGSG_00003
FGST_00011	FGSG_00004
FGST_00012	FGSG_00005
FGST_00013	FGSG_00006
FGST_00014	FGSG_00007
FGST_00018	FGSG_00009
FGST_00019	FGSG_00010
FGST_00020	FGSG_00011
FGST_00021	FGSG_00012
FGST_00022	FGSG_00013
FGST_00025	FGSG_00014
FGST_00026	FGSG_00015
FGST_00028	FGSG_00016
FGST_00029	FGSG_00017
FGST_00030	FGSG_00018
FGST_00031	FGSG_00019
FGST_00032	FGSG_00020
FGST_00033	FGSG_00021
FGST_00036	FGSG_00023
FGST_00037	FGSG_00024
FGST_00038	FGSG_00025
FGST_00039	FGSG_00026
FGST_00040	FGSG_00027
FGST_00041	FGSG_00028
FGST_00042	FGSG_00029
FGST_00043	FGSG_00030
FGST_00044	FGSG_00031
FGST_00045	FGSG_00032
FGST_00046	FGSG_00033
FGST_00047	FGSG_00034
FGST_00050	FGSG_00036
FGST_00053	FGSG_00038
FGST_00054	FGSG_00039
FGST_00055	FGSG_00040
FGST_00060	FGSG_00043
FGST_00061	FGSG_00044
FGST_00062	FGSG_00045
FGST_00063	FGSG_00046
FGST_00064	FGSG_00047
FGST_00065	FGSG_00048
FGST_00066	FGSG_00049
FGST_00068	FGSG_00050
FGST_00069	FGSG_00051
FGST_00070	FGSG_00052
FGST_00071	FGSG_00053
FGST_00072	FGSG_00054
FGST_00073	FGSG_00055
FGST_00074	FGSG_00056
FGST_00081	FGSG_00058
FGST_00082	FGSG_00059
FGST_00083	FGSG_00060
FGST_00084	FGSG_00061
FGST_00085	FGSG_00062
FGST_00086	FGSG_00063
FGST_00087	FGSG_00064
FGST_00089	FGSG_00065
FGST_00090	FGSG_00066
FGST_00091	FGSG_00067
FGST_00092	FGSG_00068
FGST_00093	FGSG_00069
FGST_00094	FGSG_00070
FGST_00095	FGSG_00071
FGST_00096	FGSG_00072
FGST_00097	FGSG_00073
FGST_00098	FGSG_00074
FGST_00099	FGSG_00075
FGST_00100	FGSG_00076
FGST_00101	FGSG_00077
FGST_00102	FGSG_00078
FGST_00103	FGSG_00079
FGST_00104	FGSG_00080
FGST_00105	FGSG_00081
FGST_00106	FGSG_00082
FGST_00107	FGSG_00083
FGST_00108	FGSG_00084
FGST_00109	FGSG_00085
FGST_00112	FGSG_00087
FGST_00115	FGSG_00089
FGST_00116	FGSG_00090
FGST_00117	FGSG_00091
FGST_00119	FGSG_00092
FGST_00120	FGSG_00093
FGST_00121	FGSG_00094
FGST_00122	FGSG_00095
FGST_00123	FGSG_00096
FGST_00124	FGSG_00097
FGST_00127	FGSG_00099
FGST_00128	FGSG_00100
FGST_00129	FGSG_00101
FGST_00130	FGSG_00102
FGST_00131	FGSG_00103
FGST_00132	FGSG_00104
FGST_00133	FGSG_00105
FGST_00137	FGSG_00107
FGST_00138	FGSG_00108
FGST_00139	FGSG_00109
FGST_00140	FGSG_00110
FGST_00141	FGSG_00111
FGST_00142	FGSG_00112
FGST_00144	FGSG_00114
FGST_00145	FGSG_00115
FGST_00146	FGSG_00116
FGST_00147	FGSG_00117
FGST_00148	FGSG_00118
FGST_00149	FGSG_00119
FGST_00150	FGSG_00120
FGST_00151	FGSG_00121
FGST_00152	FGSG_00122
FGST_00153	FGSG_00123
FGST_00154	FGSG_00124
FGST_00155	FGSG_00125
FGST_00156	FGSG_00126
FGST_00157	FGSG_00127
FGST_00158	FGSG_00128
FGST_00159	FGSG_00129
FGST_00160	FGSG_00130
FGST_00161	FGSG_00131
FGST_00162	FGSG_00132
FGST_00165	FGSG_00134
FGST_00166	FGSG_00135
FGST_00167	FGSG_00136
FGST_00168	FGSG_00137
FGST_00169	FGSG_00138
FGST_00170	FGSG_00139
FGST_00171	FGSG_00140
FGST_00173	FGSG_00141
FGST_00174	FGSG_00142
FGST_00175	FGSG_00143
FGST_00176	FGSG_00144
FGST_00177	FGSG_00145
FGST_00180	FGSG_00147
FGST_00181	FGSG_00148
FGST_00184	FGSG_00150
FGST_00186	FGSG_00151
FGST_00187	FGSG_00152
FGST_00188	FGSG_00153
FGST_00189	FGSG_00154
FGST_00192	FGSG_00156
FGST_00193	FGSG_00157
FGST_00194	FGSG_00158
FGST_00197	FGSG_00160
FGST_00198	FGSG_00161
FGST_00199	FGSG_00162
FGST_00200	FGSG_00163
FGST_00203	FGSG_00164
FGST_00204	FGSG_00165
FGST_00205	FGSG_00166
FGST_00208	FGSG_00168
FGST_00209	FGSG_00169
FGST_00210	FGSG_00170
FGST_00211	FGSG_00171
FGST_00213	FGSG_00172
FGST_00214	FGSG_00173
FGST_00215	FGSG_00174
FGST_00216	FGSG_00175
FGST_00217	FGSG_00176
FGST_00218	FGSG_00177
FGST_00222	FGSG_00179
FGST_00223	FGSG_00180
FGST_00225	FGSG_00181
FGST_00226	FGSG_00182
FGST_00227	FGSG_00183
FGST_00228	FGSG_00184
FGST_00229	FGSG_00185
FGST_00230	FGSG_00186
FGST_00233	FGSG_00188
FGST_00234	FGSG_00189
FGST_00235	FGSG_00190
FGST_00238	FGSG_00192
FGST_00239	FGSG_00193
FGST_00240	FGSG_00194
FGST_00241	FGSG_00195
FGST_00242	FGSG_00196
FGST_00243	FGSG_00197
FGST_00244	FGSG_00198
FGST_00245	FGSG_00199
FGST_00246	FGSG_00200
FGST_00247	FGSG_00201
FGST_00251	FGSG_00203
FGST_00254	FGSG_00205
FGST_00255	FGSG_00206
FGST_00257	FGSG_00207
FGST_00258	FGSG_00208
FGST_00261	FGSG_00209
FGST_00262	FGSG_00210
FGST_00263	FGSG_00211
FGST_00264	FGSG_00212
FGST_00265	FGSG_00213
FGST_00266	FGSG_00214
FGST_00267	FGSG_00215
FGST_00268	FGSG_00216
FGST_00269	FGSG_00217
FGST_00270	FGSG_00218
FGST_00271	FGSG_00219
FGST_00272	FGSG_00220
FGST_00273	FGSG_00221
FGST_00274	FGSG_00222
FGST_00277	FGSG_00224
FGST_00278	FGSG_00225
FGST_00279	FGSG_00226
FGST_00280	FGSG_00227
FGST_00283	FGSG_00229
FGST_00284	FGSG_00230
FGST_00287	FGSG_00231
FGST_00288	FGSG_00232
FGST_00290	FGSG_00233
FGST_00291	FGSG_00234
FGST_00292	FGSG_00235
FGST_00293	FGSG_00236
FGST_00294	FGSG_00237
FGST_00299	FGSG_00239
FGST_00301	FGSG_00240
FGST_00305	FGSG_00242
FGST_00307	FGSG_00243
FGST_00311	FGSG_00245
FGST_00312	FGSG_00246
FGST_00313	FGSG_00247
FGST_00315	FGSG_00248
FGST_00316	FGSG_00249
FGST_00319	FGSG_00251
FGST_00320	FGSG_00252
FGST_00321	FGSG_00253
FGST_00322	FGSG_00254
FGST_00324	FGSG_00255
FGST_00325	FGSG_00256
FGST_00326	FGSG_00257
FGST_00327	FGSG_00258
FGST_00328	FGSG_00259
FGST_00329	FGSG_00260
FGST_00330	FGSG_00261
FGST_00331	FGSG_00262
FGST_00332	FGSG_00263
FGST_00333	FGSG_00264
FGST_00334	FGSG_00265
FGST_00335	FGSG_00266
FGST_00336	FGSG_00267
FGST_00337	FGSG_00268
FGST_00339	FGSG_00269
FGST_00340	FGSG_00270
FGST_00343	FGSG_00271
FGST_00344	FGSG_00272
FGST_00345	FGSG_00273
FGST_00347	FGSG_00274
FGST_00348	FGSG_00275
FGST_00349	FGSG_00276
FGST_00350	FGSG_00277
FGST_00351	FGSG_00278
FGST_00352	FGSG_00279
FGST_00354	FGSG_00280
FGST_00355	FGSG_00281
FGST_00356	FGSG_00282
FGST_00357	FGSG_00283
FGST_00358	FGSG_00284
FGST_00359	FGSG_00285
FGST_00361	FGSG_00286
FGST_00362	FGSG_00287
FGST_00363	FGSG_00288
FGST_00364	FGSG_00289
FGST_00367	FGSG_00291
FGST_00368	FGSG_00292
FGST_00369	FGSG_00293
FGST_00370	FGSG_00294
FGST_00371	FGSG_00295
FGST_00372	FGSG_00296
FGST_00373	FGSG_00297
FGST_00374	FGSG_00298
FGST_00375	FGSG_00299
FGST_00376	FGSG_00300
FGST_00377	FGSG_00301
FGST_00378	FGSG_00302
FGST_00379	FGSG_00303
FGST_00380	FGSG_00304
FGST_00381	FGSG_00305
FGST_00382	FGSG_00306
FGST_00383	FGSG_00307
FGST_00384	FGSG_00308
FGST_00385	FGSG_00309
FGST_00386	FGSG_00310
FGST_00387	FGSG_00311
FGST_00388	FGSG_00312
FGST_00389	FGSG_00313
FGST_00391	FGSG_00314
FGST_00392	FGSG_00315
FGST_00393	FGSG_00316
FGST_00394	FGSG_00317
FGST_00395	FGSG_00318
FGST_00396	FGSG_00319
FGST_00397	FGSG_00320
FGST_00398	FGSG_00321
FGST_00399	FGSG_00322
FGST_00400	FGSG_00323
FGST_00401	FGSG_00324
FGST_00402	FGSG_00325
FGST_00403	FGSG_00326
FGST_00404	FGSG_00327
FGST_00405	FGSG_00328
FGST_00406	FGSG_00329
FGST_00407	FGSG_00330
FGST_00409	FGSG_00331
FGST_00410	FGSG_00332
FGST_00411	FGSG_00333
FGST_00412	FGSG_00334
FGST_00413	FGSG_00335
FGST_00414	FGSG_00336
FGST_00415	FGSG_00337
FGST_00416	FGSG_00338
FGST_00419	FGSG_00339
FGST_00420	FGSG_00340
FGST_00426	FGSG_00342
FGST_00427	FGSG_00343
FGST_00428	FGSG_00344
FGST_00429	FGSG_00345
FGST_00431	FGSG_00346
FGST_00432	FGSG_00347
FGST_00433	FGSG_00348
FGST_00434	FGSG_00349
FGST_00435	FGSG_00350
FGST_00436	FGSG_00351
FGST_00437	FGSG_00352
FGST_00438	FGSG_00353
FGST_00439	FGSG_00354
FGST_00440	FGSG_00355
FGST_00443	FGSG_00357
FGST_00444	FGSG_00358
FGST_00445	FGSG_00359
FGST_00446	FGSG_00360
FGST_00447	FGSG_00361
FGST_00449	FGSG_00362
FGST_00450	FGSG_00363
FGST_00451	FGSG_00364
FGST_00452	FGSG_00365
FGST_00454	FGSG_00366
FGST_00455	FGSG_00367
FGST_00456	FGSG_00368
FGST_00459	FGSG_00369
FGST_00460	FGSG_00370
FGST_00461	FGSG_00371
FGST_00462	FGSG_00372
FGST_00463	FGSG_00373
FGST_00464	FGSG_00374
FGST_00465	FGSG_00375
FGST_00466	FGSG_00376
FGST_00467	FGSG_00377
FGST_00468	FGSG_00378
FGST_00469	FGSG_00379
FGST_00470	FGSG_00380
FGST_00471	FGSG_00381
FGST_00472	FGSG_00382
FGST_00473	FGSG_00383
FGST_00474	FGSG_00384
FGST_00475	FGSG_00385
FGST_00476	FGSG_00386
FGST_00477	FGSG_00387
FGST_00478	FGSG_00388
FGST_00479	FGSG_00389
FGST_00480	FGSG_00390
FGST_00481	FGSG_00391
FGST_00482	FGSG_00392
FGST_00483	FGSG_00393
FGST_00484	FGSG_00394
FGST_00485	FGSG_00395
FGST_00486	FGSG_00396
FGST_00487	FGSG_00397
FGST_00488	FGSG_00398
FGST_00489	FGSG_00399
FGST_00491	FGSG_00401
FGST_00492	FGSG_00402
FGST_00493	FGSG_00403
FGST_00494	FGSG_00404
FGST_00496	FGSG_00405
FGST_00497	FGSG_00406
FGST_00498	FGSG_00407
FGST_00502	FGSG_00408
FGST_00503	FGSG_00409
FGST_00504	FGSG_00410
FGST_00505	FGSG_00411
FGST_00506	FGSG_00412
FGST_00507	FGSG_00413
FGST_00508	FGSG_00414
FGST_00509	FGSG_00415
FGST_00510	FGSG_00416
FGST_00511	FGSG_00417
FGST_00512	FGSG_00418
FGST_00513	FGSG_00419
FGST_00514	FGSG_00420
FGST_00515	FGSG_00421
FGST_00516	FGSG_00422
FGST_00517	FGSG_00423
FGST_00519	FGSG_00424
FGST_00520	FGSG_00425
FGST_00521	FGSG_00426
FGST_00522	FGSG_00427
FGST_00523	FGSG_00428
FGST_00524	FGSG_00429
FGST_00525	FGSG_00430
FGST_00526	FGSG_00431
FGST_00527	FGSG_00432
FGST_00528	FGSG_00433
FGST_00529	FGSG_00434
FGST_00531	FGSG_00435
FGST_00532	FGSG_00436
FGST_00533	FGSG_00437
FGST_00535	FGSG_00438
FGST_00536	FGSG_00439
FGST_00537	FGSG_00440
FGST_00538	FGSG_00441
FGST_00539	FGSG_00442
FGST_00540	FGSG_00443
FGST_00541	FGSG_00444
FGST_00542	FGSG_00445
FGST_00543	FGSG_00446
FGST_00544	FGSG_00447
FGST_00545	FGSG_00448
FGST_00546	FGSG_00449
FGST_00547	FGSG_00450
FGST_00548	FGSG_00451
FGST_00549	FGSG_00452
FGST_00550	FGSG_00453
FGST_00551	FGSG_00454
FGST_00552	FGSG_00455
FGST_00553	FGSG_00456
FGST_00554	FGSG_00457
FGST_00555	FGSG_00458
FGST_00556	FGSG_00459
FGST_00557	FGSG_00460
FGST_00558	FGSG_00461
FGST_00559	FGSG_00462
FGST_00560	FGSG_00463
FGST_00562	FGSG_00464
FGST_00563	FGSG_00465
FGST_00564	FGSG_00466
FGST_00565	FGSG_00467
FGST_00566	FGSG_00468
FGST_00567	FGSG_00469
FGST_00569	FGSG_00470
FGST_00570	FGSG_00471
FGST_00571	FGSG_00472
FGST_00573	FGSG_00473
FGST_00575	FGSG_00474
FGST_00576	FGSG_00475
FGST_00577	FGSG_00476
FGST_00578	FGSG_00477
FGST_00579	FGSG_00478
FGST_00580	FGSG_00479
FGST_00581	FGSG_00480
FGST_00582	FGSG_00481
FGST_00583	FGSG_00482
FGST_00584	FGSG_00483
FGST_00585	FGSG_00484
FGST_00586	FGSG_00485
FGST_00587	FGSG_00486
FGST_00588	FGSG_00487
FGST_00589	FGSG_00488
FGST_00590	FGSG_00489
FGST_00591	FGSG_00490
FGST_00592	FGSG_00491
FGST_00593	FGSG_00492
FGST_00595	FGSG_00493
FGST_00596	FGSG_00494
FGST_00597	FGSG_00495
FGST_00598	FGSG_00496
FGST_00600	FGSG_00497
FGST_00601	FGSG_00499
FGST_00602	FGSG_00500
FGST_00603	FGSG_00501
FGST_00604	FGSG_00502
FGST_00605	FGSG_00503
FGST_00606	FGSG_00504
FGST_00607	FGSG_00505
FGST_00608	FGSG_00506
FGST_00609	FGSG_00507
FGST_00610	FGSG_00508
FGST_00611	FGSG_00509
FGST_00612	FGSG_00510
FGST_00613	FGSG_00511
FGST_00614	FGSG_00512
FGST_00616	FGSG_00513
FGST_00615	FGSG_00514
FGST_00617	FGSG_00515
FGST_00620	FGSG_00516
FGST_00621	FGSG_00517
FGST_00622	FGSG_00518
FGST_00623	FGSG_00519
FGST_00624	FGSG_00520
FGST_00625	FGSG_00521
FGST_00626	FGSG_00522
FGST_00627	FGSG_00523
FGST_00628	FGSG_00524
FGST_00629	FGSG_00525
FGST_00630	FGSG_00526
FGST_00631	FGSG_00527
FGST_00634	FGSG_00528
FGST_00635	FGSG_00529
FGST_00636	FGSG_00530
FGST_00637	FGSG_00531
FGST_00639	FGSG_00532
FGST_00640	FGSG_00533
FGST_00641	FGSG_00534
FGST_00642	FGSG_00535
FGST_00643	FGSG_00536
FGST_00644	FGSG_00537
FGST_00645	FGSG_00538
FGST_00646	FGSG_00539
FGST_00647	FGSG_00540
FGST_00648	FGSG_00541
FGST_00649	FGSG_00542
FGST_00650	FGSG_00543
FGST_00651	FGSG_00544
FGST_00652	FGSG_00545
FGST_00654	FGSG_00546
FGST_00657	FGSG_00548
FGST_00658	FGSG_00549
FGST_00659	FGSG_00550
FGST_00660	FGSG_00551
FGST_00661	FGSG_00552
FGST_00662	FGSG_00553
FGST_00663	FGSG_00554
FGST_00664	FGSG_00555
FGST_00665	FGSG_00556
FGST_00666	FGSG_00557
FGST_00667	FGSG_00558
FGST_00668	FGSG_00559
FGST_00669	FGSG_00560
FGST_00670	FGSG_00561
FGST_00671	FGSG_00562
FGST_00672	FGSG_00563
FGST_00673	FGSG_00564
FGST_00676	FGSG_00565
FGST_00677	FGSG_00566
FGST_00678	FGSG_00567
FGST_00679	FGSG_00568
FGST_00680	FGSG_00569
FGST_00681	FGSG_00570
FGST_00683	FGSG_00571
FGST_00684	FGSG_00572
FGST_00686	FGSG_00573
FGST_00687	FGSG_00574
FGST_00690	FGSG_00576
FGST_00691	FGSG_00577
FGST_00692	FGSG_00578
FGST_00693	FGSG_00579
FGST_00694	FGSG_00581
FGST_00695	FGSG_00582
FGST_00696	FGSG_00583
FGST_00697	FGSG_00584
FGST_00698	FGSG_00585
FGST_00699	FGSG_00586
FGST_00702	FGSG_00587
FGST_00703	FGSG_00588
FGST_00704	FGSG_00589
FGST_00705	FGSG_00590
FGST_00706	FGSG_00591
FGST_00707	FGSG_00592
FGST_00708	FGSG_00593
FGST_00709	FGSG_00594
FGST_00710	FGSG_00595
FGST_00712	FGSG_00596
FGST_00713	FGSG_00597
FGST_00714	FGSG_00598
FGST_00715	FGSG_00599
FGST_00716	FGSG_00600
FGST_00717	FGSG_00601
FGST_00718	FGSG_00602
FGST_00719	FGSG_00603
FGST_00720	FGSG_00604
FGST_00723	FGSG_00605
FGST_00724	FGSG_00606
FGST_00725	FGSG_00607
FGST_00726	FGSG_00608
FGST_00727	FGSG_00609
FGST_00728	FGSG_00610
FGST_00730	FGSG_00611
FGST_00731	FGSG_00612
FGST_00732	FGSG_00613
FGST_00733	FGSG_00614
FGST_00734	FGSG_00615
FGST_00735	FGSG_00616
FGST_00736	FGSG_00617
FGST_00737	FGSG_00618
FGST_00738	FGSG_00619
FGST_00739	FGSG_00620
FGST_00740	FGSG_00621
FGST_00741	FGSG_00622
FGST_00742	FGSG_00623
FGST_00743	FGSG_00624
FGST_00744	FGSG_00625
FGST_00745	FGSG_00626
FGST_00746	FGSG_00627
FGST_00747	FGSG_00628
FGST_00748	FGSG_00629
FGST_00749	FGSG_00630
FGST_00750	FGSG_00631
FGST_00753	FGSG_00633
FGST_00754	FGSG_00634
FGST_00755	FGSG_00635
FGST_00756	FGSG_00636
FGST_00757	FGSG_00637
FGST_00758	FGSG_00638
FGST_00759	FGSG_00639
FGST_00760	FGSG_00640
FGST_00761	FGSG_00641
FGST_00762	FGSG_00642
FGST_00763	FGSG_00643
FGST_00764	FGSG_00644
FGST_00765	FGSG_00645
FGST_00766	FGSG_00646
FGST_00767	FGSG_00647
FGST_00768	FGSG_00648
FGST_00769	FGSG_00649
FGST_00772	FGSG_00652
FGST_00773	FGSG_00653
FGST_00774	FGSG_00654
FGST_00776	FGSG_00655
FGST_00777	FGSG_00656
FGST_00778	FGSG_00657
FGST_00779	FGSG_00658
FGST_00780	FGSG_00659
FGST_00781	FGSG_00660
FGST_00782	FGSG_00661
FGST_00786	FGSG_00663
FGST_00787	FGSG_00664
FGST_00788	FGSG_00665
FGST_00789	FGSG_00666
FGST_00790	FGSG_00667
FGST_00791	FGSG_00668
FGST_00793	FGSG_00669
FGST_00794	FGSG_00670
FGST_00795	FGSG_00671
FGST_00796	FGSG_00672
FGST_00797	FGSG_00673
FGST_00798	FGSG_00674
FGST_00799	FGSG_00675
FGST_00802	FGSG_00677
FGST_00803	FGSG_00678
FGST_00806	FGSG_00680
FGST_00808	FGSG_00681
FGST_00809	FGSG_00682
FGST_00810	FGSG_00683
FGST_00811	FGSG_00684
FGST_00812	FGSG_00685
FGST_00813	FGSG_00686
FGST_00814	FGSG_00687
FGST_00816	FGSG_00688
FGST_00817	FGSG_00689
FGST_00818	FGSG_00690
FGST_00819	FGSG_00691
FGST_00820	FGSG_00692
FGST_00822	FGSG_00693
FGST_00823	FGSG_00694
FGST_00824	FGSG_00695
FGST_00825	FGSG_00696
FGST_00826	FGSG_00697
FGST_00828	FGSG_00698
FGST_00831	FGSG_00700
FGST_00832	FGSG_00701
FGST_00833	FGSG_00702
FGST_00834	FGSG_00703
FGST_00835	FGSG_00704
FGST_00836	FGSG_00705
FGST_00837	FGSG_00706
FGST_00839	FGSG_00707
FGST_00840	FGSG_00708
FGST_00841	FGSG_00709
FGST_00842	FGSG_00710
FGST_00845	FGSG_00712
FGST_00846	FGSG_00713
FGST_00848	FGSG_00714
FGST_00849	FGSG_00715
FGST_00850	FGSG_00716
FGST_00851	FGSG_00717
FGST_00852	FGSG_00718
FGST_00853	FGSG_00719
FGST_00855	FGSG_00720
FGST_00856	FGSG_00721
FGST_00857	FGSG_00722
FGST_00858	FGSG_00723
FGST_00859	FGSG_00724
FGST_00860	FGSG_00725
FGST_00861	FGSG_00726
FGST_00862	FGSG_00727
FGST_00863	FGSG_00728
FGST_00865	FGSG_00729
FGST_00866	FGSG_00730
FGST_00867	FGSG_00731
FGST_00868	FGSG_00732
FGST_00869	FGSG_00733
FGST_00870	FGSG_00734
FGST_00871	FGSG_00735
FGST_00872	FGSG_00736
FGST_00874	FGSG_00737
FGST_00875	FGSG_00738
FGST_00876	FGSG_00739
FGST_00877	FGSG_00740
FGST_00878	FGSG_00741
FGST_00879	FGSG_00742
FGST_00880	FGSG_00743
FGST_00881	FGSG_00744
FGST_00882	FGSG_00745
FGST_00883	FGSG_00746
FGST_00884	FGSG_00747
FGST_00885	FGSG_00748
FGST_00886	FGSG_00749
FGST_00887	FGSG_00750
FGST_00888	FGSG_00751
FGST_00889	FGSG_00752
FGST_00890	FGSG_00753
FGST_00894	FGSG_00756
FGST_00895	FGSG_00757
FGST_00896	FGSG_00758
FGST_00898	FGSG_00759
FGST_00899	FGSG_00760
FGST_00900	FGSG_00761
FGST_00901	FGSG_00762
FGST_00902	FGSG_00763
FGST_00903	FGSG_00764
FGST_00904	FGSG_00765
FGST_00905	FGSG_00766
FGST_00906	FGSG_00767
FGST_00907	FGSG_00768
FGST_00908	FGSG_00769
FGST_00909	FGSG_00770
FGST_00910	FGSG_00771
FGST_00911	FGSG_00772
FGST_00912	FGSG_00773
FGST_00913	FGSG_00774
FGST_00914	FGSG_00775
FGST_00915	FGSG_00776
FGST_00916	FGSG_00777
FGST_00917	FGSG_00778
FGST_00918	FGSG_00779
FGST_00919	FGSG_00780
FGST_00920	FGSG_00781
FGST_00921	FGSG_00782
FGST_00922	FGSG_00783
FGST_00923	FGSG_00784
FGST_00924	FGSG_00785
FGST_00925	FGSG_00786
FGST_00926	FGSG_00787
FGST_00927	FGSG_00788
FGST_00928	FGSG_00789
FGST_00929	FGSG_00790
FGST_00932	FGSG_00792
FGST_00933	FGSG_00793
FGST_00934	FGSG_00794
FGST_00937	FGSG_00796
FGST_00938	FGSG_00797
FGST_00939	FGSG_00798
FGST_00940	FGSG_00799
FGST_00941	FGSG_00800
FGST_00942	FGSG_00801
FGST_00943	FGSG_00802
FGST_00944	FGSG_00803
FGST_00945	FGSG_00804
FGST_00946	FGSG_00805
FGST_00947	FGSG_00806
FGST_00948	FGSG_00807
FGST_00949	FGSG_00808
FGST_00950	FGSG_00809
FGST_00951	FGSG_00810
FGST_00952	FGSG_00811
FGST_00953	FGSG_00812
FGST_00954	FGSG_00813
FGST_00955	FGSG_00814
FGST_00956	FGSG_00815
FGST_00959	FGSG_00817
FGST_00960	FGSG_00818
FGST_00961	FGSG_00819
FGST_00962	FGSG_00820
FGST_00963	FGSG_00821
FGST_00965	FGSG_00822
FGST_00966	FGSG_00823
FGST_00967	FGSG_00824
FGST_00968	FGSG_00825
FGST_00969	FGSG_00826
FGST_00970	FGSG_00827
FGST_00971	FGSG_00828
FGST_00972	FGSG_00829
FGST_00975	FGSG_00831
FGST_00976	FGSG_00832
FGST_00977	FGSG_00833
FGST_00978	FGSG_00834
FGST_00981	FGSG_00836
FGST_00982	FGSG_00837
FGST_00983	FGSG_00838
FGST_00987	FGSG_00840
FGST_00988	FGSG_00841
FGST_00989	FGSG_00842
FGST_00991	FGSG_00843
FGST_00992	FGSG_00844
FGST_00993	FGSG_00845
FGST_00995	FGSG_00846
FGST_00997	FGSG_00847
FGST_00998	FGSG_00848
FGST_00999	FGSG_00849
FGST_01001	FGSG_00850
FGST_01002	FGSG_00851
FGST_01003	FGSG_00852
FGST_01005	FGSG_00853
FGST_01007	FGSG_00855
FGST_01008	FGSG_00856
FGST_01009	FGSG_00857
FGST_01011	FGSG_00858
FGST_01013	FGSG_00859
FGST_01015	FGSG_00860
FGST_01016	FGSG_00861
FGST_01017	FGSG_00862
FGST_01018	FGSG_00863
FGST_01019	FGSG_00864
FGST_01020	FGSG_00865
FGST_01021	FGSG_00866
FGST_01022	FGSG_00867
FGST_01023	FGSG_00868
FGST_01024	FGSG_00869
FGST_01025	FGSG_00870
FGST_01026	FGSG_00871
FGST_01027	FGSG_00872
FGST_01028	FGSG_00873
FGST_01029	FGSG_00874
FGST_01030	FGSG_00875
FGST_01031	FGSG_00876
FGST_01032	FGSG_00877
FGST_01033	FGSG_00878
FGST_01034	FGSG_00879
FGST_01035	FGSG_00880
FGST_01038	FGSG_00882
FGST_01039	FGSG_00883
FGST_01041	FGSG_00884
FGST_01042	FGSG_00885
FGST_01046	FGSG_00886
FGST_01047	FGSG_00887
FGST_01050	FGSG_00889
FGST_01051	FGSG_00890
FGST_01052	FGSG_00891
FGST_01054	FGSG_00892
FGST_01055	FGSG_00893
FGST_01056	FGSG_00894
FGST_01057	FGSG_00895
FGST_01058	FGSG_00896
FGST_01059	FGSG_00897
FGST_01060	FGSG_00898
FGST_01061	FGSG_00899
FGST_01062	FGSG_00900
FGST_01063	FGSG_00901
FGST_01065	FGSG_00902
FGST_01066	FGSG_00903
FGST_01067	FGSG_00904
FGST_01068	FGSG_00905
FGST_01069	FGSG_00906
FGST_01070	FGSG_00907
FGST_01071	FGSG_00908
FGST_01072	FGSG_00909
FGST_01073	FGSG_00910
FGST_01074	FGSG_00911
FGST_01075	FGSG_00912
FGST_01076	FGSG_00913
FGST_01077	FGSG_00914
FGST_01078	FGSG_00915
FGST_01079	FGSG_00916
FGST_01080	FGSG_00917
FGST_01081	FGSG_00918
FGST_01083	FGSG_00919
FGST_01085	FGSG_00920
FGST_01086	FGSG_00921
FGST_01090	FGSG_00922
FGST_01091	FGSG_00923
FGST_01093	FGSG_00924
FGST_01094	FGSG_00925
FGST_01095	FGSG_00926
FGST_01096	FGSG_00927
FGST_01097	FGSG_00928
FGST_01098	FGSG_00929
FGST_01099	FGSG_00930
FGST_01100	FGSG_00931
FGST_01101	FGSG_00932
FGST_01102	FGSG_00933
FGST_01103	FGSG_00934
FGST_01104	FGSG_00935
FGST_01105	FGSG_00936
FGST_01106	FGSG_00937
FGST_01107	FGSG_00938
FGST_01108	FGSG_00939
FGST_01109	FGSG_00940
FGST_01110	FGSG_00941
FGST_01112	FGSG_00942
FGST_01113	FGSG_00943
FGST_01114	FGSG_00944
FGST_01115	FGSG_00945
FGST_01116	FGSG_00946
FGST_01117	FGSG_00947
FGST_01118	FGSG_00948
FGST_01119	FGSG_00949
FGST_01120	FGSG_00950
FGST_01121	FGSG_00951
FGST_01122	FGSG_00952
FGST_01125	FGSG_00955
FGST_01126	FGSG_00956
FGST_01127	FGSG_00957
FGST_01128	FGSG_00958
FGST_01129	FGSG_00959
FGST_01130	FGSG_00960
FGST_01131	FGSG_00961
FGST_01133	FGSG_00963
FGST_01134	FGSG_00964
FGST_01135	FGSG_00965
FGST_01136	FGSG_00966
FGST_01137	FGSG_00967
FGST_01138	FGSG_00968
FGST_01139	FGSG_00969
FGST_01140	FGSG_00970
FGST_01141	FGSG_00971
FGST_01142	FGSG_00972
FGST_01143	FGSG_00973
FGST_01145	FGSG_00974
FGST_01146	FGSG_00975
FGST_01147	FGSG_00976
FGST_01148	FGSG_00977
FGST_01153	FGSG_00979
FGST_01154	FGSG_00980
FGST_01157	FGSG_00982
FGST_01158	FGSG_00983
FGST_01159	FGSG_00984
FGST_01160	FGSG_00985
FGST_01161	FGSG_00986
FGST_01162	FGSG_00987
FGST_01165	FGSG_00989
FGST_01166	FGSG_00990
FGST_01169	FGSG_00992
FGST_01170	FGSG_00993
FGST_01171	FGSG_00994
FGST_01172	FGSG_00995
FGST_01173	FGSG_00996
FGST_01174	FGSG_00997
FGST_01175	FGSG_00998
FGST_01177	FGSG_00999
FGST_01178	FGSG_01000
FGST_01181	FGSG_01002
FGST_01182	FGSG_01003
FGST_01183	FGSG_01004
FGST_01185	FGSG_01005
FGST_01186	FGSG_01006
FGST_01187	FGSG_01007
FGST_01188	FGSG_01008
FGST_01191	FGSG_01010
FGST_01192	FGSG_01011
FGST_01193	FGSG_01012
FGST_01194	FGSG_01013
FGST_01195	FGSG_01014
FGST_01196	FGSG_01015
FGST_01197	FGSG_01016
FGST_01198	FGSG_01017
FGST_01199	FGSG_01018
FGST_01201	FGSG_01019
FGST_01202	FGSG_01020
FGST_01203	FGSG_01021
FGST_01204	FGSG_01022
FGST_01205	FGSG_01023
FGST_01206	FGSG_01024
FGST_01207	FGSG_01025
FGST_01208	FGSG_01026
FGST_01209	FGSG_01027
FGST_01210	FGSG_01028
FGST_01211	FGSG_01029
FGST_01212	FGSG_01030
FGST_01213	FGSG_01031
FGST_01214	FGSG_01032
FGST_01215	FGSG_01033
FGST_01216	FGSG_01034
FGST_01217	FGSG_01035
FGST_01218	FGSG_01036
FGST_01219	FGSG_01037
FGST_01220	FGSG_01038
FGST_01221	FGSG_01039
FGST_01222	FGSG_01040
FGST_01223	FGSG_01041
FGST_01224	FGSG_01042
FGST_01227	FGSG_01043
FGST_01228	FGSG_01044
FGST_01229	FGSG_01045
FGST_01230	FGSG_01046
FGST_01232	FGSG_01047
FGST_01233	FGSG_01048
FGST_01234	FGSG_01049
FGST_01235	FGSG_01050
FGST_01236	FGSG_01051
FGST_01237	FGSG_01052
FGST_01238	FGSG_01053
FGST_01239	FGSG_01054
FGST_01240	FGSG_01055
FGST_01241	FGSG_01056
FGST_01242	FGSG_01057
FGST_01243	FGSG_01058
FGST_01244	FGSG_01059
FGST_01245	FGSG_01060
FGST_01246	FGSG_01061
FGST_01247	FGSG_01062
FGST_01248	FGSG_01063
FGST_01249	FGSG_01064
FGST_01250	FGSG_01065
FGST_01251	FGSG_01066
FGST_01252	FGSG_01067
FGST_01254	FGSG_01068
FGST_01255	FGSG_01069
FGST_01256	FGSG_01070
FGST_01260	FGSG_01072
FGST_01263	FGSG_01074
FGST_01264	FGSG_01075
FGST_01265	FGSG_01076
FGST_01266	FGSG_01077
FGST_01267	FGSG_01078
FGST_01269	FGSG_01081
FGST_01270	FGSG_01082
FGST_01271	FGSG_01083
FGST_01272	FGSG_01084
FGST_01273	FGSG_01085
FGST_01274	FGSG_01086
FGST_01276	FGSG_01087
FGST_01277	FGSG_01088
FGST_01278	FGSG_01089
FGST_01281	FGSG_01091
FGST_01282	FGSG_01092
FGST_01285	FGSG_01094
FGST_01286	FGSG_01095
FGST_01287	FGSG_01096
FGST_01288	FGSG_01097
FGST_01289	FGSG_01098
FGST_01290	FGSG_01099
FGST_01291	FGSG_01100
FGST_01292	FGSG_01101
FGST_01293	FGSG_01102
FGST_01294	FGSG_01103
FGST_01295	FGSG_01104
FGST_01297	FGSG_01105
FGST_01298	FGSG_01106
FGST_01299	FGSG_01107
FGST_01300	FGSG_01108
FGST_01301	FGSG_01109
FGST_01304	FGSG_01111
FGST_01305	FGSG_01112
FGST_01309	FGSG_01114
FGST_01310	FGSG_01115
FGST_01311	FGSG_01116
FGST_01312	FGSG_01117
FGST_01313	FGSG_01118
FGST_01314	FGSG_01119
FGST_01315	FGSG_01120
FGST_01316	FGSG_01121
FGST_01317	FGSG_01122
FGST_01318	FGSG_01123
FGST_01319	FGSG_01124
FGST_01320	FGSG_01125
FGST_01321	FGSG_01126
FGST_01322	FGSG_01127
FGST_01323	FGSG_01128
FGST_01324	FGSG_01129
FGST_01325	FGSG_01130
FGST_01326	FGSG_01131
FGST_01327	FGSG_01132
FGST_01328	FGSG_01133
FGST_01329	FGSG_01134
FGST_01330	FGSG_01135
FGST_01331	FGSG_01136
FGST_01332	FGSG_01137
FGST_01333	FGSG_01138
FGST_01334	FGSG_01139
FGST_01335	FGSG_01140
FGST_01336	FGSG_01141
FGST_01337	FGSG_01142
FGST_01339	FGSG_01143
FGST_01340	FGSG_01144
FGST_01341	FGSG_01145
FGST_01342	FGSG_01146
FGST_01343	FGSG_01147
FGST_01344	FGSG_01148
FGST_01345	FGSG_01149
FGST_01346	FGSG_01150
FGST_01347	FGSG_01151
FGST_01348	FGSG_01152
FGST_01349	FGSG_01153
FGST_01350	FGSG_01154
FGST_01351	FGSG_01155
FGST_01352	FGSG_01156
FGST_01353	FGSG_01157
FGST_01354	FGSG_01158
FGST_01355	FGSG_01159
FGST_01356	FGSG_01160
FGST_01357	FGSG_01161
FGST_01358	FGSG_01162
FGST_01360	FGSG_01163
FGST_01361	FGSG_01164
FGST_01362	FGSG_01165
FGST_01363	FGSG_01166
FGST_01364	FGSG_01167
FGST_01365	FGSG_01168
FGST_01366	FGSG_01169
FGST_01367	FGSG_01170
FGST_01370	FGSG_01171
FGST_01371	FGSG_01172
FGST_01372	FGSG_01173
FGST_01373	FGSG_01174
FGST_01374	FGSG_01175
FGST_01375	FGSG_01176
FGST_01377	FGSG_01177
FGST_01378	FGSG_01178
FGST_01379	FGSG_01179
FGST_01380	FGSG_01180
FGST_01381	FGSG_01181
FGST_01382	FGSG_01182
FGST_01383	FGSG_01183
FGST_01384	FGSG_01184
FGST_01385	FGSG_01185
FGST_01386	FGSG_01186
FGST_01387	FGSG_01187
FGST_01388	FGSG_01188
FGST_01389	FGSG_01189
FGST_01390	FGSG_01190
FGST_01391	FGSG_01191
FGST_01393	FGSG_01192
FGST_01394	FGSG_01193
FGST_01395	FGSG_01194
FGST_01396	FGSG_01195
FGST_01397	FGSG_01196
FGST_01398	FGSG_01197
FGST_01399	FGSG_01198
FGST_01400	FGSG_01199
FGST_01401	FGSG_01200
FGST_01402	FGSG_01201
FGST_01403	FGSG_01202
FGST_01404	FGSG_01203
FGST_01405	FGSG_01204
FGST_01407	FGSG_01205
FGST_01408	FGSG_01206
FGST_01409	FGSG_01207
FGST_01410	FGSG_01208
FGST_01411	FGSG_01209
FGST_01412	FGSG_01210
FGST_01413	FGSG_01211
FGST_01414	FGSG_01212
FGST_01415	FGSG_01213
FGST_01416	FGSG_01214
FGST_01417	FGSG_01215
FGST_01418	FGSG_01216
FGST_01419	FGSG_01217
FGST_01420	FGSG_01218
FGST_01421	FGSG_01219
FGST_01422	FGSG_01220
FGST_01423	FGSG_01221
FGST_01424	FGSG_01222
FGST_01425	FGSG_01223
FGST_01426	FGSG_01224
FGST_01427	FGSG_01225
FGST_01429	FGSG_01226
FGST_01430	FGSG_01227
FGST_01431	FGSG_01228
FGST_01432	FGSG_01229
FGST_01433	FGSG_01230
FGST_01434	FGSG_01231
FGST_01435	FGSG_01232
FGST_01436	FGSG_01233
FGST_01437	FGSG_01234
FGST_01438	FGSG_01235
FGST_01439	FGSG_01236
FGST_01440	FGSG_01237
FGST_01441	FGSG_01238
FGST_01442	FGSG_01239
FGST_01443	FGSG_01240
FGST_01444	FGSG_01241
FGST_01445	FGSG_01242
FGST_01446	FGSG_01243
FGST_01447	FGSG_01244
FGST_01448	FGSG_01245
FGST_01451	FGSG_01247
FGST_01453	FGSG_01248
FGST_01454	FGSG_01249
FGST_01455	FGSG_01250
FGST_01456	FGSG_01251
FGST_01457	FGSG_01252
FGST_01458	FGSG_01253
FGST_01461	FGSG_01254
FGST_01462	FGSG_01255
FGST_01463	FGSG_01256
FGST_01464	FGSG_01257
FGST_01465	FGSG_01258
FGST_01468	FGSG_01261
FGST_01471	FGSG_01263
FGST_01472	FGSG_01264
FGST_01473	FGSG_01265
FGST_01474	FGSG_01266
FGST_01475	FGSG_01267
FGST_01476	FGSG_01268
FGST_01477	FGSG_01269
FGST_01478	FGSG_01270
FGST_01479	FGSG_01271
FGST_01480	FGSG_01272
FGST_01481	FGSG_01273
FGST_01483	FGSG_01274
FGST_01484	FGSG_01275
FGST_01485	FGSG_01276
FGST_01486	FGSG_01277
FGST_01487	FGSG_01278
FGST_01488	FGSG_01279
FGST_01489	FGSG_01280
FGST_01490	FGSG_01281
FGST_01491	FGSG_01282
FGST_01492	FGSG_01283
FGST_01493	FGSG_01284
FGST_01494	FGSG_01285
FGST_01496	FGSG_01286
FGST_01497	FGSG_01287
FGST_01498	FGSG_01288
FGST_01499	FGSG_01289
FGST_01500	FGSG_01290
FGST_01501	FGSG_01291
FGST_01502	FGSG_01292
FGST_01503	FGSG_01293
FGST_01504	FGSG_01294
FGST_01505	FGSG_01295
FGST_01506	FGSG_01296
FGST_01510	FGSG_01298
FGST_01512	FGSG_01299
FGST_01513	FGSG_01300
FGST_01514	FGSG_01301
FGST_01515	FGSG_01302
FGST_01516	FGSG_01303
FGST_01517	FGSG_01304
FGST_01518	FGSG_01306
FGST_01519	FGSG_01307
FGST_01520	FGSG_01308
FGST_01521	FGSG_01309
FGST_01524	FGSG_01310
FGST_01525	FGSG_01311
FGST_01526	FGSG_01312
FGST_01527	FGSG_01313
FGST_01528	FGSG_01314
FGST_01529	FGSG_01315
FGST_01530	FGSG_01316
FGST_01531	FGSG_01317
FGST_01532	FGSG_01318
FGST_01533	FGSG_01319
FGST_01534	FGSG_01320
FGST_01535	FGSG_01321
FGST_01536	FGSG_01322
FGST_01538	FGSG_01323
FGST_01539	FGSG_01324
FGST_01540	FGSG_01325
FGST_01541	FGSG_01326
FGST_01542	FGSG_01327
FGST_01543	FGSG_01328
FGST_01544	FGSG_01329
FGST_01545	FGSG_01330
FGST_01546	FGSG_01331
FGST_01547	FGSG_01332
FGST_01548	FGSG_01333
FGST_01549	FGSG_01334
FGST_01550	FGSG_01335
FGST_01551	FGSG_01336
FGST_01552	FGSG_01337
FGST_01553	FGSG_01338
FGST_01554	FGSG_01339
FGST_01558	FGSG_01340
FGST_01559	FGSG_01341
FGST_01560	FGSG_01342
FGST_01561	FGSG_01343
FGST_01562	FGSG_01344
FGST_01563	FGSG_01345
FGST_01565	FGSG_01346
FGST_01566	FGSG_01347
FGST_01567	FGSG_01348
FGST_01568	FGSG_01349
FGST_01569	FGSG_01350
FGST_01570	FGSG_01351
FGST_01571	FGSG_01352
FGST_01572	FGSG_01353
FGST_01573	FGSG_01354
FGST_01574	FGSG_01355
FGST_01575	FGSG_01356
FGST_01576	FGSG_01357
FGST_01577	FGSG_01358
FGST_01578	FGSG_01359
FGST_01579	FGSG_01360
FGST_01580	FGSG_01361
FGST_01582	FGSG_01362
FGST_01585	FGSG_01363
FGST_01587	FGSG_01364
FGST_01588	FGSG_01365
FGST_01589	FGSG_01366
FGST_01592	FGSG_01368
FGST_01594	FGSG_01369
FGST_01595	FGSG_01370
FGST_01596	FGSG_01371
FGST_01597	FGSG_01372
FGST_01598	FGSG_01373
FGST_01599	FGSG_01374
FGST_01600	FGSG_01375
FGST_01601	FGSG_01376
FGST_01602	FGSG_01377
FGST_01603	FGSG_01378
FGST_01604	FGSG_01379
FGST_01605	FGSG_01381
FGST_01606	FGSG_01382
FGST_01607	FGSG_01383
FGST_01608	FGSG_01384
FGST_01609	FGSG_01385
FGST_01610	FGSG_01386
FGST_01611	FGSG_01387
FGST_01612	FGSG_01388
FGST_01613	FGSG_01389
FGST_01614	FGSG_01390
FGST_01615	FGSG_01391
FGST_01616	FGSG_01392
FGST_01617	FGSG_01393
FGST_01618	FGSG_01394
FGST_01619	FGSG_01395
FGST_01620	FGSG_01396
FGST_01621	FGSG_01397
FGST_01622	FGSG_01398
FGST_01623	FGSG_01399
FGST_01624	FGSG_01400
FGST_01625	FGSG_01401
FGST_01626	FGSG_01402
FGST_01628	FGSG_01403
FGST_01629	FGSG_01404
FGST_01630	FGSG_01405
FGST_01631	FGSG_01406
FGST_01632	FGSG_01407
FGST_01633	FGSG_01408
FGST_01635	FGSG_01409
FGST_01636	FGSG_01410
FGST_01637	FGSG_01411
FGST_01638	FGSG_01412
FGST_01640	FGSG_01413
FGST_01641	FGSG_01414
FGST_01642	FGSG_01415
FGST_01645	FGSG_01417
FGST_01647	FGSG_01418
FGST_01649	FGSG_01419
FGST_01650	FGSG_01420
FGST_01651	FGSG_01421
FGST_01652	FGSG_01422
FGST_01653	FGSG_01424
FGST_01656	FGSG_01425
FGST_01657	FGSG_01426
FGST_01660	FGSG_01428
FGST_01661	FGSG_01429
FGST_01662	FGSG_01430
FGST_01663	FGSG_01431
FGST_01664	FGSG_01432
FGST_01665	FGSG_01433
FGST_01667	FGSG_01434
FGST_01668	FGSG_01435
FGST_01669	FGSG_01436
FGST_01670	FGSG_01437
FGST_01671	FGSG_01438
FGST_01672	FGSG_01439
FGST_01673	FGSG_01440
FGST_01676	FGSG_01442
FGST_01677	FGSG_01443
FGST_01678	FGSG_01444
FGST_01679	FGSG_01445
FGST_01680	FGSG_01446
FGST_01681	FGSG_01447
FGST_01682	FGSG_01448
FGST_01683	FGSG_01449
FGST_01684	FGSG_01450
FGST_01685	FGSG_01451
FGST_01686	FGSG_01452
FGST_01687	FGSG_01453
FGST_01688	FGSG_01454
FGST_01689	FGSG_01455
FGST_01691	FGSG_01457
FGST_01692	FGSG_01458
FGST_01693	FGSG_01459
FGST_01694	FGSG_01460
FGST_01695	FGSG_01461
FGST_01696	FGSG_01462
FGST_01697	FGSG_01463
FGST_01698	FGSG_01464
FGST_01699	FGSG_01465
FGST_01700	FGSG_01466
FGST_01701	FGSG_01467
FGST_01702	FGSG_01468
FGST_01703	FGSG_01469
FGST_01704	FGSG_01470
FGST_01707	FGSG_01472
FGST_01708	FGSG_01473
FGST_01709	FGSG_01474
FGST_01712	FGSG_01475
FGST_01713	FGSG_01476
FGST_01714	FGSG_01477
FGST_01715	FGSG_01478
FGST_01716	FGSG_01479
FGST_01717	FGSG_01480
FGST_01718	FGSG_01481
FGST_01719	FGSG_01482
FGST_01720	FGSG_01483
FGST_01721	FGSG_01484
FGST_01722	FGSG_01485
FGST_01723	FGSG_01486
FGST_01724	FGSG_01487
FGST_01725	FGSG_01488
FGST_01726	FGSG_01489
FGST_01727	FGSG_01490
FGST_01728	FGSG_01491
FGST_01729	FGSG_01492
FGST_01730	FGSG_01493
FGST_01731	FGSG_01494
FGST_01732	FGSG_01495
FGST_01733	FGSG_01496
FGST_01734	FGSG_01497
FGST_01735	FGSG_01498
FGST_01736	FGSG_01499
FGST_01737	FGSG_01500
FGST_01738	FGSG_01501
FGST_01739	FGSG_01502
FGST_01740	FGSG_01503
FGST_01741	FGSG_01504
FGST_01742	FGSG_01505
FGST_01743	FGSG_01506
FGST_01744	FGSG_01507
FGST_01745	FGSG_01508
FGST_01746	FGSG_01509
FGST_01747	FGSG_01510
FGST_01748	FGSG_01511
FGST_01749	FGSG_01512
FGST_01750	FGSG_01513
FGST_01751	FGSG_01514
FGST_01752	FGSG_01515
FGST_01753	FGSG_01516
FGST_01754	FGSG_01517
FGST_01755	FGSG_01518
FGST_01756	FGSG_01519
FGST_01757	FGSG_01520
FGST_01758	FGSG_01521
FGST_01759	FGSG_01522
FGST_01760	FGSG_01523
FGST_01763	FGSG_01525
FGST_01764	FGSG_01526
FGST_01765	FGSG_01527
FGST_01766	FGSG_01528
FGST_01767	FGSG_01529
FGST_01768	FGSG_01530
FGST_01769	FGSG_01531
FGST_01770	FGSG_01532
FGST_01771	FGSG_01533
FGST_01772	FGSG_01534
FGST_01773	FGSG_01535
FGST_01774	FGSG_01536
FGST_01775	FGSG_01537
FGST_01776	FGSG_01538
FGST_01777	FGSG_01539
FGST_01778	FGSG_01540
FGST_01779	FGSG_01541
FGST_01780	FGSG_01542
FGST_01781	FGSG_01543
FGST_01782	FGSG_01544
FGST_01784	FGSG_01545
FGST_01785	FGSG_01546
FGST_01786	FGSG_01547
FGST_01787	FGSG_01548
FGST_01788	FGSG_01549
FGST_01789	FGSG_01550
FGST_01790	FGSG_01551
FGST_01791	FGSG_01552
FGST_01792	FGSG_01553
FGST_01793	FGSG_01554
FGST_01795	FGSG_01555
FGST_01796	FGSG_01556
FGST_01797	FGSG_01557
FGST_01798	FGSG_01558
FGST_01799	FGSG_01559
FGST_01800	FGSG_01560
FGST_01801	FGSG_01561
FGST_01802	FGSG_01562
FGST_01803	FGSG_01563
FGST_01804	FGSG_01564
FGST_01805	FGSG_01565
FGST_01806	FGSG_01566
FGST_01807	FGSG_01567
FGST_01810	FGSG_01569
FGST_01811	FGSG_01570
FGST_01812	FGSG_01571
FGST_01813	FGSG_01572
FGST_01814	FGSG_01573
FGST_01815	FGSG_01574
FGST_01819	FGSG_01575
FGST_01820	FGSG_01576
FGST_01821	FGSG_01577
FGST_01822	FGSG_01578
FGST_01823	FGSG_01579
FGST_01824	FGSG_01580
FGST_01825	FGSG_01581
FGST_01826	FGSG_01582
FGST_01827	FGSG_01583
FGST_01828	FGSG_01584
FGST_01829	FGSG_01585
FGST_01830	FGSG_01586
FGST_01831	FGSG_01587
FGST_01833	FGSG_01588
FGST_01834	FGSG_01589
FGST_01835	FGSG_01590
FGST_01836	FGSG_01591
FGST_01838	FGSG_01592
FGST_01839	FGSG_01593
FGST_01841	FGSG_01594
FGST_01842	FGSG_01595
FGST_01843	FGSG_01596
FGST_01844	FGSG_01597
FGST_01845	FGSG_01598
FGST_01846	FGSG_01599
FGST_01851	FGSG_01602
FGST_01852	FGSG_01603
FGST_01853	FGSG_01604
FGST_01856	FGSG_01605
FGST_01857	FGSG_01606
FGST_01858	FGSG_01607
FGST_01859	FGSG_01608
FGST_01860	FGSG_01609
FGST_01861	FGSG_01610
FGST_01862	FGSG_01611
FGST_01863	FGSG_01612
FGST_01864	FGSG_01613
FGST_01865	FGSG_01614
FGST_01866	FGSG_01615
FGST_01867	FGSG_01616
FGST_01868	FGSG_01617
FGST_01871	FGSG_01618
FGST_01872	FGSG_01619
FGST_01873	FGSG_01620
FGST_01874	FGSG_01621
FGST_01875	FGSG_01622
FGST_01876	FGSG_01623
FGST_01877	FGSG_01624
FGST_01878	FGSG_01626
FGST_01879	FGSG_01627
FGST_01880	FGSG_01628
FGST_01881	FGSG_01629
FGST_01882	FGSG_01630
FGST_01883	FGSG_01631
FGST_01884	FGSG_01632
FGST_01885	FGSG_01633
FGST_01886	FGSG_01634
FGST_01887	FGSG_01635
FGST_01888	FGSG_01636
FGST_01890	FGSG_01637
FGST_01891	FGSG_01638
FGST_01892	FGSG_01639
FGST_01893	FGSG_01640
FGST_01894	FGSG_01641
FGST_01895	FGSG_01642
FGST_01896	FGSG_01643
FGST_01897	FGSG_01644
FGST_01898	FGSG_01645
FGST_01899	FGSG_01646
FGST_01900	FGSG_01647
FGST_01901	FGSG_01648
FGST_01902	FGSG_01649
FGST_01903	FGSG_01650
FGST_01904	FGSG_01651
FGST_01905	FGSG_01652
FGST_01906	FGSG_01653
FGST_01907	FGSG_01654
FGST_01908	FGSG_01655
FGST_01909	FGSG_01656
FGST_01910	FGSG_01657
FGST_01911	FGSG_01658
FGST_01912	FGSG_01659
FGST_01913	FGSG_01660
FGST_01914	FGSG_01661
FGST_01915	FGSG_01662
FGST_01916	FGSG_01663
FGST_01917	FGSG_01664
FGST_01918	FGSG_01665
FGST_01919	FGSG_01666
FGST_01920	FGSG_01667
FGST_01921	FGSG_01668
FGST_01922	FGSG_01669
FGST_01923	FGSG_01670
FGST_01924	FGSG_01671
FGST_01926	FGSG_01672
FGST_01927	FGSG_01673
FGST_01928	FGSG_01674
FGST_01929	FGSG_01675
FGST_01930	FGSG_01676
FGST_01931	FGSG_01677
FGST_01932	FGSG_01678
FGST_01933	FGSG_01679
FGST_01934	FGSG_01680
FGST_01935	FGSG_01681
FGST_01942	FGSG_01685
FGST_01943	FGSG_01686
FGST_01944	FGSG_01687
FGST_01945	FGSG_01688
FGST_01946	FGSG_01689
FGST_01947	FGSG_01690
FGST_01948	FGSG_01691
FGST_01949	FGSG_01692
FGST_01950	FGSG_01693
FGST_01951	FGSG_01694
FGST_01952	FGSG_01695
FGST_01953	FGSG_01696
FGST_01956	FGSG_01698
FGST_01957	FGSG_01699
FGST_01958	FGSG_01700
FGST_01959	FGSG_01701
FGST_01960	FGSG_01702
FGST_01961	FGSG_01703
FGST_01964	FGSG_01705
FGST_01965	FGSG_01706
FGST_01966	FGSG_01707
FGST_01967	FGSG_01708
FGST_01970	FGSG_01710
FGST_01971	FGSG_01711
FGST_01972	FGSG_01712
FGST_01973	FGSG_01713
FGST_01974	FGSG_01714
FGST_01977	FGSG_01717
FGST_01978	FGSG_01718
FGST_01979	FGSG_01719
FGST_01983	FGSG_01722
FGST_01984	FGSG_01723
FGST_01985	FGSG_01724
FGST_01986	FGSG_01725
FGST_01987	FGSG_01726
FGST_01988	FGSG_01727
FGST_01989	FGSG_01728
FGST_01990	FGSG_01729
FGST_01991	FGSG_01730
FGST_01992	FGSG_01731
FGST_01996	FGSG_01733
FGST_01997	FGSG_01734
FGST_01998	FGSG_01735
FGST_01999	FGSG_01736
FGST_02000	FGSG_01737
FGST_02001	FGSG_01738
FGST_02002	FGSG_01739
FGST_02003	FGSG_01740
FGST_02004	FGSG_01741
FGST_02005	FGSG_01742
FGST_02006	FGSG_01743
FGST_02007	FGSG_01744
FGST_02008	FGSG_01745
FGST_02009	FGSG_01746
FGST_02010	FGSG_01747
FGST_02011	FGSG_01748
FGST_02012	FGSG_01749
FGST_02015	FGSG_01751
FGST_02016	FGSG_01752
FGST_02019	FGSG_01754
FGST_02020	FGSG_01755
FGST_02021	FGSG_01756
FGST_02022	FGSG_01757
FGST_02023	FGSG_01758
FGST_02024	FGSG_01759
FGST_02025	FGSG_01760
FGST_02026	FGSG_01761
FGST_02027	FGSG_01762
FGST_02029	FGSG_01763
FGST_02030	FGSG_01764
FGST_02031	FGSG_01765
FGST_02032	FGSG_01766
FGST_02033	FGSG_01767
FGST_02036	FGSG_01768
FGST_02037	FGSG_01769
FGST_02038	FGSG_01770
FGST_02039	FGSG_01771
FGST_02040	FGSG_01772
FGST_02041	FGSG_01773
FGST_02044	FGSG_01775
FGST_02045	FGSG_01776
FGST_02046	FGSG_01777
FGST_02047	FGSG_01778
FGST_02048	FGSG_01779
FGST_02049	FGSG_01780
FGST_02050	FGSG_01781
FGST_02051	FGSG_01782
FGST_02052	FGSG_01783
FGST_02053	FGSG_01784
FGST_02054	FGSG_01785
FGST_02055	FGSG_01786
FGST_02056	FGSG_01787
FGST_02057	FGSG_01788
FGST_02058	FGSG_01789
FGST_02059	FGSG_01790
FGST_02060	FGSG_01791
FGST_02061	FGSG_01792
FGST_02062	FGSG_01793
FGST_02063	FGSG_01794
FGST_02064	FGSG_01795
FGST_02065	FGSG_01796
FGST_02066	FGSG_01797
FGST_02067	FGSG_01798
FGST_02068	FGSG_01799
FGST_02069	FGSG_01800
FGST_02070	FGSG_01801
FGST_02071	FGSG_01802
FGST_02072	FGSG_01803
FGST_02074	FGSG_01805
FGST_02075	FGSG_01806
FGST_02076	FGSG_01807
FGST_02077	FGSG_01808
FGST_02078	FGSG_01809
FGST_02079	FGSG_01810
FGST_02080	FGSG_01811
FGST_02081	FGSG_01812
FGST_02082	FGSG_01813
FGST_02083	FGSG_01814
FGST_02084	FGSG_01815
FGST_02085	FGSG_01816
FGST_02086	FGSG_01817
FGST_02087	FGSG_01818
FGST_02088	FGSG_01819
FGST_02089	FGSG_01820
FGST_02092	FGSG_01822
FGST_02093	FGSG_01823
FGST_02094	FGSG_01824
FGST_02096	FGSG_01825
FGST_02097	FGSG_01826
FGST_02098	FGSG_01827
FGST_02099	FGSG_01828
FGST_02100	FGSG_01829
FGST_02101	FGSG_01830
FGST_02102	FGSG_01831
FGST_02103	FGSG_01832
FGST_02104	FGSG_01833
FGST_02105	FGSG_01834
FGST_02108	FGSG_01836
FGST_02109	FGSG_01837
FGST_02111	FGSG_01838
FGST_02112	FGSG_01839
FGST_02113	FGSG_01840
FGST_02114	FGSG_01841
FGST_02116	FGSG_01842
FGST_02117	FGSG_01843
FGST_02118	FGSG_01844
FGST_02120	FGSG_01845
FGST_02121	FGSG_01846
FGST_02122	FGSG_01847
FGST_02123	FGSG_01848
FGST_02124	FGSG_01849
FGST_02125	FGSG_01850
FGST_02126	FGSG_01851
FGST_02127	FGSG_01852
FGST_02128	FGSG_01853
FGST_02129	FGSG_01854
FGST_02130	FGSG_01855
FGST_02131	FGSG_01856
FGST_02132	FGSG_01857
FGST_02134	FGSG_01858
FGST_02135	FGSG_01859
FGST_02136	FGSG_01860
FGST_02138	FGSG_01861
FGST_02139	FGSG_01862
FGST_02141	FGSG_01863
FGST_02143	FGSG_01865
FGST_02144	FGSG_01866
FGST_02145	FGSG_01867
FGST_02146	FGSG_01868
FGST_02147	FGSG_01869
FGST_02148	FGSG_01870
FGST_02149	FGSG_01871
FGST_02151	FGSG_01872
FGST_02152	FGSG_01873
FGST_02153	FGSG_01874
FGST_02154	FGSG_01875
FGST_02155	FGSG_01876
FGST_02156	FGSG_01877
FGST_02157	FGSG_01879
FGST_02158	FGSG_01880
FGST_02159	FGSG_01881
FGST_02160	FGSG_01882
FGST_02161	FGSG_01883
FGST_02162	FGSG_01884
FGST_02163	FGSG_01885
FGST_02164	FGSG_01886
FGST_02165	FGSG_01887
FGST_02166	FGSG_01888
FGST_02167	FGSG_01889
FGST_02168	FGSG_01890
FGST_02169	FGSG_01891
FGST_02170	FGSG_01892
FGST_02171	FGSG_01893
FGST_02172	FGSG_01894
FGST_02173	FGSG_01895
FGST_02174	FGSG_01896
FGST_02175	FGSG_01897
FGST_02176	FGSG_01898
FGST_02177	FGSG_01899
FGST_02178	FGSG_01900
FGST_02179	FGSG_01901
FGST_02180	FGSG_01902
FGST_02182	FGSG_01903
FGST_02181	FGSG_01904
FGST_02183	FGSG_01905
FGST_02184	FGSG_01906
FGST_02185	FGSG_01907
FGST_02186	FGSG_01908
FGST_02187	FGSG_01909
FGST_02188	FGSG_01910
FGST_02189	FGSG_01911
FGST_02190	FGSG_01912
FGST_02191	FGSG_01913
FGST_02192	FGSG_01914
FGST_02193	FGSG_01915
FGST_02195	FGSG_01916
FGST_02197	FGSG_01917
FGST_02198	FGSG_01918
FGST_02199	FGSG_01919
FGST_02200	FGSG_01920
FGST_02201	FGSG_01921
FGST_02202	FGSG_01922
FGST_02203	FGSG_01923
FGST_02204	FGSG_01924
FGST_02205	FGSG_01925
FGST_02206	FGSG_01926
FGST_02207	FGSG_01927
FGST_02208	FGSG_01928
FGST_02209	FGSG_01929
FGST_02211	FGSG_01930
FGST_02212	FGSG_01931
FGST_02213	FGSG_01932
FGST_02214	FGSG_01933
FGST_02215	FGSG_01934
FGST_02216	FGSG_01935
FGST_02217	FGSG_01936
FGST_02220	FGSG_01938
FGST_02221	FGSG_01939
FGST_02222	FGSG_01940
FGST_02223	FGSG_01941
FGST_02224	FGSG_01942
FGST_02226	FGSG_01943
FGST_02227	FGSG_01944
FGST_02230	FGSG_01946
FGST_02231	FGSG_01947
FGST_02232	FGSG_01948
FGST_02233	FGSG_01949
FGST_02234	FGSG_01950
FGST_02237	FGSG_01953
FGST_02238	FGSG_01954
FGST_02239	FGSG_01955
FGST_02241	FGSG_01956
FGST_02242	FGSG_01957
FGST_02243	FGSG_01958
FGST_02244	FGSG_01959
FGST_02245	FGSG_01960
FGST_02247	FGSG_01962
FGST_02248	FGSG_01963
FGST_02250	FGSG_01964
FGST_02253	FGSG_01965
FGST_02256	FGSG_01967
FGST_02257	FGSG_01968
FGST_02258	FGSG_01969
FGST_02259	FGSG_01970
FGST_02263	FGSG_01972
FGST_02264	FGSG_01973
FGST_02265	FGSG_01974
FGST_02266	FGSG_01975
FGST_02267	FGSG_01976
FGST_02268	FGSG_01977
FGST_02269	FGSG_01978
FGST_02270	FGSG_01979
FGST_02272	FGSG_01980
FGST_02273	FGSG_01981
FGST_02274	FGSG_01982
FGST_02275	FGSG_01983
FGST_02276	FGSG_01984
FGST_02277	FGSG_01985
FGST_02278	FGSG_01986
FGST_02281	FGSG_01988
FGST_02282	FGSG_01989
FGST_02283	FGSG_01990
FGST_02284	FGSG_01991
FGST_02285	FGSG_01992
FGST_02286	FGSG_01993
FGST_02287	FGSG_01994
FGST_02288	FGSG_01995
FGST_02291	FGSG_01997
FGST_02293	FGSG_02000
FGST_02294	FGSG_02001
FGST_02295	FGSG_02002
FGST_02296	FGSG_02003
FGST_02299	FGSG_02004
FGST_02303	FGSG_02006
FGST_02304	FGSG_02007
FGST_02305	FGSG_02008
FGST_02306	FGSG_02009
FGST_02307	FGSG_02010
FGST_02308	FGSG_02011
FGST_02309	FGSG_02012
FGST_02310	FGSG_02013
FGST_02311	FGSG_02014
FGST_02312	FGSG_02015
FGST_02313	FGSG_02016
FGST_02314	FGSG_02017
FGST_02319	FGSG_02018
FGST_02320	FGSG_02019
FGST_02321	FGSG_02020
FGST_02322	FGSG_02021
FGST_02323	FGSG_02022
FGST_02324	FGSG_02023
FGST_02325	FGSG_02024
FGST_02326	FGSG_02025
FGST_02327	FGSG_02026
FGST_02328	FGSG_02027
FGST_02329	FGSG_02028
FGST_02330	FGSG_02029
FGST_02331	FGSG_02030
FGST_02332	FGSG_02031
FGST_02333	FGSG_02032
FGST_02334	FGSG_02033
FGST_02335	FGSG_02034
FGST_02337	FGSG_02035
FGST_02338	FGSG_02036
FGST_02339	FGSG_02037
FGST_02340	FGSG_02038
FGST_02341	FGSG_02039
FGST_02342	FGSG_02040
FGST_02343	FGSG_02041
FGST_02344	FGSG_02042
FGST_02345	FGSG_02043
FGST_02346	FGSG_02044
FGST_02347	FGSG_02045
FGST_02348	FGSG_02046
FGST_02349	FGSG_02047
FGST_02350	FGSG_02048
FGST_02351	FGSG_02049
FGST_02352	FGSG_02050
FGST_02353	FGSG_02051
FGST_02354	FGSG_02052
FGST_02355	FGSG_02053
FGST_02356	FGSG_02054
FGST_02357	FGSG_02055
FGST_02358	FGSG_02056
FGST_02361	FGSG_02058
FGST_02362	FGSG_02059
FGST_02363	FGSG_02060
FGST_02364	FGSG_02061
FGST_02365	FGSG_02062
FGST_02366	FGSG_02063
FGST_02367	FGSG_02064
FGST_02368	FGSG_02065
FGST_02369	FGSG_02066
FGST_02370	FGSG_02067
FGST_02371	FGSG_02068
FGST_02373	FGSG_02069
FGST_02374	FGSG_02070
FGST_02375	FGSG_02071
FGST_02376	FGSG_02072
FGST_02377	FGSG_02073
FGST_02378	FGSG_02074
FGST_02379	FGSG_02075
FGST_02380	FGSG_02076
FGST_02381	FGSG_02077
FGST_02382	FGSG_02078
FGST_02383	FGSG_02079
FGST_02384	FGSG_02080
FGST_02385	FGSG_02081
FGST_02386	FGSG_02082
FGST_02387	FGSG_02083
FGST_02388	FGSG_02084
FGST_02389	FGSG_02085
FGST_02390	FGSG_02086
FGST_02391	FGSG_02087
FGST_02392	FGSG_02088
FGST_02393	FGSG_02089
FGST_02394	FGSG_02090
FGST_02396	FGSG_02091
FGST_02395	FGSG_02092
FGST_02397	FGSG_02093
FGST_02398	FGSG_02094
FGST_02399	FGSG_02095
FGST_02400	FGSG_02096
FGST_02401	FGSG_02097
FGST_02402	FGSG_02098
FGST_02403	FGSG_02099
FGST_02404	FGSG_02100
FGST_02405	FGSG_02101
FGST_02406	FGSG_02102
FGST_02407	FGSG_02103
FGST_02408	FGSG_02104
FGST_02409	FGSG_02105
FGST_02410	FGSG_02106
FGST_02413	FGSG_02108
FGST_02414	FGSG_02109
FGST_02415	FGSG_02110
FGST_02416	FGSG_02111
FGST_02417	FGSG_02112
FGST_02418	FGSG_02113
FGST_02419	FGSG_02114
FGST_02420	FGSG_02115
FGST_02421	FGSG_02116
FGST_02422	FGSG_02117
FGST_02423	FGSG_02118
FGST_02424	FGSG_02119
FGST_02425	FGSG_02120
FGST_02426	FGSG_02121
FGST_02430	FGSG_02123
FGST_02431	FGSG_02124
FGST_02432	FGSG_02125
[truncated: 11,333 more rows]

## Sheet: Selected oligos for 15K array
Probe ID	Sequence	Notes	Target ID	Oligos Per Target Final	Target Length	BP Start	End Distance	Probe length	Tm	Cross-Hyb Potential	Percent G	Percent C	Percent A	Percent T	Percent GC	PolyX	Cross-Hyb Target	frequency Sequence
FuGr_00000007	ACGTTTGAGGCGGCATTGGCGAGACTGCAGAGCACCAACGATTGGAGAAGTGAACTTGCC	2_BC	FGST_05478	1	1009	889	120	60	86.46	0	33.33	21.67	26.67	18.33	55	3		1
FuGr_00000010	TCGCCCCTAAACACAAACATTATGGCGAAGAAGTCATCTATGTTTTGCGGGGTGCTCTGG	2_BC	FGST_13086	2	397	170	227	60	83.08	0	25	23.33	25	26.67	48.33	4		1
FuGr_00000012	ATGTTCAAGAACCTTCTAGTCACGTTCATACTTGGTGGCATCACCATTTCGTCGTCATCC	1_BC	FGST_13086	2	397	1	396	60	80.94	0	16.67	28.33	21.67	33.33	45	3		1
FuGr_00000015	CTATCGCCGCCATGCCTTGAAAAATTGCCATGCAAAGAGGATATTGAAAATTTGATCAAC	1_BC	FGST_05477	1	739	559	180	60	79.59	0	18.33	21.67	35	25	40	5		1
FuGr_00000024	TTTCAAAACCAGTCTTATAATCTAGCACAATTCATCGCCAATCGCGTAGGGGCTGGTTGC	1_BC	FGST_13085	2	811	307	504	60	81.6	0	20	25	26.67	28.33	45	4		1
FuGr_00000025	AAATATCTCAAACAACGGCAACACCTCGATCAAAATGACCCAGACTTATATCCCCGGTTA	1_BC	FGST_13085	2	811	144	667	60	80.03	0	11.67	30	38.33	20	41.67	4		1
FuGr_00000029	AGTTGATGGGACAAAGGTGCCGAAAGAACAGTGGTACGATCCGCCACCGGGTATCCTTCC	2_BC	FGST_05476	1	496	294	202	60	85.72	0	30	25	26.67	18.33	55	3		1
FuGr_00000038	TTGGAGAAGCCACAGGTTTTGGTGGACGCTGTTCTGGAAGTTGGAAAGCTGCGCCGCTAG	2_BC	FGST_13084	2	1018	958	60	60	86.38	0	36.67	18.33	20	25	55	4		1
FuGr_00000039	TTCCACAACCAAATTCTTCACGGGGCCGAGAATGCACCATGTCGTGCCTGGTTGTGGCGA	2_BC	FGST_13084	2	1018	888	130	60	87.27	0	26.67	28.33	21.67	23.33	55	4		1
FuGr_00000043	TATATCTGCTATGGTAATTTTGAGCCAGGGTCGGTTGTAAAGAAGTTCGAGATGGGCAGG	1_BC	FGST_05475	2	736	541	195	60	80.72	0	33.33	11.67	25	30	45	4		1
FuGr_00000044	ATTCAAACAAACAAGGCGGAACCAAATTTCACTACTGTATTTTATCCTCAGCCCAGATAC	1_BC	FGST_05475	2	736	481	255	60	78.28	0	11.67	26.67	36.67	25	38.33	4		1
FuGr_00000052	ATTTTTCAACAGAGGGCCAAAGATTTAGGACTTCCGTATCTTTACGGCTGGGTGAGAGGT	1_BC	FGST_13083	1	1843	1456	387	60	81.53	0	28.33	16.67	25	30	45	5		1
FuGr_00000057	TAAACATCTGGGTCATGGTCAGAGATACCATGTTCATTCTTCGAAGCCTAAGCGAGCGAT	1_BC	FGST_05474	1	1894	1598	296	60	81.25	0	23.33	21.67	28.33	26.67	45	3		1
FuGr_00000062	TGCTTTATCTGGGCAGAGATACATTGTTGATATGTTGTCGAACGCTGGCGCAAGAAGCTA	1_BC	FGST_13082	1	2845	2784	61	60	81.88	0	28.33	16.67	25	30	45	3		1
FuGr_00000072	AATATGTTTTCCTTGCTTTCATGCAGAACGAGTCTGTCGCACTCTGTACAAGCAAGACCC	1_BC	FGST_05473	2	2269	1655	614	60	81.34	0	18.33	26.67	25	30	45	4		1
FuGr_00000073	CACTAGACCCAGGTGAAAATCATCTTGTCATTGACTTTGAGATCGAGAATCCTCAGACGC	1_BC	FGST_05473	2	2269	1595	674	60	79.92	0	20	25	30	25	45	4		1
FuGr_00000077	ATGAATCGTGTACCAAAAGAAGATATTGCTCAGGCTATGATTCGGGCTGGAGAAGAGGCA	1_BC	FGST_13081	1	2119	1888	231	60	81.48	0	30	15	33.33	21.67	45	4		1
FuGr_00000084	GCTGGAGACAGGAAGCCAGTCCTGATGTGTAGCATTCGGGAGATTGGAGCATGGTCCGAA	2_BC	FGST_05472	1	637	502	135	60	85.5	0	36.67	18.33	25	20	55	3		1
FuGr_00000092	GTTCTTCATCCCTACATACGCTGTTTCAAGAGGCGTCAACCCAACATTGGCATCTTACTT	1_BC	FGST_13080	2	922	414	508	60	81.25	0	15	30	23.33	31.67	45	3		1
FuGr_00000093	CGTTATTTCTGCTCGTCATTTCGTCACTGTTTTTTCTGTTCATTGGCATGTTTGCGCCAT	1_BC	FGST_13080	2	922	353	569	60	80.83	0	18.33	23.33	10	48.33	41.67	6		1
FuGr_00000097	AACGTCTTCTCTGCGATTCTTGTCTATTCATGCTACCCCGAGACAAAGAACAAGACGTTG	1_BC	FGST_05471	1	1501	1324	177	60	80.78	0	18.33	26.67	26.67	28.33	45	4		1
FuGr_00000106	ATTTCTCAGCTCCGATGTTGGGCATGGAAAATATGGCCATCCCAAATTTCAACACTGCCA	1_BC	FGST_05470	1	2284	2093	191	60	82.79	0	18.33	26.67	28.33	26.67	45	4		1
FuGr_00000111	AATGATCACTTTTGAGTGGGAGGAAAGACCTGATTTACAGACGGTGATGGAAGACTTGGG	1_BC	FGST_09829	2	544	468	76	60	80.78	0	33.33	11.67	30	25	45	4		1
FuGr_00000115	AAGAGTTGCAAAAGACAAACATCTCCTGGCGAAGACCAACACAAAGAAACGGCAGTCAGA	1_BC	FGST_09829	2	544	123	421	60	82.22	0	21.67	23.33	45	10	45	4		1
FuGr_00000117	GGGCCCATCCCCGAACCCGCTGCTCCTGTTGAGAAGAAGGATATTGTATCTGCCGTCTAA	2_BC	FGST_09828	1	265	205	60	60	85.48	0	25	30	21.67	23.33	55	4		1
FuGr_00000121	AGCTGCCCAAGCTTGGGTCAAGATACATCCTTTGACGACGAATCACGGACGGAGTTATGA	2_BC	FGST_09827	1	112	52	60	60	83.85	0	26.67	23.33	28.33	21.67	50	3		1
FuGr_00000125	GACAATTCTATTTTCAGAAATGCTCCGTTCACCGGTCCAGATTTTGAAGATTGATTCGCA	1_BC	FGST_09826	1	1459	1089	370	60	79.26	0	18.33	21.67	26.67	33.33	40	4		1
FuGr_00000130	TTGTCAGTACACTCGACATCCTCAAAATCTTTCCTTCGGTCGCCTTTTCTGCGAAAACGA	1_BC	FGST_09825	1	1894	1642	252	60	81.76	0	15	30	23.33	31.67	45	4		1
FuGr_00000142	ATGTGCCGGTGACGATTCTGCGCGTCGAGGGGAAGTGGGTGGTTAGTTCTGTCATACATG	2_BC	FGST_09824	1	721	194	527	60	85.66	0	38.33	16.67	16.67	28.33	55	4		1
FuGr_00000143	TACACGAATCACCAGCAGCATGGCTTTAATTCAGATGATTCAGGTGATTCAGGTGATTAG	1_BC	FGST_09823	1	478	418	60	60	79.51	0	23.33	18.33	30	28.33	41.67	3		1
FuGr_00000150	TATGGATGTTTGCGCTGTTGATCCTAAGTTCCAGAGAAGAGCAAGGGTTCAAAGCAGATG	1_BC	FGST_09822	1	532	468	64	60	81.2	0	30	15	28.33	26.67	45	3		1
FuGr_00000157	AATCGTGGATGGCATGATTTGATCAACTTTGGAATGACGGAAGCGGAATGGGAGACTCTA	1_BC	FGST_13079	1	616	529	87	60	81.82	0	31.67	13.33	30	25	45	3		1
FuGr_00000168	GGTGTTAAGAACTTCTGGAGGATGCCTGAGGGGCTCAAGGTGAAGTCACACTTGCTGTAA	2_BC	FGST_09821	1	1414	1354	60	60	83.14	0	33.33	16.67	25	25	50	4		1
FuGr_00000172	AAATGTCTCAAAGGGAACCTGGTCCGAAACCAAGATGACAAAACTCGAAGGCGAAAATGC	1_BC	FGST_13078	2	1345	930	415	60	81.82	0	23.33	21.67	41.67	13.33	45	4		1
FuGr_00000176	TCGTGATATGGGTCTTTTCAAGGATGATGATGGATCTGCTTATCTCATGACTGAGGATCG	1_BC	FGST_13078	2	1345	468	877	60	79.49	0	28.33	15	21.67	35	43.33	4		1
FuGr_00000184	CAGCGTCTCCAAGCTTTGATGAGGAGTGATGGAACTGATGTCTTGTACCTGGGATCTCCT	2_BC	FGST_05469	1	1339	1219	120	60	82.75	0	28.33	21.67	20	30	50	3		1
FuGr_00000186	ATGAGCTTGACAAGCCCTACCTCGCTGGTTTCGAGTGGGACAAGGAAGAGTCATGGACCC	2_BC	FGST_09820	1	538	374	164	60	85.45	0	30	25	25	20	55	3		1
FuGr_00000191	TTTGTGTTCTGGGATCTGGTGGAGGCTGTCTTTATCTATTTCTTCTTCCCTGAGACCAAG	1_BC	FGST_13077	1	1624	1432	192	60	80.45	0	25	20	13.33	41.67	45	3		1
FuGr_00000199	TAGTTTTAATTGGTGGTGGAATCGGTATTACAAGTCTTCTCCCATGGATGCTGGGCCACT	1_BC	FGST_05468	2	2080	1733	347	60	81.6	0	26.67	18.33	20	35	45	4		1
FuGr_00000200	ATAATCTATTGACCCTCGTTGAAGGCCCCTACGGGAACAACAACAAAGACCAGATCTTAC	1_BC	FGST_05468	2	2080	1661	419	60	80.64	0	16.67	28.33	35	20	45	4		1
FuGr_00000205	TATTGCAAGTATATCCGAGATAAATGGAGTGCTCCAGGGTGCCCATTTCAGATGAAGGCT	1_BC	FGST_05467	2	2368	2302	66	60	81.5	0	26.67	18.33	28.33	26.67	45	3		1
FuGr_00000208	AGAATGCAGCATATCGGACTTGCCATCATGAATCAATTTGCGTTCCGTTACTTCCCTCCT	1_BC	FGST_05467	2	2368	1996	372	60	82.11	0	16.67	28.33	23.33	31.67	45	3		1
FuGr_00000212	TCAACAACCCTTGTGGTCCAGGATGATGGAAATGTTGTTTTGTACAATGAGGGTGGTGAC	1_BC	FGST_13076	1	355	265	90	60	81.52	0	30	15	25	30	45	4		1
FuGr_00000217	ATCAAGCAATGAACCTGCATCCTCTGACTCTCATAGATCGAGGGATTAAGCTTCTCGGAA	1_BC	FGST_13075	1	940	689	251	60	80.96	0	20	25	30	25	45	3		1
FuGr_00000226	ATTATGACTGGGACTCCTGGTGGGGTTGGCGCTGGGTTGAACCCACCTAGGTATCTTGTG	2_BC	FGST_05466	1	892	763	129	60	85.57	0	35	20	15	30	55	4		1
FuGr_00000234	CTTGTACGTATTGACGAGGAAGACGACGCAGTGTGTTTCAGTCACCATTCAATTCTTGAC	1_BC	FGST_13074	1	1948	1429	519	60	80.32	0	23.33	21.67	25	30	45	3		1
FuGr_00000241	TTATGACTTACTGCATCGCTGGTGGTAACTCATTCAATCTTGTTCTGTCCCATGTGGACC	1_BC	FGST_05465	1	1354	716	638	60	80.92	0	20	25	18.33	36.67	45	3		1
FuGr_00000245	AATCTGTCGGTTTTCGTTCAGAATAGGTGGCTTCTAGATGCGCGAGATATTGTGCAGAGA	1_BC	FGST_13073	1	778	658	120	60	81.36	0	30	15	23.33	31.67	45	4		1
FuGr_00000251	AATGCTCAAGGCATTGGGGTTTTATCGAGTCGAAGGAGTTGATGTAGAGACCTACGTATC	1_BC	FGST_05464	1	1027	960	67	60	80.44	0	30	15	26.67	28.33	45	4		1
FuGr_00000259	TTGCCAGAATCTGTGTTTTCTAGGGTTGGTCAAGTGAGACGTCTTAGAACTAGAGTCCAC	1_BC	FGST_13072	1	2566	2446	120	60	80.21	0	26.67	18.33	23.33	31.67	45	4		1
FuGr_00000270	AAGGAGTATAAGTCTAGATCGTTCAGCGCCGACTATGTTCCATTACGTTGGAGAGACATG	1_BC	FGST_05463	1	1459	724	735	60	80.04	0	26.67	18.33	28.33	26.67	45	2		1
FuGr_00000272	TTGGATGTTGCAGCTGCGCATGGAGCGGAGGATATTTTGACTTTGTTTAACGCTGAGTAA	1_BC	FGST_13071	1	6139	6079	60	60	82.41	0	31.67	13.33	21.67	33.33	45	4		1
FuGr_00000279	AAATTTGTTACCATGAAGGTCCGAGAGAACACCTCTTCCAAACTTGCCACCCTCAAGGTT	1_BC	FGST_05462	2	1084	919	165	60	81.92	0	16.67	28.33	30	25	45	3		1
FuGr_00000282	GATGCTGTCAATGACAAGCGTGGATGTGAGGCCTCTCGTCGTCATGTTGGTCAAATTTAA	2_BC	FGST_05462	2	1084	1024	60	60	82.2	0	28.33	18.33	23.33	30	46.67	3		1
FuGr_00000287	GACGATTGTCGCGGAAACCCTACTGTCCGGGAGTCCAACACTTGCATCAACAACCGAGAG	2_BC	FGST_13070	2	412	292	120	60	85.01	0	25	30	28.33	16.67	55	3		1
FuGr_00000291	TTCTCTTGTTGTCCTGGCGACAATTTCCAACGTCTCGGCATGGCATTTGACCGCCTACAG	2_BC	FGST_13070	2	412	21	391	60	84.72	0	21.67	30	16.67	31.67	51.67	3		1
FuGr_00000292	AAGCCATGACCGGGATTAGATTTGTTGTTTCGATGATGGAAGCGCTGCTGTTGATTCCTT	1_BC	FGST_05461	2	511	449	62	60	82.42	0	28.33	16.67	20	35	45	3		1
FuGr_00000294	TATCGAGTTGGATGCGGATTGTATTCACGGACTTGTGCGAGAACTCAAGAAGTATCAGAG	1_BC	FGST_05461	2	511	327	184	60	80.42	0	30	15	28.33	26.67	45	2		1
FuGr_00000299	AAGGATGCTGTTGAGAAAGGCAAGAGTCCGACTGCTGGTTCTATTGGGGGCAAGGAATAG	2_BC	FGST_05460	1	364	304	60	60	83.43	0	36.67	13.33	28.33	21.67	50	5		1
FuGr_00000307	AATCAATCCTGGTTCTGTGTTTACTGTTGGATGTTGTGCGTTGCTGGATGCAATTCCTGG	1_BC	FGST_09819	1	343	46	297	60	81.95	0	28.33	16.67	15	40	45	3		1
FuGr_00000309	TGGACACATACCATGATTGAGATCTTGCAACAAATGGCATGGACGTGCTCTGTCCTTAGT	1_BC	FGST_09818	1	1399	1129	270	60	81.83	0	23.33	21.67	26.67	28.33	45	3		1
FuGr_00000318	TCAGAGCGGGACCACGCGCCGAAGCTCCCACCTATTCTATACCTCGTATGTCTGTTCATG	2_BC	FGST_09817	1	403	121	282	60	85.03	0	21.67	33.33	20	25	55	3		1
FuGr_00000321	TATAGCACTTTCCACATGTCGTGCTACGCGGGTTTGCAGGCGCGTGCGAACGATGACTAC	2_BC	FGST_09816	1	361	169	192	60	86.04	0	28.33	26.67	20	25	55	3		1
FuGr_00000328	ATGTTGCAATACGCAATCCTGAGCAATGCAATGACACGACTGGTGCTGCATAAACATCCT	1_BC	FGST_09815	1	592	163	429	60	82.72	0	20	25	31.67	23.33	45	3		1
FuGr_00000332	AAGCAGCCTACAGGATATTGCCCGACCTCAAAAGGAAGGCGACATTGGCAAAGGTCCTTG	2_BC	FGST_09814	1	691	434	257	60	84.73	0	26.67	25	31.67	16.67	51.67	4		1
FuGr_00000341	ACATATTGGTTGGTTTTCTTGAGGCAGAAGTTAACCTTGAGGAGCTATGCATCCGGTTGG	1_BC	FGST_09813	2	1327	728	599	60	81.33	0	30	15	21.67	33.33	45	4		1
FuGr_00000342	AAACTTGATCTTCAATTCAATACGAAGGAGCACCGTTTTCCAGGTTCCGGTAGGCCGATT	1_BC	FGST_09813	2	1327	664	663	60	81.97	0	21.67	23.33	26.67	28.33	45	4		1
FuGr_00000345	TCGAGGCAGGAGAGTCAATGGCAAGGGAGGCCATGGCAGCAGAGGGTATGGCAGGAGATA	4_BC	FGST_09812	2	637	517	120	60	87.68	0	43.33	15	30	11.67	58.33	3		1
FuGr_00000346	TCTATTCACCACGACATACCGGAAGGAGAGTAAGGAGGTGGAGAGGCCAAGGCAAGAGAT	2_BC	FGST_09812	2	637	441	196	60	83.74	0	33.33	18.33	35	13.33	51.67	2		1
FuGr_00000351	GTTGAGATTTACTCCAAAGGGAAGAGAGGTTGGAGTATCGACTTTGTTGAAATTGAGTGA	1_BC	FGST_13069	1	1951	1891	60	60	78.26	0	31.67	8.33	30	30	40	3		1
FuGr_00000364	AGCCTTTCGCAAGCCGCCCCCAAGCGTAAGTGTCCGCACTGCGAGTTCTACCCTTATCGC	3_BC	FGST_09811	1	586	46	540	60	88.47	0	21.67	38.33	18.33	21.67	60	5		1
FuGr_00000366	ATGTCAACATCGTTCCAATGTCTAGCTGATGGGTTGGATTTGTTAAGGGATATCTGCCTG	1_BC	FGST_05459	1	2854	2734	120	60	80.28	0	26.67	16.67	21.67	35	43.33	3		1
FuGr_00000373	TCTTTATGTGTGCCATTCCGTTTGTTTTTATTCGGTATGGGGAGTACATCAGGGAAAAGA	1_BC	FGST_13068	1	1549	1424	125	60	79.45	0	26.67	13.33	21.67	38.33	40	5		1
FuGr_00000379	AGAAGACTTCTGGTACTGCCGCTCCTGAGGCTGGTCATGGTGCTCTAGGAACATCAGTGC	2_BC	FGST_09810	1	835	713	122	60	85.2	0	30	25	20	25	55	2		1
FuGr_00000386	GACCACCACAACAGTTTCAATTTCACCAGGATGTGCTTCAGCAGCATGTATGGGATTTGA	1_BC	FGST_13067	1	1243	1183	60	60	81.79	0	21.67	23.33	28.33	26.67	45	3		1
FuGr_00000393	TCTTTTGGATGCTTCATTATCCGTTGAGGACGAATATGACAGGGACATAGTCCTTCGAGG	1_BC	FGST_05458	1	1258	993	265	60	80.42	0	26.67	18.33	23.33	31.67	45	4		1
FuGr_00000401	TAGCGCAATCCAACACACCGACGCAAATGATTCTAATACTCAAGACAATGGAACATGAGA	1_BC	FGST_13066	1	1120	962	158	60	80.27	0	16.67	25	41.67	16.67	41.67	3		1
FuGr_00000407	TCAGGTATGTTGAAGATCGATTCTCCTCAGTTTTTGGGCTTTGGTTTTGCACGTCGTGAG	1_BC	FGST_05457	1	1633	1375	258	60	81.34	0	28.33	16.67	15	40	45	5		1
FuGr_00000416	GTTTCTTCTCCTTCACCAACAAGAGTGTTGCCCGAAGTTGTGCATCAATTTCTAGGGAAG	1_BC	FGST_13065	1	400	220	180	60	80.75	0	21.67	23.33	23.33	31.67	45	3		1
FuGr_00000420	AAACACTTGCGATGGCTATGGCAGCATGATGGAAGTTGGCTATGTTGCTCATTACACCAA	1_BC	FGST_05456	1	862	798	64	60	82.56	0	25	20	28.33	26.67	45	3		1
FuGr_00000427	TTCAGTCTACCAAGACCTTTGAGATTCCTGTCGAGACTCTCACCTCTATCATCTATGTGC	1_BC	FGST_13064	2	1378	710	668	60	79.6	0	15	30	21.67	33.33	45	3		1
FuGr_00000432	GTTTCTTGGGGCTATGTCACTGAACCAGCACCCGCCTTTGCTGTTGTCACTGTCGTTGAG	2_BC	FGST_13064	2	1378	1198	180	60	84.81	0	26.67	26.67	13.33	33.33	53.33	4		1
FuGr_00000435	TTCAGACTATGTATGATTCGCTCACTGTGGAGGATAAGAAGTTGCACTGGGTTGATGGGA	1_BC	FGST_05455	2	925	785	140	60	81.09	0	31.67	13.33	25	30	45	3		1
FuGr_00000439	ATGTTCTCACATACGATATGCGGAACTCTGGAACTAGTGGACAGGCGAATGGTGGTATTT	1_BC	FGST_05455	2	925	338	587	60	81.26	0	28.33	16.67	26.67	28.33	45	3		1
FuGr_00000442	TAGACGAGTTCTACTGGTATGCGGAAAAAGTTGTCAAACACCCCGACGATAAGTGCATCA	1_BC	FGST_13063	1	466	332	134	60	81.34	0	23.33	21.67	33.33	21.67	45	5		1
FuGr_00000450	ACAAAGACAACCAAGATTAGTGAACAGACCAAGACGCTGAAAGACGCCGATAAAACGCCA	1_BC	FGST_05454	1	976	763	213	60	82	0	20	25	46.67	8.33	45	4		1
FuGr_00000455	TGAGGCGTCTAGAATTCTCAAAAGTGTTGATGAATTCGACGAGGCCCCGCTTGTTACTTA	1_BC	FGST_13062	1	1195	1134	61	60	81.5	0	25	20	25	30	45	4		1
FuGr_00000464	TTTTCACATTGGCTATTTTCTCTCTGATACTCAGTGGCTTCCAGGTCTTGGGGTCTGTTC	1_BC	FGST_05453	2	934	683	251	60	80.77	0	21.67	23.33	11.67	43.33	45	4		1
FuGr_00000465	GAACTTTTACGCACCATTCCTTATACGGCGCTCCGCTTACCAACGAGTGCATTATCAATA	1_BC	FGST_05453	2	934	588	346	60	81.28	0	15	30	26.67	28.33	45	4		1
FuGr_00000470	TGACAGTAGCCTGTGAAAAGATTGGTCGAACAATGGACCCTGCACCATCGTTTAAACAGT	1_BC	FGST_13061	1	988	647	341	60	81.93	0	23.33	21.67	31.67	23.33	45	4		1
FuGr_00000476	GGTGGAGAAGTTAAAAGCCAAAGGACAGGTAGACATTTGGAGGTTAAAAGCAAGTCTAGA	1_BC	FGST_05452	1	2527	2442	85	60	79.2	0	31.67	10	40	18.33	41.67	4		1
FuGr_00000483	AAGAAGTTGACGTATCAGGGAGGTGACGCAAGTATTGCTTCGTCATATGGTTGCAAATAG	1_BC	FGST_13060	1	985	925	60	60	80.26	0	30	13.33	30	26.67	43.33	3		1
FuGr_00000491	CTGTACAAGCAACAGGCTGTTGGAAGATACTTTACGAGCGTCAATACTCTGATCAAGTCC	1_BC	FGST_05451	1	1156	1036	120	60	80.01	0	21.67	23.33	30	25	45	3		1
FuGr_00000497	CAACACAATCGGGCTGTAGAGACGTTGAACGAAATGAAAGAACGAGGGAATAAAACAGAC	1_BC	FGST_05450	1	283	181	102	60	79.82	0	26.67	16.67	45	11.67	43.33	4		1
FuGr_00000506	ATCCTGGATCTTGCCAATTCCCTGAATGCAGCGGCTCGGGAAGAGCGTGATGCTGTTGGT	2_BC	FGST_01099	1	769	580	189	60	87	0	31.67	23.33	18.33	26.67	55	3		1
FuGr_00000510	TCTCAAGATACTGGCATTCTGAGGAGGGAGAGCCACGATGGTGGAACGAGAAGGGACTCG	2_BC	FGST_01098	1	1159	1015	144	60	84.75	0	36.67	18.33	28.33	16.67	55	3		1
FuGr_00000515	ACAAGAACTAGATGCCATGATCAAGATGCGGGATGCATTAGGGGATTGTGATGAGGATGA	1_BC	FGST_01097	2	1252	1179	73	60	81.58	0	33.33	11.67	33.33	21.67	45	4		1
FuGr_00000516	ATTGGCCCTCGCGATGATCGAACATGAATCAAGCCTAGAATTGATTCAAAAGCTAGATGG	1_BC	FGST_01097	2	1252	1119	133	60	80.62	0	23.33	20	33.33	23.33	43.33	4		1
FuGr_00000522	TTTATCTCGAGTATCAAATGAGCCTGATCAAGGACAGATGGAGACGACAGAGGAGACAGT	1_BC	FGST_01096	1	325	252	73	60	80.41	0	28.33	16.67	35	20	45	3		1
FuGr_00000528	AACATCAAGCTTTTCGTCTGCGGTCCTCCCGGTCTCATGAACGCCATCTCCGGGAACAAG	2_BC	FGST_01095	1	997	856	141	60	85.89	0	21.67	33.33	21.67	23.33	55	4		1
FuGr_00000535	TTGGTTCAAGCATGTAGTCTTTGCACCTGGTATTTGGACCGGTTATTCCGGAGCTGTTTT	1_BC	FGST_01094	1	2404	2235	169	60	82.18	0	26.67	18.33	15	40	45	4		1
FuGr_00000543	TTTTACTTTTCTGGAGGATTTGGCATGTCGCATAGCCAGGTTGGCCTTATTTACACGGTA	1_BC	FGST_01093	1	1387	688	699	60	81.26	0	25	18.33	18.33	38.33	43.33	4		1
FuGr_00000550	GTCATCTATCCGACTGAGCTTCACCCACGGCCACATCCCAGCTACGAAAACAGGGATCGA	2_BC	FGST_01092	1	901	778	123	60	85.26	0	20	35	28.33	16.67	55	4		1
FuGr_00000555	ATCAAGTGGTTTGAGAGAGACGGATACACTGAATGTCGTCGAATTAAGATCGGCCACAGT	1_BC	FGST_01091	1	1870	1492	378	60	81.12	0	28.33	16.67	31.67	23.33	45	3		1
FuGr_00000563	GCTGTCTTGTACACTGCTCTCATCATTGCGCTTTCTGTCCACTACTCAATCTACAACTAG	2_BC	FGST_01090	1	772	712	60	60	79.88	0	13.33	31.67	20	35	45	3		1
FuGr_00000572	CAACTGAGCCCCGGACTTATGCCAACTACCATGCGCTACGAGGAGACAGCGTTTTACAGA	2_BC	FGST_09809	1	1123	730	393	60	84.74	0	23.33	30	28.33	18.33	53.33	4		1
FuGr_00000576	TTTACAGTTGATGAACTCTGGACCCGAGATTGATCATTATACAGACCTATGGGCGACTGC	1_BC	FGST_09808	1	1105	948	157	60	80.41	0	23.33	21.67	26.67	28.33	45	3		1
FuGr_00000583	TGATGCTTTTCTTGATCAATTGTTTCCGAGCCTGTGGGATCCGTTGCAGAATGTCTGGTA	1_BC	FGST_09807	1	2344	2283	61	60	82.07	0	26.67	18.33	16.67	38.33	45	4		1
FuGr_00000593	ACGGTTCTTCTTCCACCTTGTAGGCCTCATCGAATGTTTGTCGGAGATGTTCCCCGGCGC	2_BC	FGST_09806	1	406	45	361	60	85.85	0	25	30	13.33	31.67	55	4		1
FuGr_00000594	TTTTACCCGGTTGAGAAGTCAATCATCGACACGGCCAAGTCTTTGGAGAAGTTCTTGTAG	1_BC	FGST_09805	1	1003	943	60	60	80.88	0	25	20	25	30	45	4		1
FuGr_00000602	AACGGTATCGTCCCAAAGAACAAGTTTGGCAACATCGATGTCTACGTCTCAAGCATGGTT	1_BC	FGST_09804	1	2473	1972	501	60	81.94	0	21.67	23.33	30	25	45	3		1
FuGr_00000610	AAACTAGGTGTTGGCCATTATAGCGTTAGTCCGACGACGTTGGATCAAGTTTTCCTCAGT	1_BC	FGST_09803	1	4876	4687	189	60	81.44	0	25	20	23.33	31.67	45	4		1
FuGr_00000616	AAGTTGGTCGTTTATCGACGTAATTCTCAGATACCACGAAGAAAAACCAACCTCAGTGGA	1_BC	FGST_09802	2	787	648	139	60	79.75	0	20	21.67	35	23.33	41.67	5		1
FuGr_00000619	TGCAGCGATGGCTACACAAATGAGGAAAACACTTGCGACGCAACGACGGTTGTTTGAAGC	2_BC	FGST_09802	2	787	588	199	60	84.56	0	28.33	21.67	31.67	18.33	50	4		1
FuGr_00000623	ATTAAACAAGCATTCGTGCAGGTTGATGTGCTTGGGCCTCATGTAATGAAGGGCCATTAT	1_BC	FGST_13059	1	2176	2056	120	60	81.89	0	26.67	16.67	26.67	30	43.33	3		1
FuGr_00000630	GCTCCTCACGCTATGGTGACACTGATCGTTGCTGATTACCTTGGCTTCATCACCAAATAA	2_BC	FGST_09801	1	979	919	60	60	81.91	0	18.33	28.33	23.33	30	46.67	3		1
FuGr_00000639	TTTGACGACTTCATCGCACGACTTTACACAGAGCGTGTATACTTCGATCAGGCCATTGTT	1_BC	FGST_13058	2	433	121	312	60	81.59	0	20	25	23.33	31.67	45	3		1
FuGr_00000640	ATTGTTTCCAATTGTCTGCGATGCTGCTAAAGACTTGAGAGGGGTTGTGAAGGATGCTCA	1_BC	FGST_13058	2	433	36	397	60	82.06	0	30	15	23.33	31.67	45	4		1
FuGr_00000641	AAATTTTTGTATGAGTTGGCGGATAAGAAGGCCAAGGATGCGGGACTGGAGCATGAAGAA	1_BC	FGST_05449	1	865	790	75	60	82.26	0	35	10	33.33	21.67	45	5		1
FuGr_00000653	TTCGGCAACAAAGCCAAGCACTTGCAGAAGCCAGCCTGGGAATCAAAGAACGGTCGCGAC	2_BC	FGST_09800	1	1627	1321	306	60	86.85	0	26.67	28.33	33.33	11.67	55	3		1
FuGr_00000656	GTGAACTACACTGTTGACAACTCGGTAAATCTACGCAGTGCAGAGTTTCTAAAAGAAGTG	1_BC	FGST_13057	1	1300	1180	120	60	78.59	0	23.33	18.33	33.33	25	41.67	4		1
FuGr_00000662	CTTCGCCCTTACGGCTGTATCAGTCGCGGCACAACAAAATATCGCTTTGATCCGTGCTAA	2_BC	FGST_05448	1	346	286	60	60	83.83	0	20	30	23.33	26.67	50	4		1
FuGr_00000667	TAACGATTCACAAGATGAACTATTCAAGGAGTCAGGGATGTCGATAACGGGACGAAGTGC	1_BC	FGST_13056	1	1066	894	172	60	80.47	0	28.33	16.67	35	20	45	3		1
FuGr_00000675	ACGCTCATGACAGTGCACTACGTCAACGTTCTTTGGTTTCGACAAAATGAACTGGTGGAT	1_BC	FGST_05447	1	1696	1516	180	60	82.12	0	23.33	21.67	26.67	28.33	45	4		1
FuGr_00000680	AGATACGTGGCCAAAATGATCCATAATAAGAAGGATACCCGAAACCAAGTACGCTGGTAA	1_BC	FGST_05446	1	403	343	60	60	79.8	0	21.67	20	41.67	16.67	41.67	4		1
FuGr_00000688	ATGCCCAAGTATCCTGTTGTGCAGTCCGTTGAAGCCATTGTTGAGAAGCTCTTGGCTTAA	2_BC	FGST_13055	1	1621	1561	60	60	83.01	0	25	21.67	21.67	31.67	46.67	3		1
FuGr_00000695	GAGCCTACCCCCAACTCAATGTTCAGGAACCTTTTTGAACTCTTACCAAACGAAATAAAG	1_BC	FGST_05445	2	805	310	495	60	79.09	0	13.33	28.33	35	23.33	41.67	5		1
FuGr_00000696	ATCATCCAATGACTGGGCAGATGGTGAATCAAGGTTCATTCCCGAAATTCCTCATGCTGA	1_BC	FGST_05445	2	805	105	700	60	82	0	21.67	23.33	28.33	26.67	45	3		1
FuGr_00000699	TATCATATCGAAGACTACGAAAAGGCTTTTGCGGATATGGCAAGCGGGAGCGTGATAAAG	1_BC	FGST_13054	1	1150	1045	105	60	81.1	0	30	15	33.33	21.67	45	4		1
FuGr_00000710	TAGAGATATTTTGCAAGAATCCTATCCCCGATGAGATGCAGCGATATTTCGCTGACCTGG	1_BC	FGST_13053	2	1609	1118	491	60	80.68	0	23.33	21.67	26.67	28.33	45	4		1
FuGr_00000711	AGAACTATGCAATTGGCAATACCGATCTGCGCCAATACGTAACATCACCTTTCGTCAGGT	1_BC	FGST_13053	2	1609	1056	553	60	81.94	0	18.33	26.67	30	25	45	3		1
FuGr_00000714	TGATCCTTTCTTGCGCAATGTGTACAGTATCTTTGATCAGGAGAACTGGACCCTCTCGAT	1_BC	FGST_05444	1	1219	1098	121	60	81.11	0	21.67	23.33	21.67	33.33	45	3		1
FuGr_00000720	TGAGAGTTGGAGGAATGCTGAGAAGGAACTACTTGATCCTGTAACAAAGCAGTGGCGATA	1_BC	FGST_13052	1	1582	1521	61	60	81.08	0	31.67	13.33	33.33	21.67	45	3		1
FuGr_00000727	TAAGGAGTATAAGGATGCAGTTTTGGATGATGAAAAAGCTGTTGAAGAGCTGTGGGACTG	1_BC	FGST_05443	1	922	825	97	60	79.46	0	35	6.67	31.67	26.67	41.67	5		1
FuGr_00000736	AACGAGAAGGATCAGATGCTGGGCTTGACATGGGCTGCTGCGTTCTCTAGGGGACTTCGT	2_BC	FGST_04911	1	1039	832	207	60	86.21	0	35	20	20	25	55	4		1
FuGr_00000741	CTAGAGGAACGAATGCGAGATTTGGGTACGGACGACGACGAAGGAGGCATGCATCTCTAG	2_BC	FGST_00559	1	619	559	60	60	83.53	0	35	18.33	30	16.67	53.33	3		1
FuGr_00000749	AAGACCATTTATATCATTTACTGCCCGCTTTTGCCAAATGGTACCAACCCAAACTTCAAC	1_BC	FGST_04910	1	1972	1819	153	60	79.69	0	10	30	31.67	28.33	40	4		1
FuGr_00000756	GTATTCCATATTGGACCTCGAGTGCCTCAATACGGACAGTCGACTCCACGACCCAACTGA	2_BC	FGST_00558	1	1669	1609	60	60	83.31	0	20	31.67	26.67	21.67	51.67	3		1
FuGr_00000763	AAGAAACCTGAACCAACTATCCCCGCAAAACGAAAAGCGACGGTTTCAGATTTCACACAC	1_BC	FGST_00557	1	1825	1630	195	60	81.83	0	15	30	40	15	45	4		1
FuGr_00000773	GTCGAGATGGAACAGGCTGAGATCGAGGAGCATGATACAATCGAAGTACACGTGCAGTAA	2_BC	FGST_00556	1	1516	1456	60	60	81.88	0	31.67	16.67	35	16.67	48.33	2		1
FuGr_00000776	AGGGAATACGGTGACGCCTTTGTGAGAGGAAACAACGTCATGTATATTTCAGCAGACTAA	1_BC	FGST_00555	1	250	190	60	60	80.54	0	26.67	16.67	33.33	23.33	43.33	3		1
FuGr_00000780	ACAAAGGCGAGATTGAGCTTCATGGGTGCACCTTTATTGTCTGGATATCACGATTGGATG	1_BC	FGST_00554	1	850	782	68	60	81.32	0	28.33	16.67	25	30	45	3		1
FuGr_00000787	CAAAGTCGTATAACTGCCAGCAAAGATCAGTCCCTCGACTTGACTTACACATTGCGGTAG	2_BC	FGST_00553	2	556	496	60	60	80.93	0	20	26.67	30	23.33	46.67	3		1
FuGr_00000788	AAGTAGGTTTGGGCGGTTCACAACAAGATGACATCACCCCAATAAACGAATACAACAGGC	1_BC	FGST_00553	2	556	419	137	60	81.57	0	21.67	23.33	38.33	16.67	45	4		1
FuGr_00000797	TCTCGATTCCTCATGCACGGTCGCAAGAGAGCTCAGAGTGGCCAAGGGTCAGAACTTACA	2_BC	FGST_00552	1	739	619	120	60	85.05	0	26.67	26.67	26.67	20	53.33	3		1
FuGr_00000801	GGTCTCGAGGATTTAAAGCAAGATCTTCTCCAGGGTCTGGAGGCTTTGAGAAAGAAATAA	1_BC	FGST_00551	1	895	835	60	60	79.77	0	28.33	15	31.67	25	43.33	3		1
FuGr_00000808	GAAGTCAAGTACAAGCCACTCGGCAACTGGTTTGGTCTCTGGTTACCTCCTACCGAGTGA	2_BC	FGST_00550	1	640	580	60	60	83.51	0	25	26.67	23.33	25	51.67	3		1
FuGr_00000818	TTTAGCGTTGTTCTCTTCCTCTCTGTCGCTACGGCAAAACTCCACAACAACTGCGCCTGC	2_BC	FGST_12519	1	328	16	312	60	84.54	0	16.67	35	18.33	30	51.67	4		1
FuGr_00000822	ACGCTGTTCGCGTGGCCTGGAAAGGCTCTTTCAAGTCTTGCTGTTTTTAAGAGCATCTAA	2_BC	FGST_12518	1	1054	994	60	60	83.03	0	25	21.67	20	33.33	46.67	5		1
FuGr_00000830	AGCCAAGCTAAGACGGTCGCTCAGAGCCAAGAGAAGAACTATAGTTCAGACAGTGTCTAA	2_BC	FGST_04909	1	1882	1822	60	60	81.37	0	25	21.67	36.67	16.67	46.67	2		1
FuGr_00000837	AGCAGTGGACCGGTGTCTTTGGCTACTCTGCTACCCCCAAGTCTACTACCAACAACTTCC	2_BC	FGST_12517	1	934	722	212	60	84.38	0	18.33	35	21.67	25	53.33	5		1
FuGr_00000840	TTACAGTTATCGAGACTTCTGTCCACGAGGTTGAGAGGCCTGTTACCGTTATCCATACAT	1_BC	FGST_04908	2	1789	701	1088	60	80.58	0	21.67	23.33	23.33	31.67	45	2		1
FuGr_00000843	TATGGAAGAACATAGCGGTGAGATGGCCATCGGGGAGGCGATGAAGCATCCTCCATCGTC	2_BC	FGST_04908	2	1789	1572	217	60	85.44	0	33.33	21.67	26.67	18.33	55	4		1
FuGr_00000847	GAGTCGTATAACTTTTCGGACGATTGGGAGGAACCAGATGAGTCAGTTAACGATGTTTGA	1_BC	FGST_04907	2	496	436	60	60	79.66	0	30	13.33	28.33	28.33	43.33	4		1
FuGr_00000849	GGGCCATCACTTATGCAAGAGTTTCTCCACAAAGGCGGACAAGGGATTCACCATGTGGCT	2_BC	FGST_04907	2	496	262	234	60	84.76	0	26.67	25	26.67	21.67	51.67	3		1
FuGr_00000858	TGAGTTTACCACTGCTGAGGATAACGAACGTACCATCACCGTCAACGTCATCTCAACTTT	1_BC	FGST_12516	2	1000	390	610	60	81.26	0	16.67	28.33	28.33	26.67	45	3		1
FuGr_00000859	ATTGAAGTCTGGTTTCTTGACATGGCAGACTATGAGTCCATCAAGGCATTCGCCAAGAGA	1_BC	FGST_12516	2	1000	271	729	60	81.63	0	25	20	28.33	26.67	45	3		1
FuGr_00000866	AGAGGCCATGGAGGGGATCATCAGTGGAAACGACGAGGGACAGGTCTTCACTCTGAGGTA	2_BC	FGST_04906	1	1876	1815	61	60	85.32	0	36.67	18.33	28.33	16.67	55	4		1
FuGr_00000868	CCGAATGTTAATGAAATCGACCTTGACATGTGGCTCATGGATACAGTTGGACCTGTATAA	1_BC	FGST_12515	1	2074	2014	60	60	79.31	0	23.33	18.33	30	28.33	41.67	3		1
FuGr_00000880	TAGCAAACGCCAATCTGCCCGCCCCGGTACCAAGAGTGACTTCACTTCTGACAACAAGGC	2_BC	FGST_12514	2	691	264	427	60	86.09	0	20	35	28.33	16.67	55	4		1
FuGr_00000881	ATGTATAAGCACTCAATGATCAAACGAGACGATGGAGACCACATCGTTGTTTGGGTTGCC	1_BC	FGST_12514	2	691	169	522	60	81.29	0	25	20	30	25	45	3		1
FuGr_00000884	GCGGTCTCTTCATCATCGACCCCAAGGGTGTCCTCCGCCAGATCACCGTCAACGACCTTC	3_BC	FGST_04905	1	616	380	236	60	87.06	0	20	40	18.33	21.67	60	4		1
FuGr_00000890	ATTTGCAACCAGCAAATTGGGGAGGTGTCGGCATACTGCTTGATATGGCAGATCCTATAT	1_BC	FGST_12513	1	925	758	167	60	82.12	0	26.67	18.33	26.67	28.33	45	4		1
FuGr_00000896	TTGACTACAAAGGTCAGAGGAAAAGTGGCCTTGAGAATTTGCGCATTGAGTCCGCAGTTA	1_BC	FGST_04904	1	1453	1303	150	60	82	0	28.33	16.67	30	25	45	4		1
FuGr_00000904	GCTGAGGCTGTTGATATTGAGATCCCCTGGGATACTCCTGACCTCTCGGTGTTTCTGTAA	2_BC	FGST_12512	1	1207	1147	60	60	82.48	0	26.67	23.33	16.67	33.33	50	4		1
FuGr_00000911	ATTTGTGTGACGTTGGAGCATATGGGGAGGGCTGACTTGAGTGATGAAAACAACGCAAAT	1_BC	FGST_04903	2	1450	1303	147	60	82.43	0	33.33	11.67	30	25	45	4		1
FuGr_00000916	TAAACTCTCCATCAATGCGTTAGAGAGTGAAACCATGAGCGACGCAGAAAAGATACAAAA	1_BC	FGST_04903	2	1450	687	763	60	79.32	0	20	20	43.33	16.67	40	4		1
FuGr_00000917	AGGACTTGCATTGCTACTGTTCAGGCGTATTGTATCACTGAGGATGAGGAGGATAGGTAA	1_BC	FGST_12511	1	1681	1621	60	60	80.79	0	31.67	13.33	26.67	28.33	45	2		1
FuGr_00000928	ATAAGAGTCTCAGACCACAAGACGTTGTTCGAGAGACGGTGCAACAAAAAGTCCATAGCT	1_BC	FGST_04902	1	802	329	473	60	81.27	0	23.33	21.67	36.67	18.33	45	5		1
FuGr_00000931	AAACTAGAACGATTACTCCGGAAACTAGATGATCTGGACTGCTGGCAGGGAATTGGAGAA	1_BC	FGST_12510	2	1510	1423	87	60	81.01	0	28.33	16.67	35	20	45	3		1
FuGr_00000935	TGAAGTATTTGGCAAAAGTCCAGCATGTTCTTGACAATCTACCACCAGAGCTTCGATGGC	1_BC	FGST_12510	2	1510	1055	455	60	81.44	0	21.67	23.33	28.33	26.67	45	4		1
FuGr_00000940	TTGAAGAGGCCAAGAAGGCTGTTGCTGCTTCCGAAGCTGCTTACCAAGTGGCGGAGGAGT	2_BC	FGST_04901	1	787	644	143	60	86.78	0	35	20	23.33	21.67	55	2		1
FuGr_00000946	ATCTGCCACGATAGGAGATCATGGACTGCGCCAATGTTGCGTACAGTTCTTCCTGAACTC	2_BC	FGST_00549	1	733	613	120	60	83.25	0	23.33	26.67	23.33	26.67	50	2		1
FuGr_00000952	GAAGACGATGCAGTAAGGGAAGCTGGAGCCCATGTGCCTGGTGAGCAGAGATTGGCTTAA	2_BC	FGST_04900	1	409	349	60	60	85.05	0	36.67	16.67	28.33	18.33	53.33	3		1
FuGr_00000957	AAATACGTTGAGGGATGTCGCTGTATTGTCACTGGTACTCTCGAGTTTACGTCTGTATGC	1_BC	FGST_00548	1	856	790	66	60	80.35	0	26.67	18.33	20	35	45	3		1
FuGr_00000964	AACAAGTTCAGCGCCGAGGACTATCTTGGCGATGTTCAAAACCTGATCTTCAGCTTCTTT	1_BC	FGST_00547	1	910	805	105	60	82	0	20	25	25	30	45	4		1
FuGr_00000973	ACATGGTGACCGGTTCGACCGACAAGACAGTCAAGCTGTGGAACATTCAGCCCACAGGAC	2_BC	FGST_00546	1	1627	1280	347	60	85.78	0	26.67	28.33	30	15	55	3		1
FuGr_00000978	AGCCAAAAGAAGCCGACGAAGGCGAAGATTGGAGCAGATGGCAAGAAATTTATAACCCAA	1_BC	FGST_00545	1	2908	2800	108	60	82.42	0	26.67	18.33	43.33	11.67	45	4		1
FuGr_00000986	GAGGAGATTCTTTCCAAGTTCTTCAAGGACGTGGATGATGGTCCGAGATCAGCTCGGGTC	2_BC	FGST_00544	1	277	151	126	60	82.89	0	31.67	20	21.67	26.67	51.67	3		1
FuGr_00000989	CAACGCTAGAGCTCAGATGAGAGACCTCTTGTTGAAAAAAGAGAAGGAGGGAAAGAAATA	1_BC	FGST_00543	1	1060	999	61	60	78.83	0	28.33	13.33	43.33	15	41.67	6		1
FuGr_00001000	TGGGAGGATCTCATCGATGCAGCTGACCAGGCTGCATCTGCTGCTGGTGATATTGATGAA	2_BC	FGST_00542	1	1012	892	120	60	84.82	0	31.67	20	21.67	26.67	51.67	3		1
FuGr_00001003	GGCTACATCACCTTGAGTTTCGAGGACTTTTTGACAGAAATTCTCAAGCAGCTCAAGTAA	1_BC	FGST_00541	1	862	802	60	60	79.5	0	20	21.67	30	28.33	41.67	5		1
FuGr_00001012	GCCCATAAGCAGAAGCACAGTACCGAGGAGGCAGAGGAAATCGAGGAGCCACACCATTAA	2_BC	FGST_00540	1	751	691	60	60	84.76	0	28.33	25	38.33	8.33	53.33	3		1
FuGr_00001017	GGCATTGCTAAGAATCAGGCTCAGATGAAAAGTGAAGTGAACCAGGTGGAACATGCTTGA	1_BC	FGST_12509	1	1555	1495	60	60	81.49	0	30	15	35	20	45	4		1
FuGr_00001029	GAGCGAAGCAATGTCGGTTTACCAAGCCGATACAGAGCGGTGTCGAAGCTAAAGGGTTAG	2_BC	FGST_12508	1	1063	1003	60	60	83.5	0	33.33	18.33	30	18.33	51.67	3		1
FuGr_00001031	ATAACCATTGGACTACGAGAAAAGGCTTGTCATATGGATATCGATGGTGGCGAAGATGGG	1_BC	FGST_12507	1	553	439	114	60	80.79	0	31.67	13.33	31.67	23.33	45	4		1
FuGr_00001041	CCAACACCCAAATTATTGCCTATTGGAGTTTTACTCGTCGAGTTGATCAAAGGGCAGAGA	1_BC	FGST_12506	1	1723	1417	306	60	80.37	0	21.67	21.67	30	26.67	43.33	4		1
FuGr_00001046	AAACCATGTCTTACTCAAGCTAGATGCTATTGACACTGCCGGTATACCTGAGGTTAGAGC	1_BC	FGST_12505	1	1714	1584	130	60	80.3	0	21.67	23.33	28.33	26.67	45	3		1
FuGr_00001052	AAGTTCAAGGCTGCTTTTGAGGCTCGACCCAAGCTTGTTGAGTACATCAAGCAGGGATGA	2_BC	FGST_12504	1	610	550	60	60	83.62	0	28.33	20	26.67	25	48.33	4		1
FuGr_00001059	TTTGTCGAGGACCTCAGGATCTTATCAACGCTACGCTACGAAATTTTCCCTCGGACAATT	1_BC	FGST_12503	1	409	347	62	60	81.37	0	18.33	26.67	25	30	45	4		1
FuGr_00001064	TGTCGATGCCCTGAACGAGCAGGAGCTTGACGGTCGTCGCATCCGTGTCAACGTCGCCAA	3_BC	FGST_12502	1	385	177	208	60	88.74	0	30	30	20	20	60	3		1
FuGr_00001067	AATCTTCTTGAGATTCTCGAGGCGCCTTTCACTTCGCCAATCAATTTGCATAATGCCAGG	1_BC	FGST_12501	1	502	385	117	60	81.82	0	18.33	26.67	23.33	31.67	45	3		1
FuGr_00001074	AAGAAAGCCTTCAAAAACTATATCAAGGCTGTCGTCAACCGCTACAAAGATTCTCCCGCC	1_BC	FGST_12500	2	1351	526	825	60	81.32	0	15	30	35	20	45	5		1
FuGr_00001077	TGTTTTCCAGTGGTTCGAGGCTGATGGAACTGTCAAGATTGATCTGAGCAAGCTTGATGT	1_BC	FGST_12500	2	1351	309	1042	60	81.88	0	30	15	21.67	33.33	45	4		1
FuGr_00001082	ATGGCCGCAACATTCGAGTCGACAAAGCATCCGACAATGGCCCTCGAGGTGGTTTTGGTA	2_BC	FGST_00539	1	547	206	341	60	86.17	0	28.33	25	25	21.67	53.33	4		1
FuGr_00001091	TCAAGATAAAGTGTCGATGGCGGATCCTGGCAAAGATTTGACTCTTCCATTAACTGCGCA	1_BC	FGST_00538	2	1615	897	718	60	81.93	0	23.33	21.67	28.33	26.67	45	3		1
FuGr_00001092	AGTCAAACATGATGAGAGTGGTATTCTTGAAAAAGCAAAGCCGGTCAGGAGTCATGCAAG	1_BC	FGST_00538	2	1615	837	778	60	80.65	0	28.33	15	36.67	20	43.33	5		1
FuGr_00001097	GGCAAGATGATCGATGCTCCCGTTGTCGGGAAGGCTAGTGCTGTAATCGCAAAGGCAAAG	2_BC	FGST_00537	1	964	844	120	60	84.8	0	33.33	20	26.67	20	53.33	3		1
FuGr_00001100	GGTAACCTGGCTGGCAACATCGCGAGCAACATGGTCAGCAACTGGTTCTCTCGCAGTTGA	2_BC	FGST_00536	1	589	529	60	60	86.23	0	28.33	26.67	23.33	21.67	55	2		1
FuGr_00001112	TCACCTTGTTGAAGATGGAATGACGGCCGATGAGATCCGAAGACTGGAAGAGGAGGAGCG	2_BC	FGST_00535	1	1168	1068	100	60	84.4	0	36.67	16.67	30	16.67	53.33	2		1
FuGr_00001116	ATAAGTTCTCTACCTCGACTACATGGCCTGTGTTTATCAAGCCCGACATAGATGAGATGG	1_BC	FGST_00534	1	310	113	197	60	80.09	0	21.67	23.33	26.67	28.33	45	3		1
FuGr_00001118	AAGATCTTCAGGTAAAGGAGATCAAGTCAACATTGCCTCCCATGAAGTTGGACGTGTCGT	1_BC	FGST_00533	1	3511	3029	482	60	81.45	0	25	20	30	25	45	3		1
FuGr_00001129	GAGGACCAAGGCGAAGCGAATACTACCACTACCACTGAGGTGACTATGGCAGACGCTTAA	2_BC	FGST_00532	1	814	754	60	60	83.41	0	26.67	25	33.33	15	51.67	2		1
FuGr_00001138	GATCCCTTCGCTGAGAGTCCATTTATGGAACGTGCGATCGAAGAAGGTTTGGCGAGCGAA	2_BC	FGST_00531	1	1147	1027	120	60	84.21	0	31.67	20	25	23.33	51.67	3		1
FuGr_00001140	CATCTCTCAAGAGCCGCAGATCATCATGTCAGCTACCAGAATCTTCCATCTTACAACGCT	2_BC	FGST_00530	2	469	349	120	60	81.37	0	13.33	33.33	28.33	25	46.67	2		1
FuGr_00001142	AATACATAACGAATGACTGTACCGCAATACTGGACGATGCCTCATCAGCTTCGAGGGTTA	1_BC	FGST_00530	2	469	194	275	60	81.19	0	21.67	23.33	31.67	23.33	45	3		1
FuGr_00001150	CCTGGAACACAACAGGCGTCTCGCAGTGTCCATCCACAGTTCCAAGGACAAGCGTTCTAG	2_BC	FGST_00529	1	3865	3805	60	60	85.04	0	23.33	31.67	26.67	18.33	55	2		1
FuGr_00001153	AAATGCGCCCTTAACAAGTCATTTTCTTGGGGTACCGTTGCCCCGTTCATTGTTATTCTG	1_BC	FGST_00528	1	3622	3513	109	60	82.01	0	20	25	18.33	36.67	45	4		1
FuGr_00001162	TGTATTAAACATCCGTACATTCCCAAAATTCTCGTCCGATGAGGGTGGTGTGCTGGAGTA	1_BC	FGST_00527	2	325	72	253	60	81.34	0	25	20	25	30	45	4		1
FuGr_00001163	AGTCCTTTTCATGTTGACTTTTCGTAACTCGGAGCTTTTCATCCAGAGGCTCGATGTTTG	1_BC	FGST_00527	2	325	12	313	60	80.42	0	21.67	21.67	16.67	40	43.33	4		1
FuGr_00001167	GACCGAGCGAGCCCAAGACCTTTTGCTCACGATTTCAACGAGACTGCCAGAGACAATTAG	2_BC	FGST_00526	2	1867	1807	60	60	83.55	0	23.33	28.33	30	18.33	51.67	4		1
FuGr_00001170	TACTCCAAAGGAGCATTCAGCAAGGACTTTGACGGTGGCGGGCATTGGGATTCTTTCCAA	2_BC	FGST_00526	2	1867	1543	324	60	84.64	0	28.33	21.67	25	25	50	3		1
FuGr_00001171	AACTGGATTATCCGCATCTACAGGGTCAAGGACCTTGACAACTTTAGCCGTAACCATGTT	1_BC	FGST_00525	1	2227	2086	141	60	81.49	0	20	25	28.33	26.67	45	3		1
FuGr_00001178	AAGAACCCTTCATCTGGTGATGATGTTATTACCGACCCTTCAGACCCCAAGTTCGATCTT	1_BC	FGST_00524	1	274	175	99	60	81.19	0	16.67	28.33	25	30	45	4		1
FuGr_00001187	GTGAAGAAGCTTGTGAACCGATTGGAAGCAGTCGGCTCCAACGGTGCTTTGATAGTTTAA	2_BC	FGST_00523	1	2056	1996	60	60	82.26	0	30	16.67	26.67	26.67	46.67	3		1
FuGr_00001188	ATGAAGACCTTGGAGAAGATAGCCAATGATTTTGAGGTTTCTGGAGGGCGATACCCAGAT	1_BC	FGST_00522	1	991	910	81	60	81.37	0	30	15	30	25	45	4		1
FuGr_00001198	GAGGAACCAGAGGTGCAAGAACCGACGAGGGAAAGAGAGGGCATTTTGATTGAATTTTGA	2_BC	FGST_00521	1	940	880	60	60	82.12	0	35	11.67	35	18.33	46.67	4		1
FuGr_00001202	TACCCAAATCCTACGACATATACGCCGTAAAAGGAGTTGCAGGAAAGCTGTTGGGATTGT	1_BC	FGST_00520	1	1723	1397	326	60	81.66	0	25	20	31.67	23.33	45	4		1
FuGr_00001212	ATCTACCGGTTCCTTGAGGAATGTGACCAGGCCAAAGGAAAGGTTGGTCGAGTAAATTGA	2_BC	FGST_00519	1	1318	1258	60	60	82.35	0	30	16.67	30	23.33	46.67	3		1
FuGr_00001218	GCGTTGTCAATTCTGCGCAACCATGGCTTTTCACCTCTTCTAGTTGTTTTGTTTCACTTG	1_BC	FGST_00518	1	214	34	180	60	80.85	0	18.33	25	13.33	43.33	43.33	4		1
FuGr_00001224	CTCAAGATCGGTTCTGCGGCTACCGGCATTGTTGTGACTGACTGGGTAGGTCACAGAGAT	2_BC	FGST_00517	1	1396	1276	120	60	84.52	0	31.67	21.67	20	26.67	53.33	3		1
FuGr_00001227	GACATCATCGGTGAACTACTTCAGAAGCGCGGTACATCTTCACTCCGACGATCTCGTGAT	2_BC	FGST_00516	1	643	523	120	60	82.59	0	21.67	28.33	25	25	50	2		1
FuGr_00001233	GGTCACTTCGGTACCAACCAGAGCTTCAGCTGGGAGAAGCCCAAGGAGCTTAAGTTCTAA	2_BC	FGST_00515	1	1210	1150	60	60	83.73	0	26.67	25	28.33	20	51.67	3		1
FuGr_00001244	GAAGCTCAAGACCCCAAGGAACCTCACGACGACGAGGAAACCGAAGAGTTTGAAGGTTAG	2_BC	FGST_00514	1	901	841	60	60	83.09	0	28.33	23.33	36.67	11.67	51.67	4		1
FuGr_00001247	TTTTGGGATACCTGGCCGTCATCAAGGACGTCTGGCTGCAAGAGTACGACCGATACGAGG	2_BC	FGST_00513	1	538	425	113	60	85.26	0	31.67	23.33	23.33	21.67	55	4		1
FuGr_00001256	AGTGTGTGCTTGGTTTGACAGAGTCGTCGAGAGCCGGATCAGAGGCACGCATGTATCGCA	2_BC	FGST_00512	1	2707	2600	107	60	86.21	0	35	20	21.67	23.33	55	3		1
FuGr_00001264	TCATTGGAGGTGTTCCCGTCGAGTCTTTCAAGGTTCCCACCGAACTCATCCGTGAGGGTG	2_BC	FGST_00511	1	1018	755	263	60	85.36	0	28.33	26.67	16.67	28.33	55	3		1
FuGr_00001270	TTGTTGTACAACAATTTTGGACGCAGTCTCTGGCTCAAGAAGGTCTGGATCATTACCTGC	1_BC	FGST_00510	1	1549	1126	423	60	81.26	0	23.33	21.67	23.33	31.67	45	4		1
FuGr_00001279	AAGGAGGCTTACCCCGTTCCTCACACCACCGTCGTTGCTGTCCACGAGACCGTCACTGTC	3_BC	FGST_00509	1	832	466	366	60	87.62	0	21.67	38.33	18.33	21.67	60	4		1
FuGr_00001288	ATCAGAGATGCTCCCAAGGCTAATGGCGAGGTGAGCAAGGTGGAGAAAGAGCCAAAGCCT	2_BC	FGST_00508	1	1468	1363	105	60	85.7	0	33.33	20	33.33	13.33	53.33	3		1
FuGr_00001289	AAATGAATTATGAAGATGGATGGGCGGACTTCACTATCTATTCCCAGGGTATGCGCGTTG	1_BC	FGST_00507	1	1183	1091	92	60	81.1	0	28.33	16.67	26.67	28.33	45	3		1
FuGr_00001296	AATGGTAACGCGTATGATCAATTAAATCTTCTGGCCGAGAGCCATGTGGTCTGTGATTAG	1_BC	FGST_00506	2	1285	1225	60	60	80.24	0	26.67	16.67	26.67	30	43.33	3		1
FuGr_00001302	TTTCAGAATCAAACAATTGGCTCTTAAACTGGTTGGTGCTTCGTCAGGACAGCCACTCGA	1_BC	FGST_00506	2	1285	546	739	60	82.05	0	21.67	23.33	26.67	28.33	45	3		1
FuGr_00001306	ACCACGGAGACATCGGAAACCACAATTACTGAGACGACCGCGGACACTGCCACAACCAGT	2_BC	FGST_00505	1	1615	1441	174	60	86.3	0	21.67	33.33	35	10	55	3		1
FuGr_00001311	TAGAGATAAGCGAAAGCGCTGGAGTGTGTGCGGTGCCGAGCGTCGAGGAGACATTGATCT	2_BC	FGST_00504	1	1030	948	82	60	85.97	0	38.33	16.67	25	20	55	3		1
FuGr_00001317	AAAGTAGCTTAACTTTGCCTATGGAGGGAGGTTTGCCTGTGTATGTGCAGCATCAAACAC	1_BC	FGST_09799	1	1513	1445	68	60	81.53	0	26.67	18.33	26.67	28.33	45	3		1
FuGr_00001326	AGACAGTTCATTCGAGAGTTTTGCAAGTTGGACACGCCTATTATTATGTTTGACAAGAAT	1_BC	FGST_00503	1	550	346	204	60	78	0	21.67	15	30	33.33	36.67	4		1
FuGr_00001336	TCGCAAGACCGGTATGCCAGGTTTGTTACTGAGTCGCTAGACCATCTAGATCTCGATTAG	2_BC	FGST_09798	1	1369	1309	60	60	81.53	0	25	23.33	23.33	28.33	48.33	3		1
FuGr_00001342	TCGACGCCAACTGTTGGCTCAATATCGAGCAAGCTTGGAGGGTCTGATGGATTTTACTAA	2_BC	FGST_00502	1	4027	3967	60	60	82.41	0	26.67	20	25	28.33	46.67	4		1
FuGr_00001350	TTGTCAAATCTGCAAGCCACAGGGTGCTTCTCAAGACGAGTTCCTGTTTCGAGACTCTTA	2_BC	FGST_09797	1	508	101	407	60	82.24	0	21.67	25	23.33	30	46.67	3		1
FuGr_00001357	TATGTTGAAAACGAGTCAGACTCCTCCTGCAATTCCTGCAATACATCGAGGGCTTCAGTT	1_BC	FGST_00501	1	772	112	660	60	81.55	0	20	25	26.67	28.33	45	4		1
FuGr_00001360	AATGGCTTTCAATATAACGAGAACGATGGGCAAGGCCCGAACAATGAAGTATCTGAGCAA	1_BC	FGST_09796	1	2863	2743	120	60	81.32	0	25	18.33	38.33	18.33	43.33	3		1
FuGr_00001369	AAACTTCAAACGTATCATGAGGCAGGCATTCAAGTTCTTGGCAGAGCGTCCTCATTTCGT	1_BC	FGST_00500	1	532	280	252	60	82.2	0	21.67	23.33	26.67	28.33	45	3		1
FuGr_00001373	AGCGACGACGATATGGATGTCGATGTTGAAGAGGCGGGACTCAGACTGTTCAGAAACTAA	2_BC	FGST_09795	1	1618	1558	60	60	82.52	0	31.67	16.67	31.67	20	48.33	3		1
FuGr_00001385	GCGGCCTTTTTAAAGATAGCGCAGGACATTTGTCCAAAGATCGAGCTGAGCAGCAAGTAA	2_BC	FGST_09794	1	892	832	60	60	82.47	0	26.67	20	31.67	21.67	46.67	5		1
FuGr_00001391	ATGCGCAAAGACCCCACACGAAGCCGTCATATCTATCAAGTGAACGATGAGCTAGACTAA	2_BC	FGST_09793	1	841	781	60	60	82.04	0	20	26.67	36.67	16.67	46.67	4		1
FuGr_00001397	TATGATGGCGGTAACAGTCGAGATCCTCGTGTCGGTAAGCTCTTGGAGCGCACCGGTATG	2_BC	FGST_09792	1	1807	1360	447	60	85.08	0	33.33	21.67	20	25	55	2		1
FuGr_00001407	CACGGAGACTTCTCTATGTTGGTGGTATGGCTGGGATTAGAAGCCAGACGTTTTATGCAG	2_BC	FGST_09791	1	2074	1954	120	60	81.65	0	31.67	16.67	21.67	30	48.33	4		1
FuGr_00001409	TCTTGGGCTGGATTTATCCCTCCAAGTTTGGTACCGAGCCCCCTTTCGACCGACACGACT	2_BC	FGST_09790	1	961	662	299	60	86.12	0	21.67	33.33	16.67	28.33	55	5		1
FuGr_00001421	TCACTTGGCCAAGAGACAGAACCCCTGCTTTATCGTTGGCTCCGAAGCCCTGCCTGAAGA	2_BC	FGST_09789	1	568	54	514	60	86.44	0	23.33	31.67	23.33	21.67	55	4		1
FuGr_00001422	AAGCGATTTCCAGGCTTGGTTCTGGGATAACAGACGTGATCTCAACAGATCATGGATGAA	1_BC	FGST_09788	1	1669	1536	133	60	81.57	0	26.67	18.33	30	25	45	3		1
FuGr_00001429	TTATGAACAAGATCAAGCACGGCAGCCACAAGCTTTTTCATAAAGGCCATTTTCGGAGGC	1_BC	FGST_09787	1	2227	1922	305	60	82.25	0	21.67	23.33	31.67	23.33	45	5		1
FuGr_00001438	AATTCTGGAATTGATGTTGCAGGATATCTACCGTGTGGGCAGAGAAGTTGCTTTCAAGCC	1_BC	FGST_09786	1	3604	3174	430	60	81.48	0	28.33	16.67	25	30	45	3		1
FuGr_00001449	ACGACCAAGCGAGCTTCCAACGACTATGGGACGAGGTTGGTGATCTGACCAAGACGCGAT	2_BC	FGST_09785	1	832	671	161	60	86.05	0	30	25	28.33	16.67	55	3		1
FuGr_00001454	GGAGGTGATGACATTGCTTTTGGTCCATCGTTGGCACTGGGATATCTGGAATTGGCCTAG	2_BC	FGST_09784	1	2224	2164	60	60	83.04	0	33.33	16.67	18.33	31.67	50	4		1
FuGr_00001457	TGCATTCGACGATAGAACCACACTTGGGGACCAACCTAGGTATGATCTTGCATATAAACC	1_BC	FGST_03257	2	1792	1707	85	60	80.69	0	20	25	31.67	23.33	45	4		1
FuGr_00001463	TTTCTACTGGCTCAACCACTACTGTTAGTGAAGAGGAGACAACTTCGAATGCGTCGGAAA	1_BC	FGST_03257	2	1792	1244	548	60	81.08	0	23.33	21.67	30	25	45	3		1
FuGr_00001466	TTTTACGAACAACGAGGAATCATGATCTTGACACTGTTGTCCCCACTGCTGAAACCTCAG	1_BC	FGST_03256	2	1900	1556	344	60	81.07	0	18.33	26.67	28.33	26.67	45	4		1
FuGr_00001468	ATCCTCGAAATCTGTTCATCGCATACGGAATAGGCATACTATTTTCGTTCATCGTCGTCA	1_BC	FGST_03256	2	1900	1436	464	60	79.72	0	16.67	25	25	33.33	41.67	4		1
FuGr_00001471	ATGGGTATTTGGTCACTCTTTTTCGTCCCCGAGACAAAGGGTATTACTCTCGAAGACATG	1_BC	FGST_03255	1	1609	1405	204	60	80.53	0	23.33	21.67	23.33	31.67	45	5		1
FuGr_00001480	ATGACTGGGATGAGATCAATGCTTACCGTGCCAAGGTTGCTTCTTGGCCCGCTTGGCGCA	2_BC	FGST_03254	1	1741	1658	83	60	87.3	0	30	25	18.33	26.67	55	3		1
FuGr_00001488	GAAAATAAAGCCGACATCTTCAAGCGGCTTCTTCTCGGCTGGATTATGGATGCCAATATC	1_BC	FGST_03253	2	625	259	366	60	80.86	0	21.67	23.33	28.33	26.67	45	4		1
FuGr_00001490	TATATATATACTTAGGAAGGCTTATAGTTTCGTGAGAGGCTTACGGCATGAGTTCCCGGC	1_BC	FGST_03253	2	625	108	517	60	79.17	0	26.67	16.67	25	31.67	43.33	3		1
FuGr_00001493	ATGGACTCAAGATTTGTCTGTTTCCGGCTTTATTCTCGATTCCGGAAAGGACAGAGGAGA	1_BC	FGST_03252	1	1921	1745	176	60	81.22	0	26.67	18.33	25	30	45	3		1
FuGr_00001499	AGATTCAAGAAGAAGTGTCGCATCAATATTTCATCTGGTTTCAGGCCCGGTGTTAGGTAG	1_BC	FGST_03251	1	2017	1957	60	60	80.11	0	26.67	16.67	26.67	30	43.33	3		1
FuGr_00001508	ATGAAAAGGAAGAGAAGATCACCCCTGGCGATATTGTCAGATTGGATATCGGTATCTGGG	1_BC	FGST_03250	2	1771	1544	227	60	80.42	0	30	15	31.67	23.33	45	4		1
FuGr_00001509	ATTTGAAGAGATGGACGACAAGGAGAAGATCGAAGTTGTGATTTATCGTGGCCCAATGGG	1_BC	FGST_03250	2	1771	1413	358	60	81.06	0	33.33	11.67	31.67	23.33	45	3		1
FuGr_00001513	GGTGAAGTGGGACTTGATGATGGACCCCTGTCGTTGGCCCTTGTATGGGTCGTTCTCTGA	2_BC	FGST_07609	1	490	430	60	60	85.42	0	35	20	13.33	31.67	55	4		1
FuGr_00001525	CCGTCGATGACTCAGTTGTTGGACCAAAACGGCCTTGACTGGGATCCCTTTGGCTTGAGT	2_BC	FGST_07608	1	1267	1147	120	60	85.23	0	28.33	25	18.33	28.33	53.33	4		1
FuGr_00001529	CTGGTGAGACCAAAGTACTTTCGCAAAGTGCAGCATCTCATATGGTTATGCATTGGACCA	1_BC	FGST_07607	1	1267	1025	242	60	81.4	0	23.33	21.67	28.33	26.67	45	3		1
FuGr_00001535	ATGAATGCCTTCTTCGACGTTGAAGCCGCCGCCAATTCCCACGACGGTCGCAGCTTAAAG	2_BC	FGST_07606	1	835	670	165	60	86.52	0	23.33	31.67	23.33	21.67	55	3		1
FuGr_00001544	CCTATCCAAAGCGTTCCTGTTGTGGCTCAGGAAGTCGAAGAGGAGGACGATGACGACGAT	2_BC	FGST_07605	1	2293	2173	120	60	84.33	0	31.67	21.67	26.67	20	53.33	3		1
FuGr_00001552	ATGGATGCCGATGAGCTTCCCATTGCTTACAAGGCTACCCGTCTGCCCCTTGTAGACCGT	2_BC	FGST_07604	1	3565	3286	279	60	86.43	0	23.33	31.67	18.33	26.67	55	4		1
FuGr_00001555	ATTCCGCTGTTTGTTTCTCGGCAGGGCAGTGTGCTTAAGGGTGACAGAGAGATAGTATAA	2_BC	FGST_07603	1	358	298	60	60	82.14	0	31.67	15	23.33	30	46.67	3		1
FuGr_00001560	TCAACGGATAAGAGACAGTTTGCTTCCTACTTGCAAAACCTGCTCAAGTCCCGACAGTAA	1_BC	FGST_07602	1	3070	3010	60	60	81.47	0	18.33	26.67	31.67	23.33	45	4		1
FuGr_00001568	AGACCAAGCACGTTACCATCACCTCTTGCGGACCTGAGGTCACTAACTGCCCTGCTCGAT	2_BC	FGST_07601	1	1126	80	1046	60	86	0	20	35	23.33	21.67	55	3		1
FuGr_00001575	AGGACTTTAAGAATGAAGAGAACAGAATCTGGGCTTGGACGAAGGAGTGGTACGGCTTTA	1_BC	FGST_03249	2	1078	641	437	60	81.1	0	33.33	11.67	33.33	21.67	45	3		1
FuGr_00001577	TGATCCTAGCACTGTTAAGAATGAGACTCTGCCCGTAATCACTGAAAAGGGCATGATCAC	1_BC	FGST_03249	2	1078	279	799	60	80.66	0	21.67	23.33	31.67	23.33	45	4		1
FuGr_00001582	ATCGAAACAGTCTCATTCATTGGGGAACTTGGCTTGGTTGTACAGGCGGTATTACTGTGA	1_BC	FGST_07600	2	1420	1058	362	60	81.68	0	28.33	16.67	23.33	31.67	45	4		1
FuGr_00001584	ATGATAAAGAAGGCCTGTTATGGCTTTGCACTTCCTGGCCTACTTGTTACTGCCATGATC	1_BC	FGST_07600	2	1420	937	483	60	81.34	0	21.67	23.33	21.67	33.33	45	3		1
FuGr_00001588	AGGTTGGAGAATGAGTCAAGTATGTATCCTACGGAAGAGGGCATGAGCATAGAACTCTAG	1_BC	FGST_03248	1	2188	2128	60	60	79.73	0	31.67	13.33	33.33	21.67	45	3		1
FuGr_00001599	ACCCATTCTTTGGATCTTTATCCTCAACGGTGCTTTCTTGGGTCTTTACATCTACCAAGC	1_BC	FGST_03247	2	1576	918	658	60	80.29	0	15	28.33	18.33	38.33	43.33	3		1
FuGr_00001601	ACCTACATTGTGCCAACTATTGGACTCCCTTGGTGGTATGGTATCATGACCATCATCAAC	1_BC	FGST_03247	2	1576	568	1008	60	80.82	0	18.33	26.67	25	30	45	3		1
FuGr_00001602	GCTCGTTTCAAGAGAGTGAGGCAAATGAGGAAGGACATTAGGATAGGCTTGAAGGTCTAA	1_BC	FGST_03246	1	583	523	60	60	80.47	0	33.33	11.67	33.33	21.67	45	3		1
FuGr_00001609	AAAGGACGATTCTATCATTGTTTCCTTCCAGCAAGTAGCCTGTCCCGACACGAAGATTCT	1_BC	FGST_03245	2	601	516	85	60	81.37	0	18.33	26.67	26.67	28.33	45	3		1
FuGr_00001614	TGCTCATTTCAAGGTCTGCCAGAATCTCGGACACTGCAAAGACCCAAACAGAAGCGGGCA	2_BC	FGST_03245	2	601	174	427	60	85.33	0	23.33	28.33	31.67	16.67	51.67	3		1
FuGr_00001616	GGTGGCACTGATAAAAATGTGGCGTGTGTTTGTACGCACAAATATGGCAATCATCTTTAG	1_BC	FGST_03244	1	148	88	60	60	79.91	0	26.67	15	28.33	30	41.67	5		1
FuGr_00001624	CGTGATGGTGAGATGGGTGATTTCCCTCTCGTGGCCTCCATCCCTGCTGGACAGACTTGC	3_BC	FGST_03243	1	889	448	441	60	86.52	0	30	28.33	13.33	28.33	58.33	3		1
FuGr_00001629	CTGGTATCTGAATCCATTCCCTGTTGATCAAATGGCCGAGGTCCTGGACTATTTTGTCTT	1_BC	FGST_03242	2	1033	390	643	60	80.88	0	21.67	23.33	18.33	36.67	45	4		1
FuGr_00001630	TTACTATCCTTTTCTCAGTGTCCTCCGGAACTTGCTGCCATCAAGCAAGTCTCTGTCAAT	1_BC	FGST_03242	2	1033	312	721	60	81.36	0	15	30	20	35	45	4		1
FuGr_00001637	GCGATAAGGACACCTGCACCACACTTACTATTCGCTGCAATATCAGAGGCGCTGATTTTG	2_BC	FGST_03241	1	730	254	476	60	82.29	0	21.67	26.67	26.67	25	48.33	4		1
FuGr_00001641	GAAAACTAATTGAGACGAACCAACGGACAAACAAGCTAACTGGCGAAATTGTCGCTCTCC	1_BC	FGST_03240	2	487	281	206	60	80.91	0	20	25	38.33	16.67	45	4		1
FuGr_00001645	AAGCTGACTCCCCTCGATATGGACTATTCCCTTCAGGCTCCCAACAGCGAAGGCATGGTC	2_BC	FGST_03240	2	487	19	468	60	85.4	0	21.67	33.33	23.33	21.67	55	4		1
FuGr_00001649	TATTCAATCCTCTTCCTCGAGATCTACCGACGGTGAAAAAGACTTTGTTGGTGCAGATGG	1_BC	FGST_03239	2	1483	713	770	60	80.63	0	23.33	21.67	25	30	45	5		1
FuGr_00001651	TCACACGCAGTAACAAAGTTGATCTCCTTCCTTGTATCGAAGAGGATATGCATGTTGGGC	1_BC	FGST_03239	2	1483	593	890	60	80.97	0	23.33	21.67	26.67	28.33	45	3		1
FuGr_00001657	ACAACCAAGTCTGTGTCAGCAGGCGACCTACTTCTCGTTGAAAAGGCATTTTCCTATTCT	1_BC	FGST_03238	1	2299	1144	1155	60	81.73	0	18.33	26.67	25	30	45	4		1
FuGr_00001662	CATGAAGCCACCCCAACCTCGTTTACAAATACTGCCTCTGCGACAACTCAACCTACAGCC	3_BC	FGST_03237	2	373	193	180	60	83.78	0	11.67	40	30	18.33	51.67	4		1
FuGr_00001663	TGACTGAATCGGAAAGCGACATTGAGACTTCTACTGCATCACAAGACTCTGCAACCTCTA	1_BC	FGST_03237	2	373	125	248	60	81.05	0	18.33	26.67	31.67	23.33	45	3		1
FuGr_00001667	TCAAGGATATCGGCGATGTGGCGTCATCATTCGATCCTGTCCATGCAGCTCTCCCATGGG	2_BC	FGST_03236	1	412	257	155	60	85.69	0	26.67	28.33	18.33	26.67	55	3		1
FuGr_00001672	AAAGTTCACCGACAAGCTCACCAACAAGTTCGGATTCGACAAGTTCATCAACAAGCACAG	1_BC	FGST_03235	1	1042	710	332	60	81.62	0	16.67	28.33	38.33	16.67	45	3		1
FuGr_00001678	TATTCAACTTTACATTCGCTTTTACAGGGAGTAGAGAGGCGCGAGTTGTCATGTGGACGT	1_BC	FGST_03234	1	1027	914	113	60	81.35	0	28.33	16.67	23.33	31.67	45	4		1
FuGr_00001691	CTGTAGAAGACGGGACAGAAGGCAGTGTTGGTCCTTTCAGTGGTGGTTGCTTGACGTGGG	2_BC	FGST_03233	1	1744	1556	188	60	85.04	0	40	15	18.33	26.67	55	3		1
FuGr_00001692	TCAAGAGCCATAACACTGTTCTGCGATGCTCTGTATAAGACTATGTATGAGAAATGGTAG	1_BC	FGST_03232	1	1009	949	60	60	77.82	0	23.33	16.67	31.67	28.33	40	3		1
FuGr_00001701	CATGCTTCATGATGGTTTGGGGAACTTCTGCACCATCTGTCCTATTATCTACGTGGTATA	1_BC	FGST_03231	2	1393	1022	371	60	79.81	0	21.67	21.67	20	36.67	43.33	4		1
FuGr_00001702	TTTATCATGCTCGGATTCGCCTTCACCTTTATCGGGTTCATCATTTATGCCGCCATCTCT	1_BC	FGST_03231	2	1393	928	465	60	81.91	0	15	30	15	40	45	3		1
FuGr_00001706	TTCACGATTATTATTATGCTCATCGCAATGGGACCATCGAGGAGATCTGGCCAGTTGACT	1_BC	FGST_03230	1	1102	1022	80	60	81.4	0	23.33	21.67	25	30	45	3		1
FuGr_00001717	AGTTTTAGACTGTTCAACAACGCCAAAATTGGCCCAAAACCCCTTTGGGGAAGTTGTTGC	1_BC	FGST_03229	1	2023	1557	466	60	82.61	0	21.67	23.33	28.33	26.67	45	4		1
FuGr_00001720	CTATTTGGGGAGTTCCAGAAGCAGTTTATCTCCACGCTTAGCGAGCCTCCTTCATCCTAG	2_BC	FGST_03228	1	493	433	60	60	82.12	0	21.67	28.33	20	30	50	4		1
FuGr_00001728	TGTCAATCATCAGTGCAGGGATTTCGATGCGATATACGAGTGGCAGGATAAACACTCTGT	1_BC	FGST_03227	1	901	711	190	60	81.4	0	26.67	18.33	28.33	26.67	45	3		1
FuGr_00001735	TACCAGACCATATACTCTGAGGATGGAGGGAGATGCGTTTAAGAAACGTGATCCCCAAAA	1_BC	FGST_03226	1	343	219	124	60	80.93	0	25	20	35	20	45	4		1
FuGr_00001740	ATGGATCATTATGGCAAAGAGTTCCAAGAGATCCCCGTTGAAGTGTTCAAGGGAACAGCT	1_BC	FGST_03225	2	1087	937	150	60	81.79	0	26.67	18.33	31.67	23.33	45	4		1
FuGr_00001742	TAAGGTTGATATACCCCCCAACATGGAAGCGGCGGACAGAATGTGGAAGGCTCTCGGCTG	2_BC	FGST_03225	2	1087	873	214	60	85.73	0	31.67	23.33	26.67	18.33	55	6		1
FuGr_00001746	ACTCCCATCTTGTGGGACTTTACTGAGAAACTTTTCCCTCAAATCTTATCTGGTATCTAG	1_BC	FGST_03224	1	1408	1348	60	60	77.73	0	15	25	23.33	36.67	40	4		1
FuGr_00001754	TTTGTTCTGGTCGAACTTGTCAACTACGACAACAACACAACACAGATGCCTTATGACTAT	1_BC	FGST_03223	1	787	667	120	60	79.29	0	15	25	31.67	28.33	40	3		1
FuGr_00001760	AAGGCTGCTGCAAATGTCGTTGCAAAGAGACAAGCTCAATCTTTGTCAAGCCGTTTGTGA	1_BC	FGST_03222	1	1585	1525	60	60	82.87	0	25	20	28.33	26.67	45	3		1
FuGr_00001767	TGGCTGGATCAATGTACCAACGCCATCGTTAGACCAAGACACACAACTACCACTTATCTA	1_BC	FGST_03221	1	2026	1965	61	60	81.15	0	15	30	33.33	21.67	45	2		1
FuGr_00001777	AACTTGCTCTCTTGATTGCGGAGAGAAGTGTTGTTTTCCTTAGAGACCAGGATCTTTCGC	1_BC	FGST_03220	2	1153	335	818	60	80.91	0	25	20	20	35	45	4		1
FuGr_00001779	CTGACAAGTCGAAGAAGAGTCTTTTGTCTGCTGCAACAAAAGTCACTGATCTTACGGCGT	1_BC	FGST_03220	2	1153	215	938	60	81.08	0	23.33	21.67	28.33	26.67	45	4		1
FuGr_00001781	AATATTGTTGTGGTGAGTATTTTGGGGTGGCGATTAAAGAAGCAGAACCAGAGTCGAGCG	1_BC	FGST_03219	2	892	748	144	60	81.32	0	35	10	28.33	26.67	45	4		1
FuGr_00001786	GTGGGCGATGTGGAAGATTGGAAGGGAGATTCGGATTCTAGATGGCGATTTGAGTATTAG	2_BC	FGST_03219	2	892	832	60	60	80.8	0	40	6.67	25	28.33	46.67	3		1
FuGr_00001788	ATTGACTATTCTTTCGTCTTTGATGTTTCTGACAAATCTCAGCTGGCAATGAGTACTTGA	1_BC	FGST_03218	2	280	220	60	60	77.71	0	18.33	18.33	23.33	40	36.67	3		1
FuGr_00001791	AGCGATGAGGCAGACACAGTTCCAACCGAAGTTCCAGTGAATGAGAAAGCTCTGCTACGC	2_BC	FGST_03218	2	280	40	240	60	84.16	0	26.67	25	31.67	16.67	51.67	3		1
FuGr_00001792	TACCCATCTCACATCAAGACTAAGGTTCTGAATAATTGGGGAGCGATGGGGTTTTCATAA	1_BC	FGST_03217	2	1603	1543	60	60	79.7	0	23.33	18.33	30	28.33	41.67	4		1
FuGr_00001793	TTGCTTCGTTCTGAATATGACCGGCCAAGGGATTTCAAGGCGGTCGATTTTGAAACATCT	1_BC	FGST_03217	2	1603	1483	120	60	82.34	0	25	20	23.33	31.67	45	4		1
FuGr_00001800	TGTGCCTTGCAGCATGAAAACACTAGCAGCAATCAGAATTGGCTTTGGCGATGAGCTAAT	1_BC	FGST_03216	2	751	429	322	60	82.84	0	25	20	30	25	45	4		1
FuGr_00001801	ATCTCAAATACGAAGTTTGGCACACAGCAACTACACCGCAAAAGACATGTCAGCCCCAAT	1_BC	FGST_03216	2	751	333	418	60	82.44	0	15	30	38.33	16.67	45	4		1
FuGr_00001806	AACGGCTACCAAGGTTTGGACGAGTTCCTTTACTACAAGACAGTTACGTGGACACAGTAA	1_BC	FGST_03215	2	1429	1369	60	60	81.08	0	23.33	21.67	31.67	23.33	45	3		1
FuGr_00001807	AAGATCGACTCTGGTGCTGTGCATATCAACTCTATGTCTGTTCATGATGAGTTTGCGCTG	1_BC	FGST_03215	2	1429	1270	159	60	80.94	0	25	20	20	35	45	3		1
FuGr_00001816	TATACAGATAATCTTCCCGTGCTGGCTGTTCATAGTCGACCTATGATGTTGGCTTGTCTC	1_BC	FGST_03214	1	1195	832	363	60	80.31	0	21.67	23.33	18.33	36.67	45	3		1
FuGr_00001821	AGTATGAATTACGCGAGTGCCGTCATTGCAATCTGTGCTATTTGTGGATCGTTGAATTGG	1_BC	FGST_03213	1	1549	1429	120	60	80.91	0	28.33	15	21.67	35	43.33	3		1
FuGr_00001828	CACTGATGAGGAGTTGGATCGTGGTTTTGGTATTTTGATCACGGTTATGGATGACATAAG	1_BC	FGST_03212	2	1354	1233	121	60	78.78	0	31.67	10	23.33	35	41.67	4		1
FuGr_00001833	TTGGCCAATTATGACACCTGGCTGTGGTCAACAAGAGTATGGAATTACTAGTACGAATGT	1_BC	FGST_03212	2	1354	492	862	60	79.87	0	25	16.67	30	28.33	41.67	2		1
FuGr_00001835	GCGGCATACCTCTTCAACAATTCGCAAGCGTTCAATAAGATCACTGGAGCATTGGTAGTT	1_BC	FGST_03211	2	685	565	120	60	81.58	0	21.67	23.33	28.33	26.67	45	2		1
FuGr_00001838	GGCTGTCCGAATTATCGCTGCCTGATGACGATGCTGTTGCACTGGAAATTATTTGTTCTA	1_BC	FGST_03211	2	685	335	350	60	81.53	0	25	20	20	35	45	3		1
FuGr_00001842	AAGATTGTGCAGGAGCGGGCTGTTCCGTTTACTAGACCCTCAGGCTCTGGCGTCGGTATT	2_BC	FGST_03210	1	859	739	120	60	86.15	0	31.67	23.33	16.67	28.33	55	3		1
FuGr_00001850	TATGCCACACCGGTCGCGCTTCAGAAAATTGGTTGGAAGACGTATACTATTTTTCTCATT	1_BC	FGST_03209	1	1624	1381	243	60	80.4	0	20	21.67	25	33.33	41.67	5		1
FuGr_00001857	TTAAAAACGGTGCCGAGTGTTGAACTGGGGCGGCTTTTCTATGACGGTCTTCATTTGAAT	1_BC	FGST_03208	1	838	625	213	60	82.4	0	28.33	16.67	21.67	33.33	45	5		1
FuGr_00001864	TATTGTCATGGAAGAATATGGCGTTGAGAGCACAACCTCGAATCGCACTGCTGTGCTTAA	1_BC	FGST_03207	2	1111	873	238	60	81.93	0	25	20	28.33	26.67	45	2		1
FuGr_00001868	TCCAACCAAGACAGGCAAAGGCACCGGTATTCAACATCGATGGAAAATCCCAATACTTTG	1_BC	FGST_03207	2	1111	59	1052	60	81.69	0	18.33	26.67	36.67	18.33	45	4		1
FuGr_00001872	TGTATTTCTCAGGATGTCGATTGGCCTCAGCCCCTCAAGTATCTTGACTTCTCTAACAGA	1_BC	FGST_03206	1	2512	2251	261	60	80.71	0	18.33	26.67	21.67	33.33	45	4		1
FuGr_00001877	GAAAAGCCAGATCGAAATGGTGCTTGGGCTATTTGAAAGCATGCGTGATTGGTCTTTGAC	1_BC	FGST_03205	1	1993	1710	283	60	81.6	0	30	15	26.67	28.33	45	4		1
FuGr_00001887	AACAACAAACTTCGGGATGCAAATTTCACATGGAACATAACTATCCCGGCCAATCTGGCG	1_BC	FGST_03204	1	799	472	327	60	82.04	0	18.33	26.67	35	20	45	3		1
FuGr_00001890	AATCAAGTGGCGGGATGAATTTGGAGATGGATGTAGGAGAAAGCTAGAAAGCTACGTTCG	1_BC	FGST_03203	2	1003	891	112	60	80.86	0	35	10	33.33	21.67	45	3		1
FuGr_00001891	AACTATAGCGATCAGATCGACCCTGCAAAGGTTGCTGGAAATATTGATATCTCCCAGGAG	1_BC	FGST_03203	2	1003	829	174	60	80.51	0	23.33	21.67	31.67	23.33	45	3		1
FuGr_00001898	TTTGCTTACATGGTGACACTATCATCTACAATCCACCTGAGCAAATGGTCGCTGGCCTTT	1_BC	FGST_03202	1	1681	1459	222	60	81.97	0	18.33	26.67	23.33	31.67	45	3		1
FuGr_00001904	AAATTAAAGCCCTTGCCACTCGTTTCAACTCCTCTCATGTCAGCTTTTGAGTGGGTACCA	1_BC	FGST_03201	2	1195	1120	75	60	81.95	0	16.67	28.33	23.33	31.67	45	4		1
FuGr_00001908	TCAATCACTATACGAGGCATTAGTCCCCCGAACGATCGAATGGTATAAGCAGGCTTCTTA	1_BC	FGST_03201	2	1195	231	964	60	80.87	0	20	25	30	25	45	5		1
FuGr_00001911	AGATGATTATTATGCGGTTGCTGGATATTTGGATAACGAGGGTGGTCATGCCCTGGATAG	1_BC	FGST_03200	2	1159	1011	148	60	80.88	0	33.33	11.67	23.33	31.67	45	3		1
FuGr_00001913	AGGATATGTGGTCGATTATTCAGGCTGATGAATCTTATGATCCTTTCCCTCAATACGTCT	1_BC	FGST_03200	2	1159	875	284	60	78.49	0	20	20	23.33	36.67	40	3		1
FuGr_00001918	CAACAAGTTGGGATTATTGGTGCGGGAGTGGCTGTCGTTATGGTTCTACTTTCTCTTTAG	1_BC	FGST_02799	1	916	856	60	60	80.37	0	30	15	16.67	38.33	45	3		1
FuGr_00001925	TGTTTTGCAAGATGCCTTCCCGTGTTCGACAGCACTGGGTTAAACGCTTCAAAGAAAATC	1_BC	FGST_02798	1	1243	1172	71	60	82.14	0	21.67	23.33	26.67	28.33	45	4		1
FuGr_00001933	ATTCTTGTCAAGATGGTGAACAAGATGCCTAGGAAGAAACCACTGCCACGAGAGAACGTT	1_BC	FGST_02797	1	1768	1171	597	60	81.65	0	25	20	35	20	45	3		1
FuGr_00001939	AACGGAAAACAAATCAAGTCATTAAAGGACATCAGACGAGGTTTCGCAGAGGGCAGCTGA	1_BC	FGST_02796	1	715	655	60	60	81.99	0	26.67	18.33	40	15	45	4		1
FuGr_00001952	ATTGCTATCGAGACGAAGCTGCAGCGTGACGACAACAAGAATATTGTGGAACCGCCCCGT	2_BC	FGST_02795	1	730	610	120	60	85.11	0	26.67	25	30	18.33	51.67	4		1
FuGr_00001958	AAGGGTGCCTTGACTTTTTCCTCAAACTACTTCGACGATCTGATGATTCCGCTCTTGAAG	1_BC	FGST_02794	1	1885	886	999	60	80.94	0	20	25	21.67	33.33	45	5		1
FuGr_00001961	GATATCGAGCAGGAGGTTAATGGATTGTACACCTTTAACCGAGAGGAGAAGCTAGATGCT	1_BC	FGST_02793	1	1978	1858	120	60	80.09	0	30	15	31.67	23.33	45	3		1
FuGr_00001968	TTATTGTGTAGCAGGTCCCAACGTGTCAAGAGCAACCATAACACAGGGAGCAAACAAGAT	1_BC	FGST_08099	1	1807	1686	121	60	81.91	0	23.33	21.67	36.67	18.33	45	3		1
FuGr_00001974	AATCCGTCTTCGCAACACGATAATCACCAAGGACAGCATCATAATAATAGCGTGGCGACA	1_BC	FGST_02792	1	1516	1429	87	60	81.79	0	18.33	26.67	36.67	18.33	45	2		1
FuGr_00001981	GATTACACTCGAGCTGTTACTGTCACTGTAATGGCCAGCTCAAAGGCAGGATCGAAGTGA	2_BC	FGST_08098	1	544	484	60	60	82.22	0	26.67	21.67	28.33	23.33	48.33	3		1
FuGr_00001989	ACCTCTTATCAACGGTATCTGCGTCGTGTGGATCATCTTCTCCATCGTCATTTTCTGCAT	1_BC	FGST_02791	1	1588	1293	295	60	81.35	0	16.67	28.33	16.67	38.33	45	4		1
FuGr_00001994	ATTATTTCTGATAGTTCGGACGAATCTACCTTGGCTCCTAGCCAGATCACTGTGCTGTTG	1_BC	FGST_08097	1	2656	2491	165	60	80.48	0	21.67	23.33	20	35	45	3		1
FuGr_00002001	AATAAGGTCTTAGTTGGATCGTGGCAGGGAATTGATGAGAGTTCGACTTGTTCGACAGCT	1_BC	FGST_02790	1	1633	1483	150	60	81.31	0	31.67	13.33	25	30	45	3		1
FuGr_00002008	TATAACGTTCAGATCACGGAATTTATCGAGGATGGTCTTGGTGTCCCTCACGTTGCAAAC	1_BC	FGST_08096	1	1912	1564	348	60	80.87	0	23.33	21.67	25	30	45	3		1
FuGr_00002015	ATTGGACCTGATCTCATGAACGGTCTGGAATTGGATCATAATGTCACGGCAGATCTCATG	1_BC	FGST_08095	1	1828	1642	186	60	80.81	0	25	20	26.67	28.33	45	2		1
FuGr_00002026	TGTCCATTGTGTCGTCGGGAAGCCATGGCCCAACATATTCTGCCGTTGCGAGTGATGTAA	2_BC	FGST_08094	1	1099	1039	60	60	85.28	0	28.33	23.33	20	28.33	51.67	3		1
FuGr_00002032	CTTTGGAGATCACTCCGACTCCGACAGAATGACCAAGGGCGAGATCGTCCTGTTCTCTGT	2_BC	FGST_08093	1	1153	1033	120	60	84.08	0	25	28.33	21.67	25	53.33	3		1
FuGr_00002040	AACATCACAAAGGTGCCTACGCTCTTCATCAGTGGCTTGCAGGATGAGATTGTCCCGTAA	2_BC	FGST_08092	1	802	742	60	60	83.35	0	23.33	25	26.67	25	48.33	3		1
FuGr_00002046	AAGCCACAGGTGGAGGCAGGAAAGGTGTGGGCTGCTCTTGATGGAGACGTTGAATGCTAG	2_BC	FGST_08091	1	3289	3229	60	60	85.95	0	40	15	25	20	55	3		1
FuGr_00002053	GTGCGTGAGGGTGATTCGGTTGATGGTTCTGATCTCATCTGCCGAATTGAAAAGGCATAA	2_BC	FGST_08090	1	4660	4600	60	60	82.21	0	31.67	15	23.33	30	46.67	4		1
FuGr_00002057	CCTTATGGCCCTGAAGATTATGCAACGATTAACGAAGAGTTTGGTGCTAGATTTGTTTAG	1_BC	FGST_10399	1	1831	1771	60	60	78.23	0	25	15	26.67	33.33	40	3		1
FuGr_00002064	GCAACTTTGCGATTTTATCGTTATAGGCAATCATTACTCCGCTTCCTCTGCGACGACTGA	1_BC	FGST_02789	1	1030	970	60	60	81.19	0	18.33	26.67	21.67	33.33	45	4		1
FuGr_00002071	ATATGGATCTCCAGACCGGTATTTCCTTGTTGGATGAGGAGATTCCTGAAGAACCCAAGA	1_BC	FGST_10398	1	1606	1502	104	60	80.88	0	25	20	28.33	26.67	45	3		1
FuGr_00002079	TGTTGGTCTTGGACCTCAGGGGCCACCAAGACAGAAGAAAGTTCCAGAGGTTGAGCCGCT	2_BC	FGST_02788	2	406	282	124	60	86.35	0	31.67	23.33	25	20	55	4		1
FuGr_00002082	ACAAGACAGCCGAAAAGATCCCAACAAGTGGCAAGGGTCTCGGCGCCTTCACAAGCCCAT	2_BC	FGST_02788	2	406	35	371	60	87.13	0	23.33	31.67	33.33	11.67	55	4		1
FuGr_00002085	GTATCACATACGGAACCTACATTTTGTTTGGACTCTTGACTATGATCGGTGCTGCATTTA	1_BC	FGST_10397	2	1696	1433	263	60	78.54	0	20	20	23.33	36.67	40	4		1
FuGr_00002087	TGTTTTGTGGATTGATCGTCTCGGTCGTAAACCTGTTTTGGCTGTCGGTGCTATTGGTAT	1_BC	FGST_10397	2	1696	1110	586	60	81.89	0	30	15	11.67	43.33	45	4		1
FuGr_00002092	AATGCTACAAGTGAGACACTATACGCTCGTTCTCATGCTTCATCTCCCGTATCTTCTTCG	1_BC	FGST_02787	1	1957	1335	622	60	80.24	0	15	30	21.67	33.33	45	3		1
FuGr_00002097	TAGCGTTCAAACCTGATTTGAAAAGGTCGAAGCCAAAAGGCTGGGAAGTTGGTGTACGTT	1_BC	FGST_10396	1	928	860	68	60	82.35	0	30	15	30	25	45	4		1
FuGr_00002104	TTGATCGAATTGACGTCTCGGATCCAGGGGAGTGCGATGAGTGCGAGGAAAAGCGAAAGG	2_BC	FGST_10395	2	202	128	74	60	84.87	0	38.33	15	28.33	18.33	53.33	4		1
FuGr_00002105	AGTTACCCACGATAAAAAGTGCGAGACATGCGGAAAGACTATCTCATCAGTCGTCACTGA	1_BC	FGST_10395	2	202	12	190	60	81.04	0	21.67	23.33	35	20	45	5		1
FuGr_00002109	GCTCAGGTCACCACTGTCGCTGTTGACCATGAGGCTTTAGTGGAAGGCCTGGAAGAGTAA	2_BC	FGST_02786	1	2146	2086	60	60	84.68	0	31.67	21.67	23.33	23.33	53.33	3		1
FuGr_00002119	TTATTGCAAGGGCGAAACTGTGGTTGCCATGGCTAGCATGGGCAGGGATCCTGCTATGGC	2_BC	FGST_02785	1	1624	1488	136	60	86.73	0	35	20	20	25	55	3		1
FuGr_00002121	AGACATTTGTTGTTGGGAATAATGGGAACGCTACGTTTGAGAGGCATGAGTTTACGGATG	1_BC	FGST_10394	1	1018	869	149	60	80.59	0	33.33	10	26.67	30	43.33	3		1
FuGr_00002127	TTCATCACGATTGTATCGATGTTTGGCGCTGGTGTGCTATTCAGAGCATTTTTTCCATAA	1_BC	FGST_13160	1	979	919	60	60	79.98	0	21.67	18.33	20	40	40	6		1
FuGr_00002134	GGAGTGGACCGACAGTGGACGGTTCATGAAGTGGCGTACTATTACCACGCTGACAGGTGA	2_BC	FGST_05550	2	199	139	60	60	85.11	0	35	20	25	20	55	2		1
FuGr_00002135	TGGTGTTGGTATCGACACTCGTGACAACGATGGATGGACGCCACTCTTGTGGGCTAACGG	2_BC	FGST_05550	2	199	54	145	60	85.54	0	33.33	21.67	20	25	55	3		1
FuGr_00002139	GATACTACGATCGCCGCATCCAAATCCACTTTGTCTTTCTCGACGCCCCTGAAGAGCTTC	2_BC	FGST_01199	1	673	413	260	60	83.39	0	16.67	35	21.67	26.67	51.67	4		1
FuGr_00002143	ATACCTCCTTGGATGAGTCATCTGGAAAGGTTTCCATCAAGCACTACGAACCCTCATTGA	1_BC	FGST_01198	1	2125	2027	98	60	81.19	0	18.33	26.67	28.33	26.67	45	3		1
FuGr_00002150	TACCTCTCCAGCTCTTTCAGCTTGAGGAAGGGTGACAAGCCCCACGAGATGGCCTGGTAA	2_BC	FGST_01197	1	604	544	60	60	85.91	0	26.67	28.33	23.33	21.67	55	4		1
FuGr_00002159	CAACGAGATCGGCAACGGCCTTGCAGACAAGATCATCAAGGGCCAGCTGAAGATGGGAGA	2_BC	FGST_01196	1	2371	2241	130	60	85.96	0	31.67	23.33	33.33	11.67	55	3		1
FuGr_00002164	TACATCCAGTCCACTTGTGCTACCTCAGGTGACGGTCTCTATGAGGGTCTCGAGTGGCTC	2_BC	FGST_01195	1	553	460	93	60	84.38	0	26.67	28.33	16.67	28.33	55	3		1
FuGr_00002172	TATCGTTATGCGTGAGCGAACCCACCGAAACACCGCCGAGAGCACAAACAGCCGAGTCAA	2_BC	FGST_01194	1	613	456	157	60	86.59	0	23.33	31.67	33.33	11.67	55	3		1
FuGr_00002183	GGTAGAATGTGTCTGCCTCCTATGCTGCTACATCCTGTCAAGGATGTGGAGTTGCCTGTT	2_BC	FGST_01193	1	3019	2899	120	60	83.09	0	28.33	21.67	16.67	33.33	50	2		1
FuGr_00002189	ATGGTTTACGCCCCACGAGACGACGAAGAGCTACAGGTGATCTGCAACATAATTGAGGCT	2_BC	FGST_01192	1	904	784	120	60	83.83	0	26.67	23.33	30	20	50	4		1
FuGr_00002192	CTGGCAACAGGAAAGGAAAAGTTTAACAAATCAAAGGATGAGGAGAACCATGAGGACTCG	1_BC	FGST_01191	1	1132	1066	66	60	79.84	0	28.33	15	43.33	13.33	43.33	4		1
FuGr_00002199	TCAGGCTGTCGAGGCATTCGTGAATGGAGTGAAGAAGACTGTCGAGGAGGAGAAGAAATG	2_BC	FGST_01190	1	394	333	61	60	82.76	0	38.33	11.67	31.67	18.33	50	3		1
FuGr_00002205	TACACAGGAGAGGTTACAGGATTCGACGGAAACCCGCTCCCATTCTTGGCTCTCGATTAA	2_BC	FGST_09909	2	586	526	60	60	83.36	0	23.33	26.67	26.67	23.33	50	3		1
FuGr_00002207	TTTAATTCTCTCCATACTGGATTGTATCAGTCAAGCCTTCGCCCCAGGAGAACTAGAGCA	1_BC	FGST_09909	2	586	385	201	60	80.9	0	18.33	26.67	26.67	28.33	45	4		1
FuGr_00002215	GTGCCTGTTGCGGAGATGGGTGCTTGGCAAGGAGAAGAGAATGAGCCTGATGTGGATTAA	2_BC	FGST_09908	1	3439	3379	60	60	84.5	0	40	11.67	25	23.33	51.67	3		1
FuGr_00002219	TATGGGAATTGGAAGCTTAGAAATATGGATTTCCAGAGTCCTGATGGTGGTGATGTTTAA	1_BC	FGST_09907	2	403	343	60	60	78.24	0	30	8.33	28.33	33.33	38.33	3		1
FuGr_00002223	AAACCCCAGCCCCGACACAACCCTCAAGATCGTCGCGGCAGTATGGGCAGTGGGATGGAT	3_BC	FGST_09907	2	403	81	322	60	89.06	0	28.33	31.67	26.67	13.33	60	4		1
FuGr_00002225	GTCGATCCTTTGACGAATAGTCCGAAGAAGTTTGCGTTGGGTTTTCAGTACAGAGAGTAA	1_BC	FGST_09906	1	1702	1642	60	60	79.83	0	28.33	15	26.67	30	43.33	4		1
FuGr_00002236	GATGCGTGGGCGAAGGAAAAGGTGAACCCTGATGGTGGAGCTATTGCTCTTGGACATCCG	2_BC	FGST_09905	1	1255	1063	192	60	85.42	0	36.67	18.33	23.33	21.67	55	4		1
FuGr_00002240	TTCAACTAAAGGGTACTTGGACTGCTGTATGGCCACGAGAAAAACAGGGCATCGATTTCA	1_BC	FGST_09904	1	418	275	143	60	81.85	0	25	20	31.67	23.33	45	5		1
FuGr_00002244	AACATTAATCATGCTGACACGTACGCTCTGTTTGCGCAGGCTGTTTCCATGAGTTGTTGA	1_BC	FGST_09903	1	1144	1084	60	60	82.42	0	23.33	21.67	21.67	33.33	45	3		1
FuGr_00002254	AAGGACAAGAAAGGACCTCCTCCAAAGCTCATGCGGGCCATGTTTGCTACTCTCACTTGA	2_BC	FGST_09902	1	1723	1663	60	60	84.09	0	21.67	28.33	28.33	21.67	50	3		1
FuGr_00002259	AGTACACAAGATGGTTACTCGTTCGGAAGTTGGGCAGCTGTTCATACAATAACTGCTTCC	1_BC	FGST_13159	1	2239	1951	288	60	80.96	0	23.33	21.67	26.67	28.33	45	3		1
FuGr_00002266	TGGTGTTGGCAAATTTGTAGCCAGCAATGCTGCTATTCTGGCCGTCGGTGCACTGGGTGC	2_BC	FGST_09901	1	298	177	121	60	87.03	0	33.33	21.67	15	30	55	3		1
FuGr_00002271	TCAGTCGTTCTCGCTCTGACGTATATCATTCTAGGCTTCCTCTGCTTCATTCTTGGTATG	1_BC	FGST_13158	1	3016	2116	900	60	80.06	0	18.33	26.67	13.33	41.67	45	2		1
FuGr_00002281	ATAAGAACATGATAGACAAGGCCAACGCCAACAAAGCAGCCATGAAAATCTCAAACGCCG	1_BC	FGST_05549	1	901	293	608	60	82.09	0	18.33	26.67	45	10	45	4		1
FuGr_00002284	ATTGGACTCGGAGTTGGATTCTGGCTATGGCGACGAAAGAAGAGCCGTGCTGCGAAGCCA	2_BC	FGST_09900	1	724	535	189	60	86.57	0	35	20	25	20	55	3		1
FuGr_00002290	TTTAGTGAAGGCTGAGCTTTTGGGGCCTCAAGTCTCGACATCAATCTCATACATACACTG	1_BC	FGST_05548	1	784	714	70	60	80.71	0	21.67	23.33	25	30	45	4		1
FuGr_00002299	TTCCAGGAGGGCATTCAGTCATTCCTCCAGAAGAGAGCGCCTACATTCAAGCATTCTTGA	2_BC	FGST_13157	1	790	730	60	60	83.04	0	21.67	26.67	26.67	25	48.33	3		1
FuGr_00002306	AGAAGCGGAACCCAATATTGTCCAGAAGAGACGAATCGATATCGGGAATGTCAATCTCCT	1_BC	FGST_05547	1	835	564	271	60	81.06	0	23.33	21.67	35	20	45	3		1
FuGr_00002311	TTTGACCTCAAAGATCCTTCTCTTGGTCCCAAGGTTGTTGACTTGAAGGGTTTGGGCAAT	1_BC	FGST_13156	2	1141	1045	96	60	82.1	0	25	20	20	35	45	3		1
FuGr_00002312	ATCGTTAGTGAGGACGCTATTATCTCGAGACCTGAGAATCTTCCCATCCCTTTTACCATG	1_BC	FGST_13156	2	1141	661	480	60	80	0	18.33	26.67	23.33	31.67	45	4		1
FuGr_00002319	GTGATCATCTTCGTTTAATGATTATTGAGACTGCTAAGCTCGGCTACACTTTGTTTTCTC	1_BC	FGST_05546	2	1042	836	206	60	77.2	0	18.33	20	20	41.67	38.33	4		1
FuGr_00002322	CCTTGGATCCAGTCCTACATTACTTTGTGGCGCCGGATGATGAGAGTCAACATCAGCAAG	2_BC	FGST_05546	2	1042	776	266	60	82.69	0	25	25	25	25	50	3		1
FuGr_00002326	ATAAGATACAAAATCCCAGTAGCATGGTAGGGTGTCTGGTAGGACCTCAAGTGGATCACT	1_BC	FGST_13155	1	1882	1670	212	60	80.65	0	26.67	18.33	31.67	23.33	45	4		1
FuGr_00002335	TGACTATGCTTCAGAGAAGTCCCAGTTACATTTTCCCTCTTCCTTCTAGCAGCTTCTTCA	1_BC	FGST_13154	2	1471	629	842	60	80.08	0	13.33	30	20	36.67	43.33	4		1
FuGr_00002336	AATTGAGAGGTTTCAAGGCAAAGTTATCCACCCTCAGTTCTGGCCTGAAGACTACGACTA	1_BC	FGST_13154	2	1471	486	985	60	81.12	0	21.67	23.33	30	25	45	3		1
FuGr_00002343	AGATATATCGGCACATCAAAACTACGTATGAGGAGATGACAGGCGCAAACTGGACCACTT	1_BC	FGST_05545	1	988	353	635	60	81.33	0	23.33	21.67	36.67	18.33	45	4		1
FuGr_00002349	AAGATACTGGATTTCTGGCAAAGACGCTTGTGAGACGTATGGGTTGCAGTCATGTTTGCA	1_BC	FGST_13153	1	1162	437	725	60	82.12	0	30	15	25	30	45	3		1
FuGr_00002357	ATCCCTGGCAGATGAACATTAACAGTTATCAGAACTGCGTAGCCATGTGTAACCAGATGC	1_BC	FGST_05544	2	3100	2486	614	60	81.09	0	21.67	23.33	31.67	23.33	45	3		1
FuGr_00002358	ACAATCAGTGCAGCAAATCCGGAACATTGAGAAACACCTTTACCCTCAGAGATGACGAAT	1_BC	FGST_05544	2	3100	2426	674	60	81.09	0	18.33	25	38.33	18.33	43.33	3		1
FuGr_00002360	TAGAGGCTGGCCTACTTGGATACAGGAGATTCTTCGCGATATGATTGGAAAGACAGCTTA	1_BC	FGST_13152	1	1072	1011	61	60	80.8	0	28.33	16.67	28.33	26.67	45	3		1
FuGr_00002371	TATCACCAAATCCTGGTTAACCTGGACAGTCTTGCATTCACGCGCGTTTGCAGCGAGTAG	2_BC	FGST_05543	1	823	763	60	60	83.73	0	23.33	26.67	23.33	26.67	50	3		1
FuGr_00002375	TTTGAATGTCGACAGGATGGTTTGGGAGTGTCTCCGGATCCGACTTTGCTTTCTTCTTGA	2_BC	FGST_13151	1	1417	1357	60	60	82.4	0	28.33	18.33	15	38.33	46.67	3		1
FuGr_00002381	AGAGAATCAAACTCCTTTCTGGCAATACGCATGTTCAACTGTCCTGCTCTCATAACCTCT	1_BC	FGST_05542	2	2077	2006	71	60	80.63	0	13.33	30	26.67	30	43.33	3		1
FuGr_00002385	TTCTAGTTTCGGACATGAATGCAAGGTGCTACAAGTTGGTGGCTTCAAGGCTGTTCTTAC	1_BC	FGST_05542	2	2077	1554	523	60	81.34	0	26.67	18.33	21.67	33.33	45	3		1
FuGr_00002388	AGAAACATTCCTATTCTGCAGCATGCTTCACTTATTCTACGCAGCTTAGAAAGGTTATGA	1_BC	FGST_05541	1	907	847	60	60	78.44	0	16.67	21.67	30	31.67	38.33	3		1
FuGr_00002397	ACGTTGGCCAAGTTCAACCTGTATCTGGACACCACATACTTGCTCTTACGTCAATCACAA	1_BC	FGST_13150	2	1162	815	347	60	81.68	0	15	30	28.33	26.67	45	2		1
FuGr_00002398	ATCTGTTTATTACAGGGCTGACTATGGGTGTCCATCTCTTCGTGATGGGAACCATTTTCG	1_BC	FGST_13150	2	1162	749	413	60	80.78	0	25	20	18.33	36.67	45	4		1
FuGr_00002404	GATAGATTCCTTAAAATATTCCTTACCAGCCAGGAAACCAGTGCCTTGGCTTTCGTCCAT	1_BC	FGST_05540	1	1549	1336	213	60	80.35	0	16.67	26.67	26.67	30	43.33	4		1
FuGr_00002411	TAATCGATTGCTGCAGGGTGAGGAAGTTGAGGTGGCTGAGGAAATGGCCACCGTCCGCAA	2_BC	FGST_01189	1	616	390	226	60	86.8	0	36.67	18.33	25	20	55	3		1
FuGr_00002416	ATCCAGGAGTTCGAGGACTACGTCCAGTCCACTGACGTTGCTGCCATGCAGAAGCTGTAA	2_BC	FGST_01188	1	706	646	60	60	85.13	0	26.67	26.67	25	21.67	53.33	2		1
FuGr_00002425	CTCACGGGTAGCCTGGAGCCGCCACGAGACTTGTTTATTGACGTACGAGTCATCAAGGAT	2_BC	FGST_01187	1	640	460	180	60	84.42	0	28.33	25	23.33	23.33	53.33	3		1
FuGr_00002431	TGGATGTTCCTTCAAACAAGTCGTCTGGTTTCTCATCATTTGACCCACCTTTCAACTCAC	1_BC	FGST_01186	1	3241	2651	590	60	80.47	0	13.33	30	21.67	35	43.33	3		1
FuGr_00002441	TTTATATGGACCAAGGTGGAAGGAATTCTGGGGAGTTGAATGGTCGTGGGTTCTGGGAGA	2_BC	FGST_01185	1	1096	960	136	60	82.87	0	40	8.33	23.33	28.33	48.33	4		1
FuGr_00002447	GAGTGGAGGGGAACGAATGGCTGGACAACTGGCTGGGATGCAGATTCTAATGCATTTGGG	2_BC	FGST_01184	1	550	295	255	60	84.82	0	40	13.33	25	21.67	53.33	4		1
FuGr_00002455	ATATGGACTCGTTAGCAGAGCCAAACCTTGAGCCATTACGCCGAACTCCTACGCCCAACC	2_BC	FGST_01183	1	2497	2399	98	60	84.92	0	18.33	35	28.33	18.33	53.33	3		1
FuGr_00002463	GAGAATGGTGGTTGGCACAACGTGGACGGCACCTATGGCTGGACAGGTATCGACTGGTAA	2_BC	FGST_01182	1	1843	1783	60	60	85.63	0	36.67	18.33	25	20	55	2		1
FuGr_00002465	AAACCATCAAGCAGCTCAGGGCAGAAATTGAGCTCAAGAACTCGTCTATTGGTATCGAGA	1_BC	FGST_01181	1	1504	1433	71	60	81.46	0	23.33	21.67	35	20	45	3		1
FuGr_00002473	GATCCTCAAAGTCTAGAAGAGCTCAGCCAGCATGCTTTATGGGCAGATATCATAGATATG	1_BC	FGST_01180	1	991	871	120	60	78.94	0	23.33	20	31.67	25	43.33	3		1
FuGr_00002479	AGGGGAGTTATTACCATCAAGCCAGAGAATGGCATGTATCTGAACATGAAGGCTATTTGA	1_BC	FGST_13149	2	1621	1561	60	60	79.86	0	26.67	15	33.33	25	41.67	4		1
FuGr_00002481	AGTCAAACAACTTTTCAGACGAGGCTTTGAAGGATCAGCTATTGACATTCCTGGCAGCTG	1_BC	FGST_13149	2	1621	956	665	60	81.38	0	23.33	21.67	28.33	26.67	45	4		1
FuGr_00002491	AGTGGGTTTCTCAGGGTATTCCCATCGACGGTATCGGTTCCCAGGCTCATCTTGCCAAGC	2_BC	FGST_13148	2	1147	803	344	60	85.62	0	26.67	28.33	16.67	28.33	55	3		1
FuGr_00002492	ACAACCTCGATATCGCCAACTACGCCAAGGTTACCCGCGGAATGGTTGATCACGTCAACA	2_BC	FGST_13148	2	1147	743	404	60	84.94	0	20	31.67	30	18.33	51.67	3		1
FuGr_00002494	ATATGACACCCAAGAACTCCAAGACACTGTTTCGAGATAGTCAGTTCGAAAGCGGAAGGT	1_BC	FGST_05539	1	1483	1277	206	60	81.13	0	23.33	21.67	35	20	45	3		1
FuGr_00002500	ATCTTGTTGCTGCTTGGACTACGTTCAGCACGTTCAAAATGAACTCTTCTTGGAGCTGGA	1_BC	FGST_05538	1	442	341	101	60	81.99	0	23.33	21.67	21.67	33.33	45	4		1
FuGr_00002506	TATATTAGATCTAGCACTTATTACCACCGCGTAGGAGTCGTTAACAGGGTGGGAGGAGTA	1_BC	FGST_13147	1	1162	1081	81	60	80.01	0	28.33	16.67	28.33	26.67	45	3		1
FuGr_00002513	GCACGGACGGTAACAACTAGTCAGTATAACTCTTCATGTTACAAAACTACAGCTAACTAG	1_BC	FGST_05537	1	364	304	60	60	77.15	0	16.67	23.33	36.67	23.33	40	4		1
FuGr_00002519	ATTATTGACCAGATCATGCCCTTCCTTACACCCAAGACAGTCAAGGGATTGTTGTCACTG	1_BC	FGST_13146	1	3688	3490	198	60	80.97	0	18.33	26.67	26.67	28.33	45	3		1
FuGr_00002525	TTCCCTCGAAACAACATTCCCGCCGATATCAAGAACGGCAAGCCTAAGCCTAACACCTAG	2_BC	FGST_05536	1	154	94	60	60	83.36	0	15	35	33.33	16.67	50	3		1
FuGr_00002526	CATTGGGATCAAAATGGAAATGGTGGAGGTGGAGGAGATACAACCGATAAGATGGTTAGA	1_BC	FGST_13145	1	1339	1192	147	60	79.92	0	35	8.33	36.67	20	43.33	4		1
FuGr_00002533	TTCAGGCTCCTGCTCAGGCGATCTGTTCCGCGATACATTTGAGCAAGCTGCGACGAGCAA	2_BC	FGST_13144	1	598	524	74	60	86.68	0	26.67	28.33	21.67	23.33	55	3		1
FuGr_00002542	AATTGGCAAATATCAGTCCATCCAAGAGGCTCAGGCCATTGAATCATACACACCGCAGAT	1_BC	FGST_05535	1	1006	810	196	60	82.11	0	18.33	26.67	35	20	45	3		1
FuGr_00002547	ACTATCTGGTCGCCTGAACTTAAGGAAGATTACGACAAGTCGGTTTGGATGCAAGAGTGA	1_BC	FGST_13143	2	415	355	60	60	81.15	0	28.33	16.67	30	25	45	3		1
FuGr_00002549	TCCAAGCAGTTTATCCCAAGATTGTCTATGATTACTGGAAGGCTTTGGGTGGCCGTTGTT	1_BC	FGST_13143	2	415	155	260	60	81.98	0	26.67	18.33	20	35	45	3		1
FuGr_00002552	ATGCTTGGAAACAGGATTTTAAGGATGAGCTTGAGGCATTGAAGACTGGGAAGAGGCCAT	1_BC	FGST_05534	1	1141	1046	95	60	82.1	0	33.33	11.67	31.67	23.33	45	4		1
FuGr_00002562	ACCACTCTGTGGTGAGCCTTTTAAGTTCGCTCTTGCATCAACTTTTAAAGACGACTCCGA	1_BC	FGST_05533	2	1036	767	269	60	81.66	0	18.33	26.67	23.33	31.67	45	4		1
FuGr_00002564	TACTGAAACATAACACTTATAAGTCTTGGTTGGCCAAGCCCTCCCAGCCTCTATGGATCA	1_BC	FGST_05533	2	1036	590	446	60	81.2	0	16.67	28.33	28.33	26.67	45	3		1
FuGr_00002566	ACTGCGGCTATTGCCATGGGTGCTATGATGGGTGGAGCGGCTATCTTTGTTAACATGTAA	2_BC	FGST_13142	1	424	364	60	60	83.63	0	31.67	16.67	20	31.67	48.33	3		1
FuGr_00002571	AAACTCATCCATGATCTTTCAATCGATTGGCGGCGATGTCACGCCTGTAAAAAGCGATTC	1_BC	FGST_05532	1	1192	1083	109	60	81.83	0	20	25	28.33	26.67	45	5		1
FuGr_00002580	TTGTATTTTGACATTCAGGATCTGATCGTTGACAAAGATACTGGCCGGGTCGCTGCTAGA	1_BC	FGST_13141	1	844	613	231	60	81.45	0	26.67	18.33	23.33	31.67	45	4		1
FuGr_00002586	ATTGCTCGTCAACACTTTCGCTCAGATCAATGGACAAGGTGTGAAGGCATTGAAGGAGAA	1_BC	FGST_13140	1	652	522	130	60	82.01	0	26.67	18.33	31.67	23.33	45	3		1
FuGr_00002592	TGTTTACATTGCGCATGCTCGAAGGGAGATTAACTCGGGCAAGCATCATGCTTACTTCAA	1_BC	FGST_05531	1	1033	936	97	60	82.29	0	23.33	21.67	26.67	28.33	45	3		1
FuGr_00002602	GGAAGGGTTCAGATTGTCGACTCACCAATTGGATACAAGTTCCCACGAGCGATGTCTGCT	2_BC	FGST_05530	2	595	292	303	60	83.25	0	26.67	23.33	25	25	50	3		1
FuGr_00002603	ATTTCAGATATACGAGAATCTGAAGAAGGGATTGGGGCATACCGTCACGTCTATTCCGTG	1_BC	FGST_05530	2	595	186	409	60	80.35	0	26.67	18.33	28.33	26.67	45	4		1
FuGr_00002609	TGGGCGCAGAAGTTGGGCTTGTCTGCAGCGATCGCCAAGGACGTGGGTATGTTTTTGAGA	2_BC	FGST_01179	1	943	823	120	60	87.02	0	38.33	16.67	18.33	26.67	55	5		1
FuGr_00002614	TTCGCGAGTTCAAGTTCCGCAACGTTGATGGCGGTCACACCCTGATCGATACCGACTACG	2_BC	FGST_01178	1	1582	1463	119	60	85.58	0	25	30	21.67	23.33	55	3		1
FuGr_00002621	TTTGGTGCAGGGTATGTTATCGGTCGTGAAGTTGGCAGACAAGAGGCGCTGGCAGCGAGT	2_BC	FGST_01177	1	1222	1051	171	60	86.7	0	40	15	20	25	55	3		1
FuGr_00002627	GGCACCGGTGCTAACAGCACGCCTACTACCTTCTCTGGTTCTAAGATCTCTTTCGATTAA	2_BC	FGST_01176	1	844	784	60	60	81.92	0	18.33	30	21.67	30	48.33	3		1
FuGr_00002635	TGCGGCCACCTCCGAGAGCGATATCTTCAATTGCTCAAGTCAAACAAGATCAAGGGCACT	2_BC	FGST_01175	1	385	211	174	60	84.27	0	21.67	28.33	30	20	50	3		1
FuGr_00002640	TGTCAACATTCTCGGCGAGGAGAACCAGGGTGTCGAACACAACGTCGAGGCTGCGCAAAA	2_BC	FGST_01174	1	583	444	139	60	86.65	0	30	25	30	15	55	4		1
FuGr_00002647	ACAAGAAGATACCGGGCAGGAAGAGGAAGTAGTATTCCCTTGGATCTGAGTGCCCTCTGA	2_BC	FGST_01173	1	1252	1192	60	60	82.96	0	30	20	30	20	50	3		1
FuGr_00002653	TACATGGGATACCGTCAGATGATTCTTGATCGTGTTGAATTTATGGAGGGCATGAGCTAA	1_BC	FGST_01172	1	1240	1180	60	60	79.72	0	28.33	13.33	26.67	31.67	41.67	3		1
FuGr_00002660	ATACGGAAGATTGTTGAGTATGAAATCACATTCGAGACTGCATCCGAAGCCGAACCCTAG	1_BC	FGST_01171	1	1081	1021	60	60	80.68	0	23.33	21.67	33.33	21.67	45	3		1
FuGr_00002667	TTCCGTCAAGGGGAGGCTTGTGAATACATACACATACACCATCACACTCATGAACCGTTA	1_BC	FGST_01170	1	922	861	61	60	81.31	0	18.33	26.67	31.67	23.33	45	4		1
FuGr_00002680	GCCGGTAAGCAAACTACCGGTGCTCTTGGTCTCCTTACTATCCTTGCAGCCCTTCTTTAG	2_BC	FGST_13139	1	1867	1807	60	60	83.25	0	20	31.67	16.67	31.67	51.67	3		1
FuGr_00002684	ACGGGGATATGGTGTTTGGGCAAATCTTTCATCAATTATGAGGTACTCCTTGGCCACGTT	1_BC	FGST_05529	2	3145	2866	279	60	82.06	0	26.67	18.33	21.67	33.33	45	4		1
FuGr_00002686	GTTCACCCGTTTAACTTGACATCATTATCATTTCATGGCCACAAACTGGTAGGCATCTTG	1_BC	FGST_05529	2	3145	2746	399	60	79.45	0	16.67	25	25	33.33	41.67	3		1
FuGr_00002688	TTTTGATAATACTGAGTGCGGAAAGGATCAGGATCGAGTGAAAGCCCCGACAGATCCATA	1_BC	FGST_13138	1	2107	2046	61	60	81.14	0	26.67	18.33	33.33	21.67	45	4		1
FuGr_00002695	GGAGGTGCTCGTGCCAGAGTTGGTGACGGTGTCAGCCTACCTCTTCTGAAGGATGCTTAA	2_BC	FGST_13137	1	1261	1201	60	60	85.28	0	33.33	21.67	18.33	26.67	55	2		1
FuGr_00002707	ATTATTGCTGATCCCAAGACAAAGGCCCCTGGTGCTGATCTGGGCCAGGCCATCTCTGAC	2_BC	FGST_05528	1	1336	1096	240	60	86.08	0	25	30	21.67	23.33	55	4		1
FuGr_00002710	AGTTAGTAACAAGTACTCGATGGAAGATCTCCACCGTGCCATTTTGATGTTCTACCGCCT	1_BC	FGST_05527	2	991	813	178	60	81.17	0	20	25	25	30	45	4		1
FuGr_00002715	AATAATCAAATACGGATGGGCGTCTTGATAAACGCTACTTGGCGTCCTAGATGGACGACT	1_BC	FGST_05527	2	991	175	816	60	81.32	0	25	20	30	25	45	3		1
FuGr_00002718	TGAGATCAACTTTGCGATACCCGAACTTTGGTTCAAAAGTTTGCAGGTCGGAAGTGGACT	1_BC	FGST_13136	2	1195	897	298	60	82.04	0	26.67	18.33	26.67	28.33	45	4		1
FuGr_00002719	TTGTGGTTCCGATCTTCATATCTACCATGGTCTTTTCGGAACCGATGAGAAGTTTGGCGT	1_BC	FGST_13136	2	1195	141	1054	60	81.55	0	25	20	18.33	36.67	45	4		1
FuGr_00002724	AGTGCTACTGGAGAGGTTCTGAGGGACATGTCTACGGATTATAGATATGATATTGAGGAG	1_BC	FGST_05526	1	892	772	120	60	78.5	0	33.33	10	28.33	28.33	43.33	3		1
FuGr_00002730	GATTGGACTGTGCTAAAGGTTGACGAGGATGGCATTGGTCGATTGCTGCGGGATGTTTGA	2_BC	FGST_13135	1	511	451	60	60	83.96	0	38.33	11.67	20	30	50	3		1
FuGr_00002743	GCAGTTCAACGCCAGCCTCCTCACCCTCCTCATGGCCACCCTCGCCGCTGCCCAGCCTGT	4_BC	FGST_13134	1	463	3	460	60	92.54	0	18.33	50	13.33	18.33	68.33	3		1
FuGr_00002745	AATTGGTCTTCTTGGAGGCTTTGGTAGAGTCCTTGAAAAATACACCCGAATGGCCATCCA	1_BC	FGST_05525	1	1927	1470	457	60	81.93	0	23.33	21.67	26.67	28.33	45	5		1
FuGr_00002753	CAGAGGTCCACAATGTAGTGGCCAAAGTCATCGTACCTTCTGGCTCCAATGCAAACTCTC	2_BC	FGST_13133	2	493	260	233	60	82.71	0	20	30	26.67	23.33	50	3		1
FuGr_00002754	AGCTGCAAGGCCAACGTCTTGATCTCGGTGAGGTCGAGTTTAGGACTCGCCAGTGTTTGT	2_BC	FGST_13133	2	493	200	293	60	85.48	0	31.67	21.67	18.33	28.33	53.33	3		1
FuGr_00002757	AGCACTTGAAGAAAATGCTGTGATTTGCGACAAGAGAAAGCCTGGTGTTATCCGAGTTGC	1_BC	FGST_05524	1	1477	1341	136	60	81.83	0	28.33	16.67	30	25	45	4		1
FuGr_00002767	TGGTGTATCTGGTTTCAAGGATGAAGACGCTCAACGTCGAACATACACCGTCTTCATGAA	1_BC	FGST_13132	2	832	351	481	60	81.38	0	23.33	21.67	28.33	26.67	45	3		1
FuGr_00002769	AATGGTATGAAGATCTCTCATGAATTCGCCGCCGACTCTTTGACATGGACAATCCTTGAG	1_BC	FGST_13132	2	832	148	684	60	80.95	0	21.67	23.33	26.67	28.33	45	3		1
FuGr_00002771	ATAAGCATATTCAGATTGTGACGCGGTATATTATTTTGCCGTCGAGGCAGGGGGCTGTAA	1_BC	FGST_05523	1	1288	1085	203	60	81.79	0	30	15	25	30	45	5		1
FuGr_00002779	AAGGTAGTTTGGTTGCAAATGGACTCAATTGTAGTTGAGTCTTTGAGCTGCCACTGCCCT	1_BC	FGST_13131	1	1339	1216	123	60	82.15	0	26.67	18.33	21.67	33.33	45	3		1
FuGr_00002789	GTGATGGATAGCCCTGATGAGGCTTTGAGGATGAAGCGGGATTTCCGATACCTTATTTAG	2_BC	FGST_05522	1	1525	1465	60	60	80.84	0	31.67	15	23.33	30	46.67	3		1
FuGr_00002793	CGTTATTGCAGTCATTTACCTGGCCTTTACATGCGTTTTCCTTTTGTTTCCTCCGTTCAG	1_BC	FGST_13130	2	1555	1347	208	60	80.48	0	16.67	26.67	11.67	45	43.33	4		1
FuGr_00002795	TGTTGTCACATTCCTTCTTATCTTGCTTGGTCTTATCAATATCGGCTCCACAACCGCCTT	1_BC	FGST_13130	2	1555	1143	412	60	81	0	13.33	30	16.67	40	43.33	2		1
FuGr_00002801	ATGGGCCGAAACGGAGATGCCAAGGAGCTCAAGGCTGCTTATGTTTACTTCTTGTCTGAT	2_BC	FGST_05521	1	802	682	120	60	83.49	0	28.33	20	23.33	28.33	48.33	3		1
FuGr_00002811	TCTCGTCTCGTTCCCTCGTCTCCCCGACTCGGATTTGTCTTCGCTAGAAGATGAACAGGA	2_BC	FGST_01169	1	910	552	358	60	84.28	0	21.67	31.67	16.67	30	53.33	4		1
FuGr_00002814	ACTACTACTACAAATACAGATGTTATAACAACTGTCTCTACGACGATAGGGACCGGAAAG	1_BC	FGST_05520	1	976	856	120	60	77.12	0	18.33	21.67	38.33	21.67	40	3		1
FuGr_00002820	AGCTCTACAGGGCCAACAAGCGTGCTGAGAGAGAGGCAGCCTTTGAGCCTTCCACTCTTT	2_BC	FGST_01168	1	397	314	83	60	86.36	0	26.67	28.33	23.33	21.67	55	3		1
FuGr_00002825	TTTCGAAAACCGACTCAACGGACTTGGCATTCAAAACGGTCCTTTCAGATACGAGATTCG	1_BC	FGST_01167	1	334	222	112	60	81.29	0	20	25	30	25	45	4		1
FuGr_00002831	ATGTATAATACCATCAAGATCGCCCTCCCGATTGTTTCTCCTCTTCTTGTCTGGTACAAC	1_BC	FGST_01166	2	1039	754	285	60	79.63	0	13.33	30	21.67	35	43.33	3		1
FuGr_00002832	TCATGCATGAAATAGTGAACCGTCTCGCCCAAGATCCGCAACTGTCCAATATCACAGTAA	1_BC	FGST_01166	2	1039	638	401	60	81.65	0	16.67	28.33	33.33	21.67	45	3		1
FuGr_00002836	TCTGGTGCTGACTTCCTAAGCCCCAACTTTATCTTTGATGCCGTTGAGCTCTTTTACTAG	1_BC	FGST_01165	1	1624	1564	60	60	80.81	0	18.33	26.67	16.67	38.33	45	4		1
FuGr_00002843	ATCGCCATTGCAGTCATGGCTATTTCGTCGTTATGGGCTGCTTTGGGAGTTATTGTATAG	1_BC	FGST_01164	1	532	472	60	60	81.36	0	28.33	16.67	16.67	38.33	45	3		1
FuGr_00002850	AATTCTGGATACTAGTTCTATCAAGGGTGTCACTGCGAAGGTTCAAGACTACGGCAGATG	1_BC	FGST_01163	2	325	242	83	60	80.29	0	26.67	18.33	28.33	26.67	45	3		1
FuGr_00002851	GGAATATGAAGGCTCAGCAGAGCAAGGACGTTGACAATGATGGGCGGGGACCAAGTTTAC	2_BC	FGST_01163	2	325	182	143	60	83.86	0	35	16.67	31.67	16.67	51.67	4		1
FuGr_00002858	TAGTAACCAGGGCGAAGAATCCTGGTCTTCCGCCACGGTACCTTACAAACCCCCAGTCGT	2_BC	FGST_01162	1	1027	813	214	60	85.87	0	21.67	33.33	25	20	55	5		1
FuGr_00002867	AACAACGTAAAGGGCGCCTACCAGCAACGTTATGGCAAGAGTCTCGGCAAACGCATCTAT	2_BC	FGST_01161	1	1360	1240	120	60	84.49	0	23.33	26.67	33.33	16.67	50	3		1
FuGr_00002871	GATACGGACAGCGACAGCGATAGTGACAGTGACGGCGACATTCCGGCCACTCTCAACTAA	2_BC	FGST_01160	1	1522	1462	60	60	85.14	0	26.67	28.33	30	15	55	2		1
FuGr_00002878	ATGTTACCTTCTTTTTCCTTCCATATTGCCTGGTATTGGGAGACCGAATGTCCCGACAAC	1_BC	FGST_13129	2	355	70	285	60	81.1	0	18.33	26.67	20	35	45	5		1
FuGr_00002879	AAACGGGCGAATACAAAGACAGGAAAACTCTCAGAAGGAATGGCGCCGAATGTTTATGCT	1_BC	FGST_13129	2	355	9	346	60	82.28	0	26.67	18.33	38.33	16.67	45	4		1
FuGr_00002882	GCCTGCTCGATATGCACTGAGGACTTTGTCGAGGGCGTGAAGCTTAGGATGTTGCCTTGC	2_BC	FGST_13128	1	625	433	192	60	85.39	0	33.33	21.67	16.67	28.33	55	3		1
FuGr_00002889	TCGAGAGTGCTCCTCCCGCTGTTACCAAGCCTGTCGAGACCTACCCCGCTCCTCCTGTTT	3_BC	FGST_05519	1	2098	1934	164	60	87.9	0	20	40	13.33	26.67	60	4		1
FuGr_00002895	AGCTACTTCATCTTCAAGCTGGTTCGAATTTACCAGCCCGGACACAAGCAAAACTACGAA	1_BC	FGST_00848	1	1294	1012	282	60	81.89	0	16.67	28.33	33.33	21.67	45	4		1
FuGr_00002904	GGGGCAGTTTTCCCGTGCCGTCAGCAGGTAGGTGAAAAGTCTAATAAAGCTACAGTACGG	2_BC	FGST_00847	1	301	61	240	60	83.41	0	31.67	20	26.67	21.67	51.67	4		1
FuGr_00002908	TACTACAGCAATTTGTGGATATTGTTACAGGACCAGGGGGCATGGTCACGACGTTTTTTG	1_BC	FGST_00846	1	2086	1742	344	60	81.39	0	28.33	16.67	23.33	31.67	45	6		1
FuGr_00002913	ATGCTGTGATATTCTGTACTGGATTCCACTATTCGTACCCCTTCCTCAAGTCTCTCGATC	1_BC	FGST_00845	1	1471	884	587	60	79.87	0	15	30	18.33	36.67	45	4		1
FuGr_00002920	AAGACTGGCCTTAAATCGTTAAAGCGACGCGACGACGAAAATAACGAAGCAAATGAGGGA	1_BC	FGST_00844	1	1816	1714	102	60	82.08	0	26.67	18.33	41.67	13.33	45	4		1
FuGr_00002930	GCTGCCGAGCTGTATATGAGAGCTGCTGGAGAGGCTCCTACTAAGAAAGATGCCAGTCGT	2_BC	FGST_06149	1	319	79	240	60	84.19	0	31.67	21.67	25	21.67	53.33	3		1
FuGr_00002932	AGGCGTGACGAGCGACAGAATAGTGTCATTTCAAGGGAAAGTATTACAAAGATATTCTAA	1_BC	FGST_00843	1	3925	3865	60	60	78.04	0	25	13.33	38.33	23.33	38.33	3		1
FuGr_00002940	ATATATTGAAGGCGAACGAAGCAGAGGAATCACAACGGGTAACGCAAGCCCGACTTTAAT	1_BC	FGST_00842	1	1453	1149	304	60	81.93	0	25	20	38.33	16.67	45	3		1
FuGr_00002950	CTTAAGGGACTTCTCGTCCAGGGTATTCTGATGACAGCAAAGGAGAGGGTTGAGCTGATG	2_BC	FGST_06148	1	1024	841	183	60	82.07	0	33.33	16.67	25	25	50	3		1
FuGr_00002955	AAGCTCTTTGACAACAAGGCTGCGAACGGCAAGGTAGCTGATGGAACCAGCAAGGAGGGC	2_BC	FGST_00841	1	766	583	183	60	86.45	0	33.33	21.67	31.67	13.33	55	3		1
FuGr_00002960	AACCATCGACATGCTCTTCACGGCAACATGAAGGCCCTGAAGGAGGCTAAGGAGGGCAAG	2_BC	FGST_06147	1	199	124	75	60	86.02	0	30	25	31.67	13.33	55	3		1
FuGr_00002967	TCTGGCCGACGTAGACCTAGTGAATGGTTGGACGTTGTGGATCTCGTAAAGGGGGCATAA	2_BC	FGST_00840	1	1777	1717	60	60	84.21	0	35	16.67	23.33	25	51.67	5		1
FuGr_00002974	AAGATGCTCAAGGTCTTCGAGCAGGTCAAGGAAGCCAAAGCCGATGGAAAACTGGGCTAG	2_BC	FGST_06146	1	1855	1795	60	60	84.41	0	31.67	20	33.33	15	51.67	4		1
FuGr_00002980	ATTGAAACGCCAATCAACTAATCGCCAGTACCTATTGCTGCAAGGCCAGTCATTCTTGTC	1_BC	FGST_06145	1	2806	2511	295	60	81.67	0	16.67	28.33	28.33	26.67	45	3		1
FuGr_00002988	AAGAGCACACTGATCCAGCTGGGTAGGGGAGCCTGCAAGGGTGTTTTCTCCAAATTGTAG	2_BC	FGST_06144	1	1531	1471	60	60	84.3	0	31.67	20	25	23.33	51.67	4		1
FuGr_00002991	ATTGTCGATGCCGGTATCTTCCCCGAGATGCCCACTATCAACCCCATGGTGACGGTGCTT	2_BC	FGST_06143	1	1633	1501	132	60	86.45	0	23.33	31.67	18.33	26.67	55	4		1
FuGr_00002998	GTGCGTTTGGCTAACATTATCCTTTTCCCTGAAAGATCAATGCTGGGGTATTCTGTGTGA	1_BC	FGST_06142	1	2527	2467	60	60	80.65	0	25	18.33	20	36.67	43.33	4		1
FuGr_00003005	TTCTGAAGAGGCCTTGACCTTGGTTGCCAATATTGCAGAAATCTTGGATGGGGGCATTTA	1_BC	FGST_06141	1	14527	14466	61	60	82.35	0	28.33	16.67	23.33	31.67	45	5		1
FuGr_00003012	CTTCTTTCTGTTCTGAGCACACGTTCAGGCGAGATAGTTCAGTCTATTTTCAAGCAGTAA	1_BC	FGST_06140	1	1612	1552	60	60	79.1	0	20	21.67	23.33	35	41.67	4		1
FuGr_00003019	TGATCGCCAAATTTTCGAACATGTCTTTGATGCCGCGGAAGTAGATCGAGTTCTTCGACA	1_BC	FGST_12809	1	1033	933	100	60	81.93	0	23.33	21.67	25	30	45	4		1
FuGr_00003030	GACGAGACCTCCTCAGCAGCCTTGTCCAACTTTGCAGGTCTAAGACCATCCTATTGGTAG	2_BC	FGST_12808	1	3139	3079	60	60	82.86	0	21.67	30	23.33	25	51.67	3		1
FuGr_00003033	TGGCCGCGTCACAAAGACCACAAAGGCTGCCCCTGCCAAGAAGGCCGCAGCACCTAAGAA	3_BC	FGST_12807	1	724	621	103	60	89.68	0	25	35	31.67	8.33	60	4		1
FuGr_00003041	AATTCAAGAGGCATCCCTTATATATGCTTCCGACATCCCAGAAGATGAGGTTGGCCAAGA	1_BC	FGST_12806	1	757	636	121	60	81.44	0	21.67	23.33	31.67	23.33	45	3		1
FuGr_00003049	ATTTGCCGCAGATAGCGAGGCAGGGTGAAGTTCCAACGGGCTGCTCGCCTACACGACGAC	3_BC	FGST_12805	1	304	119	185	60	88.32	0	31.67	28.33	23.33	16.67	60	3		1
FuGr_00003052	AGTTTATCCATGAGCCTATTTGGAACAATCACTGTTTTATTCACTTCGATACCGCCTGCA	1_BC	FGST_12804	1	1687	1567	120	60	79.52	0	15	25	25	35	40	4		1
FuGr_00003060	AGTTTGCTGCACAGGCTGGACGGTCGCCTTCGACAAGCGTACTTTGAATCTCCCTTTGGA	2_BC	FGST_12803	1	568	339	229	60	85.92	0	26.67	26.67	18.33	28.33	53.33	3		1
FuGr_00003067	GAAAACAACATGTTTCCCGAAGTTGAGGGTCTCAGGGGTCCCTTCAGTTGCTTGAATAAT	1_BC	FGST_12802	1	1282	787	495	60	81.35	0	25	20	26.67	28.33	45	4		1
FuGr_00003072	AACGGATCCCAACCCTGACGATCCTTTGGTGCCCGAGATCGCCCATGTCTACAAGACTGA	2_BC	FGST_12801	1	445	330	115	60	86.08	0	21.67	33.33	25	20	55	3		1
FuGr_00003078	TCAGATGCCCAACCCCGAGTCCCTGATCAGTAGCGCGCTTCATGTTACCTTTCTCGTCAT	2_BC	FGST_12800	1	367	246	121	60	85.32	0	18.33	35	18.33	28.33	53.33	4		1
FuGr_00003084	TCGTCTAGTAGCCACAAAGTTAGTCCTACACGGCAACATACCCGGTTCGTATGAATTCAA	1_BC	FGST_00839	1	1537	1125	412	60	81.04	0	18.33	26.67	30	25	45	3		1
FuGr_00003090	TTACTACCTAGTATCTATGAATTTGTTGACAAACTCCTCACAAACTGGGCAGTTTCGCTC	1_BC	FGST_00838	2	418	298	120	60	78.27	0	15	25	26.67	33.33	40	3		1
FuGr_00003091	CCCGGCCTCGAAATAGTAGGTAGCACAATATATTTCCTTGGCCTAGCATTTATCAATCAG	1_BC	FGST_00838	2	418	238	180	60	79.36	0	18.33	25	28.33	28.33	43.33	3		1
FuGr_00003098	AACTGTGACAAGGTCGTGCGTGTAGAAAGACCCAAGAAGGGAGAGGTTTCAGAGTGGTGA	2_BC	FGST_00837	1	1849	1789	60	60	83.49	0	36.67	13.33	31.67	18.33	50	3		1
FuGr_00003104	GTGTTCTTGCGAATGCATCCGTCCTCGACTTATGTAACAAACACTAGCCTGTGGATTTCT	1_BC	FGST_00836	1	2023	1759	264	60	81.1	0	20	25	21.67	33.33	45	3		1
FuGr_00003109	ATGAAGAGTTTCTTGGAGAAGAGAAAGCCAGACTTTACTGGGACCATGGACAAGAATGCG	1_BC	FGST_00835	1	910	796	114	60	80.89	0	30	15	35	20	45	3		1
FuGr_00003116	AACACTGCCAAGCGAAAAACTAACAGTGCCTGGACTGCCTTTATTTTGTGGTTGAGAACG	1_BC	FGST_00834	1	1414	1327	87	60	81.97	0	23.33	21.67	30	25	45	5		1
FuGr_00003123	AACAACGCCAATTGACACCAAGCTGTATACGAACGAGAGTTCGAACACTTGTTGGGCAAT	1_BC	FGST_00833	1	1582	1518	64	60	82.3	0	21.67	23.33	35	20	45	3		1
FuGr_00003130	AATGAGTTGGTGTCGTGGATAGATGTTGATTGGCAGTCCTACAATGGGTATCTCATTTAG	1_BC	FGST_06139	1	2431	2371	60	60	79.09	0	30	11.67	23.33	35	41.67	3		1
FuGr_00003143	AGAAGACTTTCACGTCAAAGCCTGCCTCCTGTTGCTATTCGACTTGACTACGCCAGAAGA	2_BC	FGST_00832	1	1075	835	240	60	82.89	0	20	28.33	26.67	25	48.33	3		1
FuGr_00003149	ACGACGTGATTGTTAGGAAGATCGACATTTCTGACAAGGACCGATGGTGGAGAAACAATG	1_BC	FGST_06138	1	874	245	629	60	80.89	0	30	15	33.33	21.67	45	3		1
FuGr_00003151	GCGGCACTGACTGGTGTTGCTGTAGCATTGGATGCTTATAACATCAGTATCAAGCTTTGA	1_BC	FGST_00831	1	1507	1447	60	60	81.43	0	26.67	18.33	23.33	31.67	45	3		1
FuGr_00003158	ATTGAGAGCGAGAGGCTCAATGACCGTCGCTACGCGGATAAAAAGTTCACTTTCATGTAT	1_BC	FGST_06137	1	1375	1306	69	60	81.59	0	25	20	30	25	45	5		1
FuGr_00003170	TTATGATGGAGAGAACTACCGTGGTCACGAAGGAAGCAGCGGAGCCGCCAAGCGTGTCAT	2_BC	FGST_00830	1	3316	3207	109	60	86.25	0	33.33	21.67	28.33	16.67	55	2		1
FuGr_00003175	GCGGCTAGTAAAGCTAGATTGAGAGATGAGGAAAGAGAAATCGAGATGGCCATGAGAGTA	2_BC	FGST_06136	1	1720	1600	120	60	80.02	0	35	10	38.33	16.67	45	3		1
FuGr_00003183	GCCGCAAGAGGGACAGATGTAGGATTCGAGATGGACAACTTGAGAGGTTCGCGACGCTGA	2_BC	FGST_06135	1	880	820	60	60	85.29	0	36.67	18.33	28.33	16.67	55	3		1
FuGr_00003189	AGATTGAGTTCGCAACAGTAGGACAGACCGAGGACGGCAAGATCTACCACCGCCTGTGGA	2_BC	FGST_06134	1	757	626	131	60	85.73	0	30	25	30	15	55	2		1
FuGr_00003195	AATTATCCTGAGTTTATGCTCAACTTGGTTGACAACAAAATTCCACGGGTGCGCGACGAG	1_BC	FGST_06133	1	2623	1993	630	60	81.74	0	23.33	21.67	28.33	26.67	45	4		1
FuGr_00003201	ATGTTTGTTCCGTTGCACCCTAGATCATCACCGAATCATAGTCAAGTGGCGATGTATCGA	1_BC	FGST_06132	1	892	720	172	60	81.46	0	21.67	23.33	25	30	45	3		1
FuGr_00003207	ACCAAGTGCATCGAATGCGGTGACTACGAATGCTGCTGCATCCCTTGCACTATCCTGTAA	2_BC	FGST_06131	1	169	109	60	60	84.34	0	21.67	28.33	25	25	50	3		1
FuGr_00003209	ATGCGCTCGCGAAACAAAGAGAAGCAGATGTATGGGCTACCACGGATGCTTTATTTACTT	1_BC	FGST_06130	1	742	680	62	60	82.11	0	25	20	30	25	45	3		1
FuGr_00003216	TGTACATCATTATCGCCGTTGTGGCTTTCTTTTATCCTGACTCAGAGGATGCAAGCGTCT	1_BC	FGST_00829	1	2125	2048	77	60	81.62	0	21.67	23.33	18.33	36.67	45	4		1
FuGr_00003223	GTCAAGTTTGAGGCTATGTTTGAGCCGTCCAAATGGATGTACAACCCTTATCAGGTTTGA	1_BC	FGST_00828	1	1234	1174	60	60	80.47	0	25	18.33	25	31.67	43.33	3		1
FuGr_00003230	TGATGACAGCATCGAAGGAACAGCGAAAGACACAAAGACAGAAGACGATCCTGACAAGAT	1_BC	FGST_00827	1	1372	1299	73	60	81.39	0	25	20	45	10	45	3		1
FuGr_00003239	GTACTTCCGACGGCGCTCGAGGAGAGTTTGTCTAGGAGGAAGAGTCCTAGAATCAACTAG	2_BC	FGST_00826	1	3169	3109	60	60	81.94	0	31.67	20	26.67	21.67	51.67	3		1
FuGr_00003247	GGAGAAAGATCTGGGACGAGTCGGGAAGCAAGTTACGCAGAACAGGATTCTTCTTTTTAG	2_BC	FGST_00825	1	1894	1834	60	60	80.82	0	31.67	15	30	23.33	46.67	5		1
FuGr_00003252	TCTTTCCAAGAAGGCCAAGGAGGAGGCTGAGGATCTTGACCGTGCAAAGGGTATGCTCAG	2_BC	FGST_00824	1	1966	1776	190	60	84.82	0	33.33	20	26.67	20	53.33	3		1
FuGr_00003261	ATGTTTGACTCGTTCAGAGCCTTCTTCCTTGGTGTTTTCTGGCTGCATCTCGCATCTTAT	1_BC	FGST_00823	1	1267	817	450	60	81.9	0	20	25	11.67	43.33	45	4		1
FuGr_00003268	ATGGCCAACCTGAAAAACCGACGAGTCTGGGCAAGGAAAACTCAGAAACGCCCGTTATCA	2_BC	FGST_06129	1	1036	893	143	60	84.57	0	23.33	26.67	36.67	13.33	50	5		1
FuGr_00003275	CAACCTTCTCACTCGTCGAACCAGGCTCGTTTTATCGAGACCGACACAGAGGTTGACTAG	2_BC	FGST_00822	1	1285	1225	60	60	82.65	0	21.67	30	25	23.33	51.67	4		1
FuGr_00003285	TAGTCGAGCGTTCAGTTTTGCCAAAGGAGTGTGTGCCCGGCATGAGCTCAGTGCATGTCG	2_BC	FGST_06128	1	892	614	278	60	86.21	0	33.33	21.67	18.33	26.67	55	4		1
FuGr_00003287	TAGACTCAGGCGCGGCAATTGTTGGCAAGGCCCCGTTCCCTTCTCGGACCATGCGATACC	3_BC	FGST_06127	1	433	303	130	60	88.49	0	26.67	33.33	18.33	21.67	60	4		1
FuGr_00003292	CCCAAAGTCTACGGGTGGCGCACCTCTATTGAGTTCTGTGGCTGGCGGCTGAACTTCTAG	3_BC	FGST_00821	2	649	589	60	60	85.72	0	30	26.67	16.67	26.67	56.67	3		1
FuGr_00003294	ACTGCGCCATCGTCATACACATTTGACATCCCCTGGATTTCCACGTGGAGGACCCGAGAG	2_BC	FGST_00821	2	649	441	208	60	85.61	0	23.33	31.67	23.33	21.67	55	4		1
FuGr_00003299	CAGCGGCTGGAAAATGGATCTTCTGTCGTAGACGCGTTTCCATTGTCGCCGCATGGATAG	2_BC	FGST_06126	2	313	253	60	60	84.66	0	30	23.33	20	26.67	53.33	4		1
FuGr_00003300	TTGATCGCAAACATATGTTGAAGGGTGATGTCGATCGAATCCTAGTGTTGCAGCCATGTG	1_BC	FGST_06126	2	313	158	155	60	81.41	0	28.33	16.67	25	30	45	3		1
FuGr_00003304	TCTGTAAAGCACTGGTACTACAGCACACAATGCACAAAAAGATGCATCAAGAACCCCAGC	1_BC	FGST_00820	1	826	466	360	60	81.65	0	16.67	28.33	40	15	45	5		1
FuGr_00003310	CCTGTTACCAAGGAAAATGGAATCATACCAAAGGGAGATGCAGTCATGGGCAGTCATTGA	1_BC	FGST_06125	2	895	835	60	60	81.29	0	26.67	18.33	35	20	45	4		1
FuGr_00003311	AAGAACAGTTGGAAAGACATCCAGACTATATCATTCCACTACGTGCGCCGTGTATCGAGA	1_BC	FGST_06125	2	895	764	131	60	80.96	0	21.67	23.33	33.33	21.67	45	3		1
FuGr_00003318	GAGATTTGAAACAACCGATTCGCCAACGGGACATATCCTGAGCTACCAGACCAGAGCAAT	2_BC	FGST_06124	1	535	363	172	60	82.61	0	21.67	26.67	35	16.67	48.33	3		1
FuGr_00003326	TGTAGCACGGCCAAAGGTGAGCCGAATCTATCGTGGGTTGTTCTTTATGCTGAGGGGCGC	2_BC	FGST_06123	1	313	73	240	60	86.09	0	35	20	18.33	26.67	55	4		1
FuGr_00003328	ATTAAGACGATAGAGAGTGACGACGGTCCCCTTGTGGGGACATTTGCTGATGCGGCAGCG	2_BC	FGST_06122	1	493	421	72	60	85.64	0	35	20	23.33	21.67	55	4		1
FuGr_00003335	AACTATGTCATCACCAAGACCACTCACAAAGATGGCAAATACCACACAGTCATCGTCAAG	1_BC	FGST_06121	1	1453	799	654	60	80.23	0	13.33	30	40	16.67	43.33	3		1
FuGr_00003344	TCAAGAAGAAGATTGACCACCCAGAATACTACATCGTCTCCGCAAATGTCGTGAACCAAC	1_BC	FGST_06120	1	1255	533	722	60	80.81	0	16.67	28.33	36.67	18.33	45	3		1
FuGr_00003354	GCTATGATGGAGAATTGGATATCGTCGACCCAAGTGCCGGTTGACGAGGACATGGCATAA	2_BC	FGST_00819	1	844	784	60	60	83.25	0	31.67	18.33	28.33	21.67	50	3		1
FuGr_00003359	GAAGACGCGCTGTGTGGCAGATGCGAGGAGGTTGTTAGTACATTGCCAGCTTCGGCTTGA	2_BC	FGST_00818	1	2848	2788	60	60	86.07	0	36.67	18.33	20	25	55	2		1
FuGr_00003362	TCAAGCATGTTACTGACTTGACCGACAAGATGATGCGAAACAGACGCAGACGATTCAGAT	1_BC	FGST_00817	1	3652	3446	206	60	81.63	0	23.33	21.67	35	20	45	3		1
FuGr_00003372	AGAGGCCTCAGCACGGCTAGATACCTCAATGCTGAGGAGGGCAAGAAGAGGATTGAATAG	2_BC	FGST_00816	1	2131	2071	60	60	83.51	0	33.33	18.33	33.33	15	51.67	3		1
FuGr_00003376	GGAGTCAGTCTGGCTCCTGAGAACTCCAACACCAACGTCAGCGGCCCTTGCAGTTGCTAA	3_BC	FGST_00815	1	637	577	60	60	86.51	0	25	31.67	23.33	20	56.67	3		1
FuGr_00003384	ATGAGCCACTCTATATCCTCTGGCATGCTCAAGTGCCGAGCTCCAGCAACTTCAAGCATA	2_BC	FGST_00814	1	301	181	120	60	83.9	0	18.33	31.67	26.67	23.33	50	2		1
FuGr_00003389	CAGCAGGCTCTTGACGTGATTGCCACAGAGGCCCGTCTGCAGAGTCTTCGTGTGGATTAA	2_BC	FGST_00813	1	1891	1831	60	60	85.71	0	30	25	20	25	55	3		1
FuGr_00003399	GAGACTGCTATTGTCCGACATGAGTCGATCACCGACTACCCCTCCAAGACAGCCGCCTAA	2_BC	FGST_06119	1	1663	1603	60	60	84.81	0	20	35	26.67	18.33	55	4		1
FuGr_00003403	GATTCACTAACTGAGCATGATCTACCGAACCTACCTACTACCCACCGTGCACTTTTGCCT	2_BC	FGST_06118	1	310	109	201	60	82.01	0	13.33	35	25	26.67	48.33	4		1
FuGr_00003409	TGCAAAATGGTTCGCTGCCAGCATTGGCAAAAAAGAAACAGCAATACTAGTGTTCAACCA	1_BC	FGST_00812	1	1558	1161	397	60	81.68	0	20	21.67	38.33	20	41.67	6		1
FuGr_00003416	TTGTTCGGATCCATCAATATGGAGCCCAATTTTCTCTCAGCCCATTCTGTCGATAACCGA	1_BC	FGST_06117	2	601	229	372	60	81.6	0	16.67	28.33	23.33	31.67	45	4		1
FuGr_00003417	TCTTATTCAATTTAACATCTCTCTTGTTAGTCGAGGTCCCAACCAACAAACCATCCCATA	1_BC	FGST_06117	2	601	125	476	60	78.11	0	8.33	30	30	31.67	38.33	3		1
FuGr_00003419	AAAGTCATGCCTACCATCGAGCAATCCATCGACTACGCTCGACATATTGGAGAAGATCTT	1_BC	FGST_00811	1	1474	1321	153	60	81.13	0	18.33	26.67	31.67	23.33	45	3		1
FuGr_00003426	TTTGACAATGACTTTATCGCATCGTTCCAGGAAGGTATGAGAAAATGGGTGTTGGAGCGG	1_BC	FGST_00810	1	1072	979	93	60	81.37	0	31.67	13.33	26.67	28.33	45	4		1
FuGr_00003437	GACGACCACATGGTTGATGTCCCCCTTATGAGCGGTGCTCTTCCAGTCGAGGAAGTTTGA	2_BC	FGST_06116	1	2659	2599	60	60	84.67	0	28.33	25	20	26.67	53.33	5		1
FuGr_00003440	AACATTTTCCAAACCAACAATCTACCATCTGCCGGTCTTGACTTGAACATGGATCCTGGC	1_BC	FGST_06115	1	2641	2470	171	60	81.68	0	15	30	28.33	26.67	45	4		1
FuGr_00003447	AGTCCATACTGGGTTTATATTAGCAGGTGTGTTTTACAATTTTGTAACGTGCAACAGTAG	1_BC	FGST_06114	1	853	793	60	60	77.2	0	23.33	13.33	26.67	36.67	36.67	4		1
FuGr_00003454	AAACCCGCGGCCTTTGATGCCTCTGGCGAGTCTACAGGCATGAAGTCGGCTACAAAGTAG	2_BC	FGST_06113	1	271	211	60	60	85.85	0	28.33	26.67	25	20	55	3		1
FuGr_00003458	TGTGTCTGCTTGCCGTACAAGGAGCTGAAGAGGGATGTTGTCAATGAAGTCATTATGTAA	1_BC	FGST_06112	1	1348	1288	60	60	80.76	0	30	13.33	26.67	30	43.33	3		1
FuGr_00003466	TTTGGTACATTCCTCGTACTCTTGTCAACCTGGATCTACAATGGATCGGATCGCACTATC	1_BC	FGST_06111	1	1321	1066	255	60	80.25	0	18.33	26.67	21.67	33.33	45	3		1
FuGr_00003473	TTGATTTCGGGTAACACTTGGATGGGCAAAATGAACGGGGATGCTGGATGCTCATTTTTT	1_BC	FGST_06110	2	1435	1267	168	60	82.1	0	30	13.33	23.33	33.33	43.33	6		1
FuGr_00003476	CGATGTATTTCGCTTCATGCGAGACAATGGCATCGCTTATGGGTCTAGTCGAGCTTTTTT	1_BC	FGST_06110	2	1435	528	907	60	81.44	0	25	20	18.33	36.67	45	6		1
FuGr_00003483	ATCCAGCGGGAAGGTGGGTTCCTTAAAGAAGACGAGTCTCCTATCCAGCCTCTGGAAGAG	2_BC	FGST_00809	1	1837	1717	120	60	84	0	30	23.33	26.67	20	53.33	3		1
FuGr_00003486	AGTGAGAAGCTACTACAAGAAGCTTGGTTTCTGGTTGGATGGACCGTATATGAGCAAGTG	1_BC	FGST_02342	1	1720	1632	88	60	80.58	0	31.67	13.33	28.33	26.67	45	3		1
FuGr_00003493	ATGACGAAAGGGTGGAATCACGAGCGGGATTCGAATAACATGGAGATGTATATAATTTAG	1_BC	FGST_02341	1	2170	2110	60	60	78.29	0	30	10	36.67	23.33	40	3		1
FuGr_00003500	AAGCCGAAGTTGTATAAAGAGGCTTTATTGCAGTACAAGGGTCTGTTTCCAAAGGCCTAG	1_BC	FGST_02340	1	955	895	60	60	80.32	0	26.67	16.67	30	26.67	43.33	3		1
FuGr_00003511	TTTATAACAAGTGAGGAGCGGTACCAGGTGCAAAAAGCGTGGATGGCAATCTACATCGTT	1_BC	FGST_02339	1	2035	1681	354	60	82.02	0	28.33	16.67	31.67	23.33	45	5		1
FuGr_00003514	TTCTGCAAGCTTATTGACATCGATATTGATGTCCCAATCCGACGACGACGTCTTCATTAA	1_BC	FGST_02338	1	532	472	60	60	79.95	0	16.67	25	26.67	31.67	41.67	3		1
FuGr_00003524	AAGATATGCACGATGGCGAAGAGTACAGGCTATATGCCATTGCTGGTCTTTTGATCGAAG	1_BC	FGST_02337	1	3292	3017	275	60	81.08	0	28.33	16.67	28.33	26.67	45	4		1
FuGr_00003529	CCGAAACTCGAAACTGATGATTTGGACGTCATTGGGGTTACAGCAACCCTTTTGGAAGAA	1_BC	FGST_02336	1	304	184	120	60	81.56	0	25	20	30	25	45	4		1
FuGr_00003532	TACGACATGATGATTGCAGGAAACATTGCTGGCCGCTATGTGGTAGATACTAGCAGATGA	1_BC	FGST_02335	1	1321	1261	60	60	81.41	0	28.33	16.67	30	25	45	3		1
FuGr_00003540	AAGAGTCAGAATCCTCTTGGAAGTTACGGACCTGAGAATATCAGGAAGATGAAGGATGCG	1_BC	FGST_02334	2	1438	1297	141	60	80.12	0	30	15	35	20	45	2		1
FuGr_00003545	CAAAAAGTGGCTTGCCCTACCCGAGATTTCTACTCGTGTTAAAAATACAACTGTCGCAGA	1_BC	FGST_02334	2	1438	834	604	60	80.43	0	18.33	25	31.67	25	43.33	5		1
FuGr_00003547	GGCAGCCTATCCTTGACTTCCTTTCCGTGACACTAAACATCATCATTATGTTGACTGGTG	1_BC	FGST_02333	1	1537	1370	167	60	80.34	0	18.33	26.67	21.67	33.33	45	3		1
FuGr_00003553	TTTAATGTCATGCTTCTTACCCTTGGGCTATGCATTGTCTCAGCTTTCGCTCTGTGGTTG	1_BC	FGST_02332	1	1441	1048	393	60	81.49	0	21.67	23.33	11.67	43.33	45	3		1
FuGr_00003560	TAAGGGTGGTGCCGACACCAAGATCAAGGCTCTTGAGGATGCTGGTGTCATTGTCGAGCG	2_BC	FGST_02331	1	991	870	121	60	85.76	0	35	20	21.67	23.33	55	3		1
FuGr_00003567	TACGTGTTGGAGGAGGCATACATGGGCGACATTGTCGCCAGGCTCCTCGGCGAGCAATAA	3_BC	FGST_02330	1	706	646	60	60	87.25	0	33.33	23.33	23.33	20	56.67	3		1
FuGr_00003574	ATGAGCCTTAACGACGATGTTGATCTTGAAGAGTTCATCTCCCAGAAGGACGATCTTTCC	1_BC	FGST_02329	1	1372	1162	210	60	80.46	0	21.67	23.33	26.67	28.33	45	3		1
FuGr_00003581	TTCTTGTCTGGGGCTGGGCGGTTGGCAGTTTTGTTGTTGCACGGTGGTTGTACAGCCACT	2_BC	FGST_02328	1	457	344	113	60	87.44	0	36.67	18.33	8.33	36.67	55	4		1
FuGr_00003587	ACTGTCATCTTTTATGACTCGGATTGGAACCCGACCATTGATTCACAGGCTATGGATCGA	1_BC	FGST_02327	1	5716	5143	573	60	81.33	0	21.67	23.33	25	30	45	4		1
FuGr_00003593	TATCCGAACATGGGACGGTCCTATCTCGGAATACAAGAACTACCTCCGAAAGAAGATGAT	1_BC	FGST_02326	1	1858	1779	79	60	80.47	0	21.67	23.33	35	20	45	3		1
FuGr_00003604	CAGAGGGCTCTCTCCAGCGAGACCCCTTTCGATTCTCTCAACAACGAGACCTCCTCTTAA	3_BC	FGST_02325	1	652	592	60	60	83.8	0	16.67	36.67	23.33	23.33	53.33	4		1
FuGr_00003607	CTGCTTTACTCTGGTTTCAGAGTCGGATGGATCAAGGGACCAACCAGCACACACGAGTGA	2_BC	FGST_02324	1	316	256	60	60	83.82	0	26.67	25	26.67	21.67	51.67	3		1
FuGr_00003613	ATGCCTACTACAAGGACCAGAACAGTAACGCCGACGCCTGTGACTTCAAGGGCAAGGCCA	2_BC	FGST_02323	1	1627	1307	320	60	86.37	0	25	30	31.67	13.33	55	3		1
FuGr_00003619	CGCCGCAACCCTGGCCGCAGACCCGCATCCCCGAACCTAGGAGGAGTAGGTTGCAGCGGC	4_BC	FGST_02322	2	568	433	135	60	92.46	0	31.67	38.33	20	10	70	4		1
FuGr_00003620	GCAAGGCAACGAGAATGACAATCTGTTCTTTCCCCTTATCAACTATCCACTACCTATCTA	1_BC	FGST_02322	2	568	344	224	60	78.76	0	11.67	30	30	28.33	41.67	4		1
FuGr_00003630	GTGCTGGTAGGGTCAACTCGCTAAACGGCTACACTGAGGATAATCTTAAGGGATATCCAG	2_BC	FGST_02321	1	2215	1922	293	60	81.09	0	28.33	20	28.33	23.33	48.33	3		1
FuGr_00003636	CCCTTCGCAGTGGCGCTGAGGAGATAGAGAACTTGGATGCGAACACTAGGAGGAAGCGAA	2_BC	FGST_02320	1	1111	1022	89	60	85.25	0	35	20	30	15	55	3		1
FuGr_00003643	CCTACCACTATCCATAGTATGGAAGACCTTCCCGGGTATGAGGTTGTGGAGAAGGAGTAG	2_BC	FGST_02319	1	1225	1165	60	60	81.18	0	30	20	26.67	23.33	50	3		1
FuGr_00003646	GCCCTGACGCCGGAGTATCGGGCCAGAATCGTGGCCCAGGACAAGAAGTTGGGTCTTTGA	3_BC	FGST_02318	1	313	253	60	60	88.16	0	35	25	21.67	18.33	60	3		1
FuGr_00003650	CTATGGCCCCATCGCCACATCTCAAATATGAAGTGGCTGAGAATACGTGCCGAAGAATAA	2_BC	FGST_02317	2	334	274	60	60	81.84	0	21.67	25	33.33	20	46.67	4		1
FuGr_00003651	GTGCGGATGACGCCACCGCCCAGGCGAACAACGAATAGGGGTGACGAAGACAAGCCAAGG	4_BC	FGST_02317	2	334	214	120	60	88.7	0	35	26.67	31.67	6.67	61.67	4		1
FuGr_00003655	TTTCTCGAAACTACTGAACAGATATTGCACGTTCACGTACGGCATCGAAAACCGACGTGA	1_BC	FGST_02316	1	1183	981	202	60	81.58	0	20	25	31.67	23.33	45	4		1
FuGr_00003666	TTCAAGTCGCCCAGACCTCAACAGAGATGACTCTGTCCGAAGATCCGACGTCCCTCAAGG	2_BC	FGST_02315	1	697	294	403	60	84.8	0	21.67	33.33	26.67	18.33	55	3		1
FuGr_00003670	AAATGGAAGAGGGTGATCTGAGCATGACGAACATTGCCGCATTATCTCTCCAACTGACAT	1_BC	FGST_02314	1	727	590	137	60	81.79	0	23.33	21.67	31.67	23.33	45	3		1
FuGr_00003677	AAGAAGTTCCGTGGTTATGGATTTGTCTGCCAAATGCTTCAGCTACCCATCGTTATGCTC	1_BC	FGST_02313	1	1813	1645	168	60	81.43	0	21.67	23.33	21.67	33.33	45	3		1
FuGr_00003683	ACCGTATTCTTGGACTAGCGTGCAAAACGGATGTAACAAAGCCGGTGCTGCTAAGAATTA	1_BC	FGST_02312	1	1462	1401	61	60	82	0	25	20	31.67	23.33	45	4		1
FuGr_00003692	AAGTCCATCGTTCAGCTCCTCTTCGAGACCTCTCTCCTTGTCTCTGGTTTCACCATCGAG	2_BC	FGST_02311	1	2104	1894	210	60	83.05	0	16.67	35	15	33.33	51.67	3		1
FuGr_00003698	TTGTGAGGGTGAGAGACCATGTCATTGTGGTGGGAGAGGTGGTAGAGATGGTGAAAGTTG	3_BC	FGST_02310	1	640	500	140	60	82.82	0	45	5	23.33	26.67	50	3		1
FuGr_00003705	ACTGCTGAGGCTGCCGAGGATGCGGATGGAAGTTACGCGGATCTTATCACTGGATATGCG	2_BC	FGST_02309	1	493	367	126	60	85.59	0	35	20	21.67	23.33	55	2		1
FuGr_00003711	TGAAGCACAAAAGGAGCTCATCGAGAAGTGGGAAACCTTTTTGATGCAACTAGACGCTGA	1_BC	FGST_02308	1	1678	1506	172	60	81.95	0	26.67	18.33	35	20	45	5		1
FuGr_00003717	AGTGATGAAGGTCAAATTTACACGGATGAACTTGGTAATTGTGGGAGGCTGTTACGACCC	1_BC	FGST_02307	1	2227	2157	70	60	81.1	0	30	15	28.33	26.67	45	3		1
FuGr_00003725	TGTAGGCAACATCGGTGCAGGCTGGCTCAACAGTCGAGGTACGAGAGTGGAAAGGGACAT	2_BC	FGST_02306	1	538	417	121	60	86.07	0	36.67	18.33	28.33	16.67	55	3		1
FuGr_00003732	ACCTACTCGCTTGCATCTCTGACGTTTTTGTTCGTCAACATTCTCATTGGCCTTTGGGAT	1_BC	FGST_02305	1	1411	1171	240	60	82.13	0	18.33	26.67	15	40	45	5		1
FuGr_00003738	ATGCCCCCGAGGCCGAGACTGAGGAGAAGACCGAGGAGGCTGAGATGGCTGATATCCAGT	3_BC	FGST_02304	1	331	269	62	60	87.85	0	36.67	23.33	26.67	13.33	60	5		1
FuGr_00003748	AGAGTTCAGTGAAAGATGTCTCAATAGCCTCCCTCTCAACTTCATGACCGCCGATTTCAA	1_BC	FGST_02303	1	529	162	367	60	81.26	0	16.67	28.33	28.33	26.67	45	3		1
FuGr_00003753	AAGGGTTACCAGAAGATCATGAGCAACATGGCGAATGTCAGAATGCACTTCAACTCAGCT	1_BC	FGST_02302	2	1963	1027	936	60	81.97	0	23.33	21.67	35	20	45	3		1
FuGr_00003755	CATCTTGCCGTATCGATGGAAGTGGATGACGACGATGTGTGGAATCAGGCCATGCACTGA	2_BC	FGST_02302	2	1963	1903	60	60	84.2	0	31.67	20	25	23.33	51.67	2		1
FuGr_00003758	ACGTAGGGAATACTCCGAAACGGACAAAGATGAAGCATGGCACACGACCGTGTGATTTAA	2_BC	FGST_02301	1	508	368	140	60	82.49	0	26.67	20	36.67	16.67	46.67	3		1
FuGr_00003764	ACCCGCTGAAGAGTAAAAGGACTGGGAAGAGTGCTTCTAACTTGAAGGGCAAGAAATACG	2_BC	FGST_02300	2	424	269	155	60	81.59	0	30	16.67	36.67	16.67	46.67	4		1
FuGr_00003766	AATTCCTGTTTTGAGATCTGGTGTAGCTTTCAATCTGGCTCTGCTTCATGCGCATCCTCT	1_BC	FGST_02300	2	424	75	349	60	81.95	0	20	25	15	40	45	4		1
FuGr_00003768	ACAATTTGATCCCGTTGGTAGCACGAGCCTCACGATACAATCACCTATCTTGAGTCAAAG	1_BC	FGST_01899	1	1849	1770	79	60	80.83	0	18.33	26.67	30	25	45	3		1
FuGr_00003776	AATTCGAGATCTGGAACCACTCCGATTTATTCCACGACTCAAAAAGCTTTTGGTCGCTGG	1_BC	FGST_01898	1	5407	4878	529	60	81.35	0	20	25	26.67	28.33	45	5		1
FuGr_00003786	ACAGGCAGAAAAGGACATGATGATGGCCCGTGATGGGGACTCAGCCAGAAGCAAACCCAC	2_BC	FGST_01897	1	3145	3051	94	60	86.29	0	30	25	35	10	55	4		1
FuGr_00003795	GATCCCTGTGTTGTGCCTCGTGCGGTGCCCATTGTTGAGGGCATGGCTGCGCTGGTGATT	3_BC	FGST_01896	1	1189	1069	120	60	89.21	0	36.67	23.33	8.33	31.67	60	3		1
FuGr_00003799	AAGTTCGGGTCATGGATGGACAACGTCCTAGGAGTCGACTTCACGAAGCCTACGCAATAA	2_BC	FGST_01895	1	1201	1141	60	60	83.45	0	26.67	23.33	30	20	50	3		1
FuGr_00003807	AAACTGCCAAGAAGGTGCCGACCTCTACATATGGTGACGAGGGGACGTCGCCCTATGAAC	2_BC	FGST_01894	1	3679	3614	65	60	85.37	0	28.33	26.67	28.33	16.67	55	4		1
FuGr_00003810	GCTTCAGCACTTATTGCTCGTATGGGAAAGCAAGCTGAGCCATCGGAATTTTCAGTTTAA	1_BC	FGST_01893	1	1423	1363	60	60	80.98	0	23.33	20	26.67	30	43.33	4		1
FuGr_00003818	AACAACTATTTCTGATGAGCTTGCCATTACTCCAGAACTGGACGAGCCACTTCGTATCCT	1_BC	FGST_07199	1	2365	1875	490	60	81.29	0	16.67	28.33	26.67	28.33	45	3		1
FuGr_00003824	AAAGGAGTTTGGAAAGGTTTGGTATGAGCAGTGGTTGAAGGATGTCAAAGCAAAGCTGTA	1_BC	FGST_01892	1	826	765	61	60	80.64	0	35	6.67	33.33	25	41.67	3		1
FuGr_00003833	CCCGTCAGTGCAGGTACCTTTATCGTTGTCGAGATGACCATGCGAGCTCTCAACAGCTAA	2_BC	FGST_07198	1	904	844	60	60	83.74	0	23.33	28.33	23.33	25	51.67	3		1
FuGr_00003838	ATCAGATATGATGGGCCCTTGGTTAGATTATTTCCCTTCGGATGTTCTGGGCTTGCTAGA	1_BC	FGST_01891	1	2947	2850	97	60	81.32	0	26.67	18.33	18.33	36.67	45	3		1
FuGr_00003845	TACAATTTCACACATCGATGGGGTTCTCTTATGAACGATTCTCAGAACAGGAAGCCTGGC	1_BC	FGST_07197	1	2287	2065	222	60	80.91	0	21.67	23.33	28.33	26.67	45	4		1
FuGr_00003852	ACATGATGCAACAACAAGAGGAGGCAATGATGATGGGTGTTAGAAGTGGAGGTGATCTCT	1_BC	FGST_01890	1	1330	1223	107	60	81.56	0	33.33	11.67	33.33	21.67	45	3		1
FuGr_00003865	CGGTTGTGCGTCACTCCTCGCAAGACTGTCCGTTTGGATGGTGGAAAGGGACGAAAGGTA	2_BC	FGST_07196	1	1819	1699	120	60	85.71	0	35	20	21.67	23.33	55	3		1
FuGr_00003866	AAGATAAATATGGTGTTGATGAAGACGGTAACGAACCCGCAGCTAAGAGACTCGAGGTAG	1_BC	FGST_07195	1	1402	1301	101	60	80.23	0	30	15	36.67	18.33	45	3		1
FuGr_00003877	GCCACTGTCACTGTCACCGAGAAGGAGAGAGAGACTGTTACGCTGGTGATTAGCGCCTAA	2_BC	FGST_07194	1	2575	2515	60	60	84.06	0	30	23.33	26.67	20	53.33	2		1
FuGr_00003880	TGGGAAGAGACAGAGGCAGAGGAAAGGGAAGAGAAAACAGCCAGAGACCGGGCGGTGTAG	4_BC	FGST_07193	1	370	310	60	60	85.9	0	43.33	13.33	38.33	5	56.67	4		1
FuGr_00003885	CATGGAGGTCGCCGTGGCTCGAGTTTACAACTGGGAGGTGGTACAGAAGCGAAAGGACAA	2_BC	FGST_07192	1	607	498	109	60	85.55	0	36.67	18.33	28.33	16.67	55	3		1
FuGr_00003895	AAACCCCGCTGTCTCCTCCTACTCTGACATATCGAGAGCTTATGGCAAATTCCGTTCCTG	2_BC	FGST_07191	1	613	341	272	60	82.85	0	16.67	33.33	21.67	28.33	50	4		1
FuGr_00003899	ACGCTGGACGACAGTGCCGATATCGGGGATTTGGCAGACAGTAAGAAACGAATGGACTAA	2_BC	FGST_07190	1	613	553	60	60	83.79	0	31.67	18.33	33.33	16.67	50	4		1
FuGr_00003907	GCATTGCTCGGAACAAAATGGTGCATCCATGTGCATTGGGTTGCTACCGTGGCAGCCATT	2_BC	FGST_01889	1	331	211	120	60	85.88	0	28.33	23.33	21.67	26.67	51.67	4		1
FuGr_00003915	AATACCCAGCTGCAAAATCAACCCAAAGAACACCCTGGTCCCGTGGCTGAAGAGCCATAG	2_BC	FGST_01888	1	1627	1567	60	60	84.7	0	20	31.67	35	13.33	51.67	4		1
FuGr_00003918	ACAATGCGGTTGGTGACATATGTAACATCCAAGGTGTACATCGCAATGCCATCTTGTTAG	1_BC	FGST_01887	2	1162	1102	60	60	80.76	0	23.33	20	28.33	28.33	43.33	2		1
FuGr_00003920	AATCCCGACTGGCGGTCACATACTTATTATGTCGATACTGGGACAGAGGATGTTATAGAG	1_BC	FGST_01887	2	1162	979	183	60	79.84	0	26.67	18.33	28.33	26.67	45	3		1
FuGr_00003931	GCCAAGGAGACCAAGGAAGAGCAAGCTGCTCAGGTGACTGCGCCACCTGCTATTGATTCT	2_BC	FGST_01886	1	3463	3277	186	60	85.98	0	28.33	26.67	26.67	18.33	55	2		1
FuGr_00003932	AATCTCTTGGGCAAGAGGGAGTGGAGGATTGATTGTATGGATATCTACATTCGGCTATAG	1_BC	FGST_01885	1	433	373	60	60	79.33	0	31.67	11.67	26.67	30	43.33	3		1
FuGr_00003942	ATTGTCCGAACATCTGAACGTGTGCTTGACATCTGTGGCGCCCCGAGACGCTACGAGTAA	2_BC	FGST_01884	1	4789	4729	60	60	85.46	0	26.67	26.67	23.33	23.33	53.33	4		1
FuGr_00003947	TGCAACGGCAAACCATTTTCTTACAGATGCTCTTATTGGGGCTTTGGTTCCTTTGCTTGG	1_BC	FGST_01883	2	1033	852	181	60	82.32	0	23.33	21.67	16.67	38.33	45	4		1
FuGr_00003950	GAATTTCCAGACATACATCATGTCCGAACAACCATGGCTCATGTCTATCCTCGCCAAGAT	1_BC	FGST_01883	2	1033	417	616	60	80.96	0	15	30	30	25	45	3		1
FuGr_00003952	AATTGTTACCGCTCAGAAGCGTTCTCCTAAGGAGCAGTTGGCTCTTGCAAAGAAGAAGAA	1_BC	FGST_07189	1	3415	3108	307	60	81.8	0	25	20	31.67	23.33	45	3		1
FuGr_00003961	GGTATCTTGAATGGTCCCAAGGATCGGTTTGAGGAGATGGTTTCTTTTTACGAGAAGCAC	1_BC	FGST_01882	1	1090	910	180	60	80.35	0	30	15	23.33	31.67	45	5		1
FuGr_00003966	ATCAACGATTTCCGAAAGGAGATTGCTTCTTGGTGCAGCGCCTTCCCCCTCCCCGTTGAG	2_BC	FGST_07188	1	1456	1369	87	60	86.22	0	23.33	31.67	18.33	26.67	55	5		1
FuGr_00003979	ATCACCAGCAAAGCAACACCTATGAGAGCCAAGATCGCGCAATCCAATACTTGGAGAAAT	1_BC	FGST_07187	1	1813	785	1028	60	82.17	0	18.33	26.67	40	15	45	3		1
FuGr_00003982	ACAGCCTCAACAACATGAACCTGGGATACGATTCCAGCGCCATGCAGAGCCAGGCACGAA	2_BC	FGST_01881	1	1870	1607	263	60	86.93	0	23.33	31.67	33.33	11.67	55	3		1
FuGr_00003988	CTCGAGCCTCTTCTCTCCCACAGCCTTTGGTGGCCCAGCTTCTCGCTCGGATGTACTTCG	3_BC	FGST_01880	1	331	195	136	60	86.98	0	21.67	38.33	10	30	60	3		1
FuGr_00003993	ACCCCTGCCGAGAAGAAGCAGTACCAGGGTACTCTCAAGAAGGACCTTTCTTCCGCTTAA	2_BC	FGST_07186	1	1177	1117	60	60	84.08	0	21.67	30	28.33	20	51.67	4		1
FuGr_00003999	AGCCGTTCGCGAAGCCTCTCATGGCAACGATGTGCGCGTTTACCAAGTAACGAGAGACTC	2_BC	FGST_07185	1	475	336	139	60	85.84	0	26.67	28.33	25	20	55	3		1
FuGr_00004005	CCATGATAGAGAAAGTTCAGATAGGCTTCTCCTGCCAGATAACAATGTTAGAGGCTCCAG	1_BC	FGST_07184	1	1390	1281	109	60	79.57	0	23.33	21.67	31.67	23.33	45	3		1
FuGr_00004014	GGAGTGGGCAGGGATATTTCTGTCATGTTTAAACGTCAGGATGAAGTGCTGAAGCCTTTT	1_BC	FGST_07183	1	1771	1384	387	60	81.36	0	31.67	13.33	23.33	31.67	45	4		1
FuGr_00004025	TACAGTGCGAGACCAACTTGCAAGATGATTGAGTCGTTTTCCCGCGAGATCCAAGATTTT	1_BC	FGST_07182	1	1960	1078	882	60	81.94	0	23.33	21.67	26.67	28.33	45	4		1
FuGr_00004028	TGATATGGATGGATTCATCAAGAGTCTTCCGCACGATCAGCACGATTATGCTGCGATGAT	1_BC	FGST_07181	1	3457	2934	523	60	81.59	0	25	20	26.67	28.33	45	2		1
FuGr_00004033	ATCATATTTGGATCATTGGGGATTGGTTGGAGGGGTGAGATGGGCAACAGAGGGTTCCTG	2_BC	FGST_07180	1	955	856	99	60	83.58	0	40	10	21.67	28.33	50	4		1
FuGr_00004041	TGAGGAGCTCGACACTCTGATTCGTGCGACAATCGCCTACGGTGGTGTGTTGCCACACAT	2_BC	FGST_01879	1	436	315	121	60	86.3	0	28.33	26.67	20	25	55	2		1
FuGr_00004049	CACAACTGTGAGATCGACTGCGACTACCCAAGCCAGTGTCACTCGGAAAGATTTGAAGCA	2_BC	FGST_01878	1	802	445	357	60	83.26	0	23.33	26.67	31.67	18.33	50	3		1
FuGr_00004053	TTCTTCTACGTCTACTACACCAAGGTTATGAAGGGCAAGAAGTTCAAGCTCCCCGTCTAA	1_BC	FGST_01877	1	649	589	60	60	80.75	0	18.33	26.67	28.33	26.67	45	4		1
FuGr_00004061	GGTTACGGCGGTGGTGGCCAGGGTGGCAGCCAGAACAGAACCGTCCTTACGATGGAGGAT	4_BC	FGST_01876	1	574	454	120	60	88.95	0	40	21.67	21.67	16.67	61.67	3		1
FuGr_00004068	AGTCCGAACACAAGCCCGATCAGCCACGATCCTGCCCAACTTTGTCGGTCTCAAGTTCGA	2_BC	FGST_01875	1	295	153	142	60	86.36	0	20	35	25	20	55	3		1
FuGr_00004072	GATACCGGTGCTTCTTACGTCAAGGTTCTCCCTGAGATCAAGAAGTTCATCGGTGCTTAA	2_BC	FGST_01874	1	1009	949	60	60	81.25	0	23.33	23.33	23.33	30	46.67	3		1
FuGr_00004082	TGGTGGTTCTTACGGCGGATATGGTGGTTATGGAGCTAACACAGGCGGTGCTGCCAACAG	2_BC	FGST_07179	1	1516	1113	403	60	85.98	0	36.67	18.33	20	25	55	2		1
FuGr_00004089	GCACAGTCGTACTCAAAGCCGTCTTGCGAACGATTACGCAACCTTGGCGTCAAGTTCTGA	2_BC	FGST_01873	1	1072	1012	60	60	84.47	0	23.33	28.33	25	23.33	51.67	3		1
FuGr_00004092	AAGAGAGAGCATGCTTTCGGAACAATTTATTGAGCAACAAGCTCTTCAACCGCCAAACGC	1_BC	FGST_01872	1	2497	1962	535	60	82.1	0	20	25	35	20	45	3		1
FuGr_00004101	TCTCCTCTGAACGAGGCCAGCCAGGAGGCTGTCACTATGGAGGCGGATGATGTTGTTGAT	2_BC	FGST_07178	1	940	856	84	60	85.97	0	33.33	21.67	20	25	55	2		1
FuGr_00004110	CTGTTCTCGATGTTCCCTCGGGCTGTGAGGGGAAAGAGATGGTACGTGGAGAGGTTTGGA	2_BC	FGST_01871	1	895	787	108	60	85.04	0	40	15	18.33	26.67	55	4		1
FuGr_00004118	AAGTTTGGTTCTCGTGTCGGCATGCTCTGCACCAACCATGCTGCTGCAACTCGTCCTGGT	2_BC	FGST_05956	1	2308	2179	129	60	87.12	0	25	30	15	30	55	3		1
FuGr_00004120	AGGAACTCAAGCTTCGCGGAAAGAGTGCGCCCAAGAAGAAGAAGGGACCTCCAGCTCCTA	2_BC	FGST_05955	1	232	155	77	60	86.05	0	28.33	26.67	33.33	11.67	55	3		1
FuGr_00004127	ACAAACAAACAGCTGGCCTTCGGCGTTGCTAAACGCAAGGCGGAAGCAGGTGGAAAGGCA	2_BC	FGST_05954	1	997	829	168	60	87.77	0	31.67	23.33	33.33	11.67	55	3		1
FuGr_00004130	TGAAGTGGTTTGCCTGGTTGTTGGTCAAACACATATTTGCTGACCTCGTTATTCTGTCGG	1_BC	FGST_05953	1	889	716	173	60	81.58	0	26.67	18.33	16.67	38.33	45	3		1
FuGr_00004137	TGGCGCGGTCTGCCCAAATGGCGGGAATTCGGGAAGCAGAGTTAGCTGCACATCGGGCAA	3_BC	FGST_05952	1	616	494	122	60	89.71	0	36.67	23.33	23.33	16.67	60	3		1
FuGr_00004145	GGTTCAGCTTGTGGACCAGAACAAGGGTGCCAAGGTTACTGGAGCTCCCCTCAAGAAGGT	2_BC	FGST_05951	1	2230	2013	217	60	85.75	0	31.67	23.33	25	20	55	4		1
FuGr_00004156	TCCTTGCTTCGATCGGCGGCGTTGAATGGGTTGAGCTTGTCAAACGCCATCGTCTCTTGG	2_BC	FGST_01599	1	1282	1127	155	60	86.36	0	30	25	13.33	31.67	55	3		1
FuGr_00004158	TCACACAAGCTGGAGAAGAGTATAAAGCCGTGTTCCTTGCAGAGTACAAGCGACTTATGA	1_BC	FGST_05950	1	2008	1361	647	60	81.18	0	25	20	33.33	21.67	45	3		1
FuGr_00004164	AAGCAACGTCACGTTGAACAGTCTCAACTTTTACTGGTTCTTCATGATGGTTCGCGCTGT	1_BC	FGST_01598	1	994	798	196	60	82.15	0	21.67	23.33	21.67	33.33	45	4		1
FuGr_00004173	AGCAAACTGGACCACCTCCTCCCGTCCGATTTGGCGTGACGAATGACGCTAACAAACTGG	2_BC	FGST_01597	1	3418	3290	128	60	85.99	0	23.33	31.67	26.67	18.33	55	3		1
FuGr_00004184	CTGGCCCAAGCTAGTGATGACAGGGACACTGCAGATGATGTTTTCGGCCCCGAGACTTGA	2_BC	FGST_01596	1	2980	2920	60	60	85.71	0	30	25	23.33	21.67	55	4		1
FuGr_00004186	AGTCATGGTGCCCAACCAAATCATCTTCCTCATTACCAATGTCCTTACGCAGTATGCTTG	1_BC	FGST_01595	1	1195	894	301	60	81.36	0	15	30	25	30	45	3		1
FuGr_00004192	TTCGAAGACAGTATTGCGATTGCAGCCACAAACAATCTATTTGTCTTCTCAGCACTCTAG	1_BC	FGST_01594	1	1432	1372	60	60	79.49	0	16.67	25	28.33	30	41.67	3		1
FuGr_00004200	ATCTACTAAACTTCAACCCTGAATTCCTAAACCAGCCAGGATCTGAGGCAGAGCTTGAAC	1_BC	FGST_01593	1	955	662	293	60	80.65	0	16.67	28.33	33.33	21.67	45	3		1
FuGr_00004206	CCTGGCTTGTGGGTTGCCAGTCTCAGTGCAGGCATCACGCTCCTCAGTTTCCTAGTCTAA	2_BC	FGST_01592	1	715	655	60	60	85.55	0	25	30	15	30	55	3		1
FuGr_00004213	GAGACTAGGGAAAACACCAGAGATTCTGTCAGGGATATACTGGAAGCAATACTTTCATGA	1_BC	FGST_01591	1	2749	2689	60	60	78.48	0	25	16.67	36.67	21.67	41.67	4		1
FuGr_00004221	GAGGTGGAGAAGGACTACCGCGGAAACCCTTTCAGTTTACTTGAGACGCGACCTGGATTC	2_BC	FGST_01590	1	415	295	120	60	83.85	0	30	23.33	25	21.67	53.33	3		1
FuGr_00004227	TCGTGAGTTACATGAAGCGCTGGTCAATAATATTCCCTGGGACGCCGACTACATCAAATA	1_BC	FGST_05949	1	493	297	196	60	81.32	0	21.67	23.33	30	25	45	3		1
FuGr_00004233	GAAAAGATTCTGCATGTACCCAAGGAAGTGGCCGAGAATCTCATGATTGTCGATCTTGTG	1_BC	FGST_05948	1	2485	1888	597	60	80.5	0	26.67	18.33	28.33	26.67	45	4		1
FuGr_00004239	ACTGATTTACGGAACCATTGTCAGCTTCGGCATGTTCTTCCACGAGGAGCAAGATTTCTA	1_BC	FGST_05947	1	388	327	61	60	81.68	0	21.67	23.33	25	30	45	3		1
FuGr_00004250	ACAACCTCGAGAAGGAGGTCGAGTATGTTTCCGACATTGGCGAGAGCGATGACGAGCTCG	2_BC	FGST_05946	1	952	704	248	60	85.03	0	33.33	21.67	26.67	18.33	55	3		1
FuGr_00004251	GGTGGTGGTAGCGCTGGTCTGAGGAGAGGATTACCTAGTGGACCGCGAGGCTACAGATAA	3_BC	FGST_05945	1	751	691	60	60	85.36	0	40	16.67	23.33	20	56.67	2		1
FuGr_00004262	GAACCATCTTCAAAAGGCCGACAGCACCAACTTCTTCTTTTTCTTCCGAATGATTTTGGT	1_BC	FGST_05944	1	2494	1911	583	60	80.35	0	15	26.67	25	33.33	41.67	5		1
FuGr_00004266	ATTCTGTAATCAATATGCTGCCATGCCTTCATTGCACTTTGGTTACTCTCTCCTCGTCGG	1_BC	FGST_05943	1	1273	891	382	60	81.17	0	16.67	28.33	16.67	38.33	45	3		1
FuGr_00004272	GTTGGGGATGCATATTTTGGGCAGAAAGACTACAATACTCATGCCGTAGTCTTATTTTAA	1_BC	FGST_05942	1	3805	3745	60	60	77.99	0	23.33	15	28.33	33.33	38.33	4		1
FuGr_00004279	CTTGTGATACAGAGTTTGATTCTGGGTCGCATGGTGGAAGATAATGAAATGTACACTTAA	1_BC	FGST_05941	1	3490	3430	60	60	77.73	0	26.67	11.67	30	31.67	38.33	3		1
FuGr_00004292	GCTGGGTATGAAGAAACTACAGCACAAGACGCTTACCTCAAAGGCAACAAAGACGATTGG	2_BC	FGST_01589	1	1561	1429	132	60	81.53	0	25	21.67	38.33	15	46.67	3		1
FuGr_00004293	ATCGAGTACATTGAGAAGTTTATTGGGGTTAAGGTCAAGTGGATTGGTACCGGTCCTGAC	1_BC	FGST_05940	1	1255	1168	87	60	80.5	0	31.67	13.33	25	30	45	4		1
FuGr_00004300	ATTCTGCCAAGTCAAACAGATTCAAGGCTGCTACTCCAATATTACCTCCTATCGCACTAT	1_BC	FGST_01588	1	2209	2072	137	60	79.72	0	11.67	30	30	28.33	41.67	3		1
FuGr_00004309	AGTTTTAGTTTCTGCAGACCCAGACAGGGGCATTTCTTTCACGAGTGTGCTGATGATTCT	1_BC	FGST_01587	1	6313	5625	688	60	81.81	0	25	20	20	35	45	4		1
FuGr_00004314	TGAGCGTAAGAGTTTCGGGAGTGAACTGAGTCTCCTCGAGCCCAGGCCCATTGTCTACTG	2_BC	FGST_01586	1	286	198	88	60	84.87	0	30	25	20	25	55	3		1
FuGr_00004318	CGTGCTCGTCTTCATGGCAGTGGCTTTGGCTCTGGCCACGAGCGCCGTGTGGCTCGCGAC	4_BC	FGST_01585	1	460	318	142	60	91.13	0	35	31.67	8.33	25	66.67	3		1
FuGr_00004323	GATTTGACCCGACTGGGCGCTGAGGATATTCTTGTGCTCGATATTCACAACGCACGATAA	2_BC	FGST_01584	1	856	796	60	60	82.65	0	25	23.33	25	26.67	48.33	3		1
FuGr_00004331	AAGAAGGCGGTGGTGGCGGAGGAGGAGCGTGAGAAGAATGATGATGCTGAGTTGGCGGCG	4_BC	FGST_01583	1	301	181	120	60	88.33	0	50	10	25	15	60	2		1
FuGr_00004336	ATTCATGTCAACCAAGGTCGTGCACCAATCCTGGCCTCGTGCTACAGCCAGGACTTCAGC	2_BC	FGST_01582	1	412	205	207	60	86.1	0	21.67	33.33	23.33	21.67	55	2		1
FuGr_00004342	TTCTTATGGTACTCAGTACTCAGGCCGCGGTGGCGCTGGCAACGTCTTCAAGGACAAGGA	2_BC	FGST_01581	1	400	207	193	60	86.16	0	30	25	21.67	23.33	55	2		1
FuGr_00004348	TACAACGTTGTTGGAATGGACTGGCTGCACGACCCCAAGGAGGCTGTCAAGATTCGAGGC	2_BC	FGST_01580	1	1102	826	276	60	86.02	0	31.67	23.33	25	20	55	4		1
FuGr_00004352	TACCCTTGGTGCACGAGGTCACCATCAACCACACAATCATACCACACCACTCAAACACAC	3_BC	FGST_05939	2	409	341	68	60	83.57	0	10	40	35	15	50	3		1
FuGr_00004355	AGGCTAACAATGCCCGTAGAAGGATCAGATGTCCAGCTAGGCTTCAGAGACACGGGACAG	2_BC	FGST_05939	2	409	142	267	60	84.25	0	30	23.33	31.67	15	53.33	3		1
FuGr_00004358	AAGTCAACTGTCCGACAAGGCGAGGAAGGAACTCCGAGCGTACGCTGTGTCCTTTGACAG	2_BC	FGST_05938	1	472	381	91	60	85.37	0	30	25	26.67	18.33	55	3		1
FuGr_00004366	GGGTTTGGGTATGGTATGATAGAGACATAGAGGTTGCCACGGACGAGAAGAAGAAGATGA	2_BC	FGST_05937	2	445	227	218	60	80.83	0	38.33	8.33	33.33	20	46.67	3		1
FuGr_00004368	GGGTCAGGCCGAAACTGAGTTCAAACTCAAATCAACTCAATTCGACTCTCTCTCTGTCTT	1_BC	FGST_05937	2	445	48	397	60	80.65	0	16.67	28.33	26.67	28.33	45	3		1
FuGr_00004370	TGTTCGGGTATCGGTATTGCATTCAGGGTTCAGTTCAGGCACAGCCAAGATACACACCGT	2_BC	FGST_05936	1	322	202	120	60	84.09	0	26.67	23.33	23.33	26.67	50	3		1
FuGr_00004373	AAGTTGATGGCAAAGAAAATCTTTCTGGCATCTGGCAAGGGGTTTGGTTCAGAGAAGCCT	1_BC	FGST_05935	1	1282	1141	141	60	82.53	0	30	15	28.33	26.67	45	4		1
FuGr_00004380	TTTGACAGCTGCGTTGCCATTCATCCTACCAGCGCTGAAGAGATTGTGACATTGAAATAG	1_BC	FGST_05934	1	1522	1462	60	60	81.56	0	23.33	21.67	26.67	28.33	45	3		1
FuGr_00004389	GACCCAATCCTCAAGAGTCTTACCAGTATGGGTTACAAGCGCTCCGAGGCTCTCGACGCT	2_BC	FGST_05933	1	3814	3694	120	60	85	0	23.33	31.67	23.33	21.67	55	3		1
FuGr_00004397	GAGGCCGCCAATATCGATATCGAACGTGGACCGGAGACTATCATGAGTAGAGTCAAGTAA	2_BC	FGST_05932	1	2260	2200	60	60	81.42	0	28.33	20	33.33	18.33	48.33	2		1
FuGr_00004402	TAACAGCGATGATGACCAGTCGGATGATAACGCCGGTGTTGGCCTTGAGGCAGGCGATGT	2_BC	FGST_05931	1	502	363	139	60	86.57	0	35	20	23.33	21.67	55	2		1
FuGr_00004408	AAGTTCGATCCCATGGAGAAAGTTGTAGTCGTGGTCGACACCGGCGGGTGTGCGAAGCTT	2_BC	FGST_05930	2	319	178	141	60	86.4	0	35	20	21.67	23.33	55	3		1
FuGr_00004410	AACTCTGCGCTTGCGCCCATCTCGTCCATGCTTCCACTTAACCTCTTGGATCGTCATGGG	2_BC	FGST_05930	2	319	52	267	60	86	0	20	35	15	30	55	3		1
FuGr_00004411	AATGGCATCTCGGGTTTCGTCTTGACATGGACATTATTTTATGGTTTAGTTAGGGCATAG	1_BC	FGST_01579	1	358	298	60	60	78.78	0	26.67	13.33	21.67	38.33	40	4		1
FuGr_00004417	CTTCTACATCACCGAGAATGGATAGAGATGGGTTCACGAGTTATACTGTTAGAAGGTGGG	1_BC	FGST_01578	1	2608	2488	120	60	79.15	0	30	15	28.33	26.67	45	3		1
FuGr_00004423	TCGTATTATGGATAAGAGCGATCGTGTTGATGATGCTACGAGAATGAACCGAGAACGCCT	1_BC	FGST_01577	1	1252	1176	76	60	81.07	0	28.33	16.67	30	25	45	2		1
FuGr_00004436	CATCCCGCCAGCATGTTGCATGGACAAAAGAAGGAGGCCATCATGTTCTTGGAGCACGTT	2_BC	FGST_01576	1	2350	2212	138	60	85.2	0	26.67	25	26.67	21.67	51.67	4		1
FuGr_00004437	ATATGAGTTGATGCAAGCTATTCAAAACAGGGGCAAAGAGGGTGGTGAGCAGGAGTCATA	1_BC	FGST_01575	1	394	333	61	60	81.73	0	33.33	11.67	35	20	45	4		1
FuGr_00004449	TTGAGACTCTCTTCTTGATCCTGGAAAGGGAGCGAGATACTGAGGGCAGCCAAGCAGGCG	2_BC	FGST_01574	1	1081	863	218	60	85.25	0	33.33	21.67	25	20	55	3		1
FuGr_00004450	CTCAAAAGCGAGCCTAATGGGACATGGTACTGTCCAGTCTGCGCTGAGAAATTCAAAAAA	1_BC	FGST_01573	1	1279	1210	69	60	81.47	0	23.33	21.67	35	20	45	6		1
FuGr_00004457	TATCGTACAACACGTCACAGAACAACTTCGCTTTGTAGAGGCAGCACCAAGCGTTCAATT	1_BC	FGST_01572	1	1510	1308	202	60	81.99	0	18.33	26.67	31.67	23.33	45	3		1
FuGr_00004464	TTTGTAGCAATGGAGCTTCGTAAGATACAGCAAAAGGCCAGGGCGGGTATATCTCAATGA	1_BC	FGST_01571	1	1732	1672	60	60	81.68	0	28.33	16.67	31.67	23.33	45	4		1
FuGr_00004473	GGATCTGGCTGCACCACCACCATGCCCAAGGGTGGCAAGGCTGTTATCCGATATTACTAA	2_BC	FGST_01570	1	1333	1273	60	60	85.24	0	25	28.33	25	21.67	53.33	3		1
FuGr_00004478	ATCTGTCGTATCTAAGCATCAGCTCCAGCACCAACAGTCCCTGATGCACAGGCCATCGGG	2_BC	FGST_05929	1	2719	2625	94	60	85.62	0	21.67	33.33	25	20	55	3		1
FuGr_00004489	AATCGACAGCTATATCATGGGCAAGCCACCCAGCTCCGACCTGATTGAACGAGAGCTGCG	2_BC	FGST_05928	1	604	174	430	60	85.77	0	25	30	28.33	16.67	55	3		1
FuGr_00004493	AAGGCTGCCGTTACCACCGTTCTCGTCGTCAGCAACGAGACTCTCTCTTGGTTGAGCTCT	2_BC	FGST_05927	1	550	430	120	60	85.8	0	23.33	31.67	16.67	28.33	55	2		1
FuGr_00004500	ACCCGTATCAGCCCATTGTCTCTGAACCTTCCTCGTTGCAGCCGTTACTCAGTTGGTGCG	2_BC	FGST_05926	2	406	191	215	60	85.75	0	21.67	33.33	15	30	55	3		1
FuGr_00004502	TCTCGCATGCGTCAACAAGTGCTCGGTCACCGGCTAATCCCCGACTGAGGCTTATCTCAA	2_BC	FGST_05926	2	406	38	368	60	86.16	0	21.67	33.33	21.67	23.33	55	4		1
FuGr_00004503	ACGGTGCGGCTATTCCGTGACCGGGGACTTATCGACGGCCAAGTGAGTGAGGAACTGTGA	3_BC	FGST_05925	1	715	655	60	60	87.52	0	36.67	21.67	21.67	20	58.33	4		1
FuGr_00004510	TCTACCGAAACTGACAACGCTGCTGTTGCTCAGATGACTGGTGCCCCTATGGGCGTCATC	2_BC	FGST_05924	1	979	886	93	60	85.71	0	25	30	20	25	55	4		1
FuGr_00004521	TATGAAGAAGAACCCCCAGTCTGAGGATCAAGGTGCGGACAACGAGGATCGCGAACGCGA	2_BC	FGST_05923	1	2743	2613	130	60	85.93	0	31.67	23.33	33.33	11.67	55	5		1
FuGr_00004525	CCTTGCAACATTGAGCGAGTCGCCAAGATCATTGTAGGAATCAAGGAGGTCAGTATAGAA	1_BC	FGST_05922	1	1288	1168	120	60	80.73	0	26.67	18.33	33.33	21.67	45	2		1
FuGr_00004533	ATTCGGGCGATCTGAAGAGTTTGCAAAGCTTAATCGTTGATGGAGTTCCAAAGGCTCTCT	1_BC	FGST_05921	1	1408	767	641	60	81.94	0	26.67	18.33	25	30	45	3		1
FuGr_00004538	ACAGACAAGGTTTCGACTCTAGACCATGTGGTTGCGGACCTGAAACAACAAATTGAAACG	1_BC	FGST_01569	1	1843	1747	96	60	81.43	0	23.33	21.67	35	20	45	3		1
FuGr_00004547	AAGTGGCTCAAGAACCTCTTGGTTGACAAGAACGAGGGCAACGACGAGATCATTGCTCTC	2_BC	FGST_05920	1	847	706	141	60	83.35	0	26.67	23.33	30	20	50	3		1
FuGr_00004552	GAAACATACAAGGACCAGTTTTCAGTTGAGCGCAAGACTGAGATGGAGATTATTGCTTAA	1_BC	FGST_01568	1	1531	1471	60	60	78.76	0	25	15	35	25	40	4		1
FuGr_00004559	TTGCAATCTAAGGGCGAATCAGAGCGGAACAAGATACAAGATCAGGTCGATCGTAAACTG	1_BC	FGST_01567	1	1372	1234	138	60	80.78	0	26.67	18.33	36.67	18.33	45	3		1
FuGr_00004572	GTTGGCCTCAAGAGCACTATGGGTAAGCTTGAGGCTGCCTTTGGCAAGAATCGCAAATAA	2_BC	FGST_01566	1	3661	3601	60	60	83.36	0	28.33	20	28.33	23.33	48.33	3		1
FuGr_00004573	GAGCTCGGTGACCAGGCTATCTACCCTGGTAAGGACTTCCGCAAGTCTGTTAACCTGTAA	2_BC	FGST_01565	1	1318	1258	60	60	83.23	0	25	26.67	23.33	25	51.67	3		1
FuGr_00004581	GGGCTCATCTTGCCCGTTGCCCGCCTCATCGCAACCCAGTCTCGTCGTGTCGGCTTGAGG	4_BC	FGST_01564	1	361	241	120	60	90.09	0	28.33	36.67	10	25	65	3		1
FuGr_00004588	CCCGGCAAGGTGTATGGCAACCTTCGAACAGTTGCGGCGAGAATGAAGGAACGTTTCTAA	2_BC	FGST_01563	1	769	709	60	60	84.69	0	30	21.67	28.33	20	51.67	3		1
FuGr_00004592	TCTCATGAACGATATGTCAGCAGAGACGTACGATGCGTTTGCAAACGATGTCGAAAACCA	1_BC	FGST_01562	1	1633	1476	157	60	81.78	0	23.33	21.67	33.33	21.67	45	4		1
FuGr_00004600	GTCGCGGACACTACCACCTACGACGACAACGATGACTTTGGAGATGATGACTTTATGTGA	2_BC	FGST_01561	1	832	772	60	60	81.93	0	25	23.33	28.33	23.33	48.33	3		1
FuGr_00004606	ACACTAGGCAACCTCAATCAGAATGAGGACCCTAACCCATTCGTCAGTGAATTCAAGGAT	1_BC	FGST_01560	1	1063	943	120	60	81.29	0	18.33	26.67	35	20	45	3		1
FuGr_00004613	TTGAGGTTGTTGGGAAAGAGGAATAAGGAGCGGCTGGAAGTTATTAAAGCGAAGAAGGCG	2_BC	FGST_05919	1	415	334	81	60	82.04	0	40	6.67	33.33	20	46.67	3		1
FuGr_00004618	CTTAAGATGGGAATGGACGCCATTGAGCGTGTTGTTCAGAAGCACCGTAAGATGAACTAA	1_BC	FGST_05918	1	1411	1351	60	60	81.16	0	28.33	16.67	31.67	23.33	45	3		1
FuGr_00004631	AACGGTTTCGAGCGTGCTGAGGACTGGCAGAGCGAGATTGGAAAGTCCATGGTGGGCTAA	2_BC	FGST_05917	1	1072	1012	60	60	86.5	0	38.33	16.67	25	20	55	3		1
FuGr_00004637	CGATGATCTTTCAGGGCAGGGTATCCGTGATATGGTTGACACAGCCACATGGAACTCTAC	2_BC	FGST_05916	1	1003	822	181	60	82.39	0	26.67	23.33	25	25	50	3		1
FuGr_00004643	GGATGTGATCCTCAGCATCATCGAGCCACTCCTCAACCCTGAAGCCGACCCTGATACTGT	2_BC	FGST_05915	1	2041	1701	340	60	85.18	0	20	35	23.33	21.67	55	3		1
FuGr_00004647	AATGTCAACATGGCCAGTCGATGTGTGGTTTTGCACAACATGTTTGACCCCGAAGAAGAA	1_BC	FGST_05914	1	1708	1393	315	60	82.66	0	25	20	30	25	45	4		1
FuGr_00004654	GTGTCTTTGGATATGTCTGTTACGATCTTACACACTACTTCCTTCACCACCAAGACCTGC	1_BC	FGST_05913	1	1141	941	200	60	79.78	0	15	30	21.67	33.33	45	3		1
FuGr_00004662	TAAAGATGGAAATCCAGCGACAGGATACATGTCGAACTCGCCTGCCCCGCCTAGCCAGAC	2_BC	FGST_05912	1	2314	1926	388	60	85.52	0	23.33	31.67	30	15	55	4		1
FuGr_00004671	AAAGAGGTCCGCGATGCCCGCATTGCAGAAGCTCAAGATCCACGACGAGGGAAGAGATGA	2_BC	FGST_05911	1	2005	1945	60	60	86.33	0	31.67	23.33	33.33	11.67	55	3		1
FuGr_00004676	TTTGGCGAGGGTGGCATGGGTCAAGGCTTCGGCGAAATGGGATATGCCAGTGACTTTGGT	2_BC	FGST_01559	1	2146	2077	69	60	87.25	0	40	15	18.33	26.67	55	3		1
FuGr_00004681	GATAAGATGGCAAAGGCTATGTTTTTGGCAGATGAATGGGATTGGACCCCTGAAACCTGA	1_BC	FGST_05910	1	1426	1366	60	60	81.57	0	30	15	30	25	45	5		1
FuGr_00004689	AACAAGTTCTTCTCGAAGCCAATTCGCTGCTGATGCCCTTCATCACAGAGTCATGTGTAT	1_BC	FGST_01558	1	595	458	137	60	81.88	0	18.33	26.67	25	30	45	3		1
FuGr_00004697	ATGCTTTTTGGGGTTCAATAGACACGAAACATGGCGCACACGACTTCCTAATCGATACTA	1_BC	FGST_01557	1	1753	1424	329	60	81.03	0	20	23.33	30	26.67	43.33	5		1
FuGr_00004702	AACAAATCTATCGTTATCCTTCTTGCCAAGTTTGCCTTTCTTGTTTTTCTTGGCGGTTAG	1_BC	FGST_01556	1	343	283	60	60	78.71	0	16.67	21.67	16.67	45	38.33	5		1
FuGr_00004706	CACCGATCCAAGTATTCCGACGAGACGCCAGATGAGGCTGAAGAAAGGCGAAAGCGACGA	2_BC	FGST_01555	1	1237	1020	217	60	85.46	0	30	25	35	10	55	3		1
FuGr_00004710	TACTTTAGAAATGTTGGGTGAGAAGAGTGAGCTTGTAGAGGAGCTGAAGGCCGATGTTCA	1_BC	FGST_01554	1	2605	2493	112	60	81.04	0	35	10	28.33	26.67	45	3		1
FuGr_00004717	GAAGTGCGCCGATATATCTTGCAAGGTGCTGAGCGTGAGGGTATCGAGATGTCAGGGTAA	2_BC	FGST_01553	1	709	649	60	60	83.75	0	36.67	15	25	23.33	51.67	3		1
FuGr_00004730	GCATTATGAGTTCAACGTTTGACCGCTCCGGACTACGTCTGATTTGCGGTGAAGCTGACA	2_BC	FGST_01552	1	1375	1223	152	60	83.58	0	26.67	23.33	21.67	28.33	50	3		1
FuGr_00004731	AGTCTTCCACTAATGTCCAAACTCGTCATGGCAGCTCTTTTGTTGCGCATTCGAAGAACA	1_BC	FGST_01551	1	2167	1789	378	60	82.16	0	18.33	26.67	25	30	45	4		1
FuGr_00004738	GTGTCTGAAGACTCGGATATCACAGATTCGCTAGACAAGAAATTCCGATACAGCATGTAG	1_BC	FGST_11834	1	1531	1471	60	60	78.79	0	23.33	20	33.33	23.33	43.33	3		1
FuGr_00004746	AACGGTGTGATTGGCGTCCTCGAGACCATTAGGAGAGAACGTCAGCGTCAACTTGCTTAA	2_BC	FGST_11833	1	700	640	60	60	83.75	0	28.33	21.67	26.67	23.33	50	2		1
FuGr_00004752	ATTACACGAATCAGGACTCGCTGGTTTGAAGATTGAAGACTACCGCATGCCCTTACGAAT	1_BC	FGST_11832	1	1336	924	412	60	81.61	0	21.67	23.33	30	25	45	3		1
FuGr_00004762	AACACCTTCTGTCCTCCTACTTGCGCCTTGTGCTCGGACACGGACCTTGAGAGACTCGAA	2_BC	FGST_09529	1	505	232	273	60	85.75	0	21.67	33.33	20	25	55	2		1
FuGr_00004766	ATGGATGCCGTTGCGGTGGAAGGGTTTCTCGTTTCTTTTCCCTCAGGGACACTATGCTAG	2_BC	FGST_09528	1	328	268	60	60	84.26	0	30	21.67	15	33.33	51.67	4		1
FuGr_00004769	AGAACTTGTGGATGGACCTGCAAAGAAATGGCTGGAAACTGGTCGATGGTAAATTTGTGG	1_BC	FGST_11831	1	1972	1865	107	60	81.73	0	33.33	11.67	30	25	45	3		1
FuGr_00004780	AACGAAGTTCTAAAGGCCATTGTCGCCCAGTTCGATGCCGCAGAGCTCATCACCCAGCGA	2_BC	FGST_11830	1	844	376	468	60	86.72	0	23.33	31.67	26.67	18.33	55	3		1
FuGr_00004783	GATGCCTACCCTACCAACAATGCCATGAACCAGATGTACTACGGCGCTGCCACACACATG	2_BC	FGST_09527	1	1321	1216	105	60	84.65	0	18.33	35	30	16.67	53.33	3		1
FuGr_00004790	TAACTCCCTTCCTATGTTTGCTTCATGCAGACAATGCCCTGTCCATCGTCATAAGATTGC	1_BC	FGST_09526	1	376	290	86	60	81.24	0	15	30	21.67	33.33	45	3		1
FuGr_00004796	GTAGGGGGTGTAGAAGCCGTGCCATGTGTTACGGTGCAAAATAGGTTTCGAGTTGGAGGA	2_BC	FGST_09525	1	649	529	120	60	84.15	0	40	11.67	23.33	25	51.67	5		1
FuGr_00004803	AAGGCGACCAATGTCCACATGGCGCATCTTATGCAGGACTACAGTGGTATGCGACGATAG	2_BC	FGST_09524	1	919	859	60	60	84.15	0	28.33	23.33	28.33	20	51.67	2		1
FuGr_00004809	TGTTGTCGCTGTTGGCTTCGCCGCCTACATGGGCTACAACTACCTCCAGAAGCAGAACGA	2_BC	FGST_09523	1	418	339	79	60	86.39	0	25	30	21.67	23.33	55	3		1
FuGr_00004817	GGACGGAAACGTTCGTCTCCTGACCAACAAGCCTGTCTCCAGTACTATCTCCTCTGCCAA	2_BC	FGST_09522	1	823	561	262	60	84.17	0	18.33	35	23.33	23.33	53.33	3		1
FuGr_00004822	TATCGGTGCTGAGGTTGCTGCGGTTATTCAAGAGGATCACGATACTTTCTTGAGATTGGA	1_BC	FGST_09521	1	1216	1038	178	60	81.28	0	30	15	21.67	33.33	45	3		1
FuGr_00004830	TAACAACGGCAAGTTTGAGTACGAGCGCCGACACTGTCGCTACCCGTACCGCAATGTCTG	2_BC	FGST_05169	1	1588	1479	109	60	85.69	0	25	30	25	20	55	3		1
FuGr_00004837	AAGCACTTGTGGTCTTTGGAGATGGTTTTATGGGACTTGAAAACTGGCAGGGCTTGATGA	1_BC	FGST_09520	1	2116	1481	635	60	82.28	0	33.33	11.67	23.33	31.67	45	4		1
FuGr_00004843	TGGTTGAACTACATTCTTGCTGTTGGTGTTTTGCAGAGGCCGCCTGCTGAGTCAAAGGGC	2_BC	FGST_05168	1	508	388	120	60	85.09	0	31.67	20	16.67	31.67	51.67	4		1
FuGr_00004850	TTTCATCGAGGACAAGATTGGACAACGGGCTCGTGCTCAAATGAAAGATGGACAATGGAA	1_BC	FGST_05167	1	1096	813	283	60	82.09	0	28.33	16.67	35	20	45	3		1
FuGr_00004856	CACCAGAAGCCCAAGAAGAGCGGCATGCTGCGAATGAGCTTGTTCAACAAGAGCAATTGA	2_BC	FGST_05166	1	1114	1054	60	60	84.39	0	26.67	23.33	35	15	50	3		1
FuGr_00004863	GTCATTCCGAAGCGATTTGGTGCGGATGGCAAGCAACTTCCTACCCATGTATTCAAGTAG	2_BC	FGST_05165	1	709	649	60	60	82.39	0	25	23.33	25	26.67	48.33	3		1
FuGr_00004874	AGGAACATCATTGTTCAAGTCGAGTCATATTCCACCATCTTGAAGCTCATTCGCGCGTCT	1_BC	FGST_05164	1	358	37	321	60	81.73	0	18.33	26.67	25	30	45	2		1
FuGr_00004876	AACAAGAGCGGCGGCGGCCAGGGTCAATGGTCCGCGTGGAAAGCATCAAAGCTCGCAAAG	3_BC	FGST_05163	1	256	76	180	60	89.28	0	35	25	30	10	60	3		1
FuGr_00004881	CAAATCCCTCAAATCATTTGCGAATGAATGGTGTGACTCTTTAAACCGGGGAATCGTCAA	1_BC	FGST_05162	1	1156	774	382	60	80.19	0	20	21.67	31.67	26.67	41.67	4		1
FuGr_00004888	GTGTCGAGTTTGTCGAACAAGACCAGACGATCAGCCTCATCAACCCCGTCGCTGCGGGTG	3_BC	FGST_05161	2	574	281	293	60	86.6	0	28.33	30	21.67	20	58.33	4		1
FuGr_00004889	ATCAATGGGTATCGTGCCAAACTTCCCCATGACCTTCTTCATAATCACATCCGGTTTGAC	1_BC	FGST_05161	2	574	217	357	60	81.31	0	15	30	25	30	45	4		1
FuGr_00004892	TATAGCGATTGACAAGGATTTATTGGCAGCGATCAGAGGAGACCCAAAGGTGGAAAAGGT	1_BC	FGST_05160	2	391	294	97	60	81.6	0	31.67	13.33	35	20	45	4		1
FuGr_00004894	TAAAAGATTCCTACGTTATCTACCTCAGACCTGGACATTCACTAGATGACCACGCGAAAG	1_BC	FGST_05160	2	391	161	230	60	79.21	0	16.67	26.67	33.33	23.33	43.33	4		1
FuGr_00004897	TACTGGATGATGAGCTGGGCCATCGAGCGAAGCGAGTACCTTAACTCCAAGGCTGGTCGT	2_BC	FGST_11829	1	316	229	87	60	85.87	0	31.67	23.33	23.33	21.67	55	3		1
FuGr_00004901	TACGTGCAGAAGGAGTACGGCAAGCAGGCTTTCTGGGTCAAGGGCGGATCCAAGTACTAG	2_BC	FGST_11828	1	721	661	60	60	85.34	0	35	20	26.67	18.33	55	3		1
FuGr_00004908	ACCCTCGGTCTCTCCGTCTTCCTCACTTGGTGGGGAACCCGAACCAACCCCTTTGAGTAA	3_BC	FGST_11827	1	454	394	60	60	86.6	0	20	36.67	18.33	25	56.67	4		1
FuGr_00004914	TACGGACTTGATGCATCTGGTGCCGTTGTTGGAAGGATTGCAGTATGTACATGATGTTAG	1_BC	FGST_11826	1	1474	1365	109	60	81.09	0	31.67	13.33	21.67	33.33	45	2		1
FuGr_00004921	TCTTTCAAGTCTTATTGCAGACCATTACAAGCAGGAGGACGTCGACTTTCACATGTGGAG	1_BC	FGST_11825	1	1360	1293	67	60	80.8	0	23.33	21.67	26.67	28.33	45	3		1
FuGr_00004934	GTTGAAAGCAGGGAAGAGGAACACAGCCCCCCTTGACCCAAACATCGACCGAAAGGAACT	2_BC	FGST_11824	1	1627	1263	364	60	85.28	0	25	28.33	36.67	10	53.33	6		1
FuGr_00004935	GCCGTGGGGAGAGGATTGGGAGTCGGATCATTGGTAGAAAAGGATGAGTCAAAGAACTAA	2_BC	FGST_11823	1	688	628	60	60	82.09	0	38.33	10	33.33	18.33	48.33	4		1
FuGr_00004942	GCTTGGGCTACTGGACAAGTCATTTGTGCCAATGGAGGAATGATCTTTGGTATGCAATAG	1_BC	FGST_11822	1	841	781	60	60	80.92	0	30	15	25	30	45	3		1
FuGr_00004949	AAGTTCAGGATTACCGAAGGGGAGCCGGAGCCCAAGCTTACTACCTCGTCCTGCAAGTGT	2_BC	FGST_09519	1	649	581	68	60	86	0	28.33	26.67	25	20	55	4		1
FuGr_00004956	AAGACTTTGATGATCGGGTTAAGAGAGCACAGGGAAAGGCCAAGATTGTTGAGAGGATGA	1_BC	FGST_11821	1	460	359	101	60	81.41	0	35	10	35	20	45	3		1
FuGr_00004962	TGTTACCATGAGCTTCTTAGATACGCTATGCGGCGCAGGTCTCTCTCATTACTTTCTGAA	1_BC	FGST_09518	2	319	228	91	60	81.02	0	20	25	20	35	45	3		1
FuGr_00004963	ACGATATGATTCTCGCACGAGAAAGGGCAAAGTCACAAATCTTATATGGATTCTCAAATA	1_BC	FGST_09518	2	319	168	151	60	77.54	0	18.33	18.33	38.33	25	36.67	3		1
FuGr_00004966	CCAAGTCGGCCTTTCCTTTCTGGGCATCCTCGTGGTCAGGGTGGCCGCTTCAAGACTTAG	3_BC	FGST_09517	2	260	200	60	60	86.79	0	28.33	30	13.33	28.33	58.33	3		1
FuGr_00004969	TTCTTACGGAGCAGGCGGAAAATACAGCCATCAACGCGATCGGAAGTTCTCTCCTGCGCC	2_BC	FGST_09517	2	260	9	251	60	85.89	0	25	30	25	20	55	4		1
FuGr_00004970	AAGTATGAGCTTGAGGAGTCATCTTATGGTGAAGGATACCCTTGCAGATCATTCAAATAA	1_BC	FGST_11820	1	574	514	60	60	77.96	0	23.33	15	33.33	28.33	38.33	3		1
FuGr_00004983	ACATCCAACCGGGTATTCTCAGCAGCCGAGTTACGCGCATTGACAGCGAGCACGGTATCT	2_BC	FGST_09516	1	1999	1796	203	60	86.39	0	25	30	25	20	55	3		1
FuGr_00004985	ATTGAGGACATCAACTTTGATTGCGAAGTTGCAAAGAACAGTCTTGCTCGTGAGGCATGG	1_BC	FGST_09515	1	637	496	141	60	81.84	0	28.33	16.67	28.33	26.67	45	3		1
FuGr_00004993	ACCGAGTGGCCAGGCAACCAAACTACAGCTACAGAGACCAAGGCGGAGACCACTACATAG	2_BC	FGST_09514	1	745	685	60	60	85.18	0	25	30	36.67	8.33	55	3		1
FuGr_00005000	GTCGTCGTCTTCCTTGAGGGTCTTGCGATTCACACGATCGACCGAGTCGAGAAATTCTTG	2_BC	FGST_09513	1	406	142	264	60	83.03	0	26.67	25	18.33	30	51.67	3		1
FuGr_00005003	GGAGGATCCAGTGGACGTGGAAGTGCACCGAAGAAGGGTGACTTGCCCAAGTCCAAGTAA	2_BC	FGST_09512	1	424	364	60	60	85.56	0	35	20	30	15	55	3		1
FuGr_00005009	TACAGAACAATTTCCAAACTCGCCATGTTCCAATTGTTGCTGGTCAGCGAATGACGAGTC	1_BC	FGST_09511	1	1273	986	287	60	81.7	0	20	25	28.33	26.67	45	3		1
FuGr_00005017	GCATCAATGATTTGTCAATTGCGCTGGGCAAGCAAGGCCAGGACGAAAAGCCCCGGGCAT	2_BC	FGST_05159	1	499	368	131	60	87.52	0	30	25	28.33	16.67	55	4		1
FuGr_00005022	GTCCTTGAGAGCCCCAATGGAAGTGACCCTATTCGAGATGGTATTCGAGCGAACCTCTAA	2_BC	FGST_09510	1	448	388	60	60	82.59	0	25	25	26.67	23.33	50	4		1
FuGr_00005028	TTATAACGCTATAATTGCAGACGGAAGTCTGGCCTATTTGGGGACGTCATACTTTTGGCC	1_BC	FGST_05158	1	1261	1059	202	60	81.05	0	25	20	23.33	31.67	45	4		1
FuGr_00005035	TGGATTTGGCAATTGGTCAGGAGCTGCTTCGCTTAGCCAAGATTAAGAATGTTGGGTTGA	1_BC	FGST_05157	1	1090	1013	77	60	82.39	0	31.67	13.33	23.33	31.67	45	3		1
FuGr_00005042	ACTCATGTCATTGTTAACGGAGCCGGTCAAGTCTCTGGTGGACAGGCCCTTGGCCTCCTT	2_BC	FGST_05156	1	586	490	96	60	86.31	0	26.67	28.33	16.67	28.33	55	3		1
FuGr_00005050	AACCTACAACAGTTGGGTCGGATCCGGAAACAATGGATACAAGGACTTTACTTGCTGGAA	1_BC	FGST_05155	2	436	279	157	60	81.63	0	25	20	33.33	21.67	45	3		1
FuGr_00005051	AACGATGTAAAAGACCAAGGCACCTTTAGCAGTGGAGTCACTTTCACCTCCAGGATCAAT	1_BC	FGST_05155	2	436	202	234	60	81.62	0	20	25	33.33	21.67	45	4		1
FuGr_00005055	ACAATTCGACGATTTCGAGTTGGAAGACGGGGGTGATTAATAAGAGGAATCAGAGTATAA	1_BC	FGST_05154	1	877	731	146	60	78.6	0	30	10	36.67	23.33	40	5		1
FuGr_00005063	CACTCGGTGTATCATGGATTCGACAGGATACTAATCTGCCGGCACCTGCAGTCACATCGC	2_BC	FGST_05153	1	463	299	164	60	84.05	0	23.33	30	23.33	23.33	53.33	2		1
FuGr_00005069	AAACGTTACTGTTCCTGTAGACGTCAGCACCTTGAAAGAGATATACGTCGTTCACTGGTC	1_BC	FGST_05152	1	1993	1713	280	60	80.31	0	21.67	23.33	26.67	28.33	45	3		1
FuGr_00005075	ATTTTCTACAAATACGGTCCTGCGATTCGACAGCGTTGCAAATATTCTGCAAAGGCGGCT	1_BC	FGST_05151	1	1462	1369	93	60	82.59	0	21.67	23.33	26.67	28.33	45	4		1
FuGr_00005084	ATCTGGACAAGAAGGATCGTTTTTACGTGGACTGTATCACTGCTGCTATGATTCGAACGC	1_BC	FGST_05150	1	1222	608	614	60	80.89	0	25	20	25	30	45	5		1
FuGr_00005089	AGCCCACAGGGTACTATGGACCGTGTGAAGGCTCTCGTTGAAGAGTTGGCTAGCAAGTGA	2_BC	FGST_11819	1	727	667	60	60	85.09	0	33.33	20	25	21.67	53.33	3		1
FuGr_00005102	TCGTCCATACTTTCCGTGTCATACTGGCCGAAGAAGGGTGGCGAGCGTTTTATGCTGGTC	2_BC	FGST_11818	1	1243	1049	194	60	84.92	0	30	23.33	16.67	30	53.33	4		1
FuGr_00005106	TTATACAACCTCACTTACCTCGGACGAAATTCCTCCTTGATTATATGCAGGCCTCGGGAA	1_BC	FGST_11817	2	370	64	306	60	81.02	0	16.67	28.33	26.67	28.33	45	3		1
FuGr_00005107	CTATGGTTTACCGAGGTGTCATTCTATCTCATCATATGCACAATATGTACAGCCTGCCTG	1_BC	FGST_11817	2	370	4	366	60	79.12	0	18.33	25	23.33	33.33	43.33	3		1
FuGr_00005108	GCCGCCGAGAAGGCTGAGAAGAACGAGCTCGACTCCATCGCTGTCGTCCGAAAGCACTAA	3_BC	FGST_11816	1	373	313	60	60	86.88	0	28.33	30	28.33	13.33	58.33	3		1
FuGr_00005113	ATCAAGGATAACATCAAGGACAACAAGGTTGCCTACCTGCTCTTCTACCAACGAGTATAA	1_BC	FGST_11815	1	2743	2683	60	60	79.49	0	16.67	25	36.67	21.67	41.67	2		1
FuGr_00005124	CGGGATAGGCATCGGGAGGCAATGCGTCCAGGTGGCAGATGGTTATTTCGCGATGAGTAA	2_BC	FGST_11814	1	2086	2026	60	60	85.89	0	38.33	16.67	23.33	21.67	55	3		1
FuGr_00005127	ATGATACTAAGTCGTTAACTAAGGATCGTTTGAGGTGGGCAACAAGTGAAGCCGTTGACG	1_BC	FGST_11813	1	1876	1757	119	60	80.87	0	30	15	30	25	45	3		1
FuGr_00005134	TGCTCTTACAGACGAGAACGAGTATCTTAGTGTTGGAGATCGGCCCGGTTATTACAACTA	1_BC	FGST_11812	1	2248	2175	73	60	80.48	0	25	20	26.67	28.33	45	3		1
FuGr_00005141	ACAGTCTTGAGGGACTCATCGAGGGCAGTGCAGGTTATTAGAGAAATTCGGTTTTCTTGA	1_BC	FGST_09509	1	1237	1177	60	60	81.26	0	30	15	25	30	45	4		1
FuGr_00005152	GTGGTAATATTCGAAATGATACTCACAGCAATACAGTCTCAAACGTTTTTCGAATACTAG	1_BC	FGST_09508	1	415	20	395	60	75.42	0	16.67	18.33	35	30	35	5		1
FuGr_00005153	ATGTGGTTTGTGGTGTTATACGGGATGGTATCAGCAGTTGTTCGCAAGAAGCTTCTTTGG	1_BC	FGST_11811	1	1231	1144	87	60	81.51	0	33.33	11.67	18.33	36.67	45	3		1
FuGr_00005160	AGAACAAGTATGGCCCATTCACACTCACATGCAACCCTGGGCCTGAAATTTTTGACAAGT	1_BC	FGST_11810	2	2098	1934	164	60	82.58	0	18.33	26.67	31.67	23.33	45	5		1
FuGr_00005162	TTGCAGATGGGTGTTGATGCTAGATATCCCAGGAAAGGGGAGTATGTTGCTGGAGTATAT	1_BC	FGST_11810	2	2098	1594	504	60	81.09	0	35	10	25	30	45	4		1
FuGr_00005170	TCGCTGATTGGCAGCTCTGCTGGCCCACAAGAGTGGGAATGGTTGACAATGAGTCTTTGA	2_BC	FGST_09507	1	2896	2836	60	60	85.25	0	31.67	20	21.67	26.67	51.67	3		1
FuGr_00005174	AATGAGCAAGAGCCTCTTTGTTGGCTTCACATTTAGGCATCGCAAACCTGCTACAGAAGA	1_BC	FGST_09506	1	1990	1872	118	60	82.22	0	21.67	23.33	30	25	45	3		1
FuGr_00005187	GCGACCGAGCGCGAATTGGCTGGCTGCCTGTTGACGAATGGAAGAGCGTTACCAGAGATG	3_BC	FGST_09505	1	856	719	137	60	87.09	0	36.67	21.67	23.33	18.33	58.33	2		1
FuGr_00005192	GTCGTAGCTGACATTGGACCATGTTCTACAAACACGACACAAGAAGCCAAGAACAAGCTT	1_BC	FGST_09504	1	358	25	333	60	81.33	0	20	25	36.67	18.33	45	3		1
FuGr_00005199	GAACGTCTCACCCCTTTTGTTCTCCGTCGTTGGGAGGTGCTTAGTGAGCCGACTCCCAAT	2_BC	FGST_09503	1	4591	4471	120	60	85.51	0	25	30	15	30	55	4		1
FuGr_00005203	CAGATCAAGGCCATCGACACCATCCTGCAGAACACACTGCAGATTTTTGATGAGGATTAG	2_BC	FGST_09502	1	2326	2266	60	60	81.39	0	21.67	25	31.67	21.67	46.67	5		1
FuGr_00005210	GACCCAGCGCCATCAAGTGGTCGCCAATCCAATGATCTTAGCTTTGGCCAATACGATCGA	2_BC	FGST_09501	1	721	406	315	60	84.62	0	21.67	30	26.67	21.67	51.67	3		1
FuGr_00005218	GACTTGTCCACCATCATCCGTGGTCGTACTGAGACGAAGCCAATCAGCAAGGGTGTCTAG	2_BC	FGST_05149	1	823	763	60	60	83.77	0	26.67	26.67	25	21.67	53.33	3		1
FuGr_00005221	AAACATTGAGAATAGCCAACAGGAGAGCCCTGATGGTGACGAGAGTGAGATTAGTGAAGA	1_BC	FGST_09500	1	1018	951	67	60	80.93	0	31.67	13.33	38.33	16.67	45	3		1
FuGr_00005228	TGGAATTGGGAGAGTCTGGATCTTGGGTTTCCCTCGAATCCTATTTATCAGCAAATGTGA	1_BC	FGST_05148	1	1732	1672	60	60	80.55	0	26.67	16.67	23.33	33.33	43.33	3		1
FuGr_00005235	CCCATCACTGGTTATATCTACGATGTCAAGTCTGGCAAAATTACGGTCAAGATTAGATAG	1_BC	FGST_05147	1	502	442	60	60	77.33	0	20	20	31.67	28.33	40	4		1
FuGr_00005245	TGGGCGATGTTTGGTAGCGTTTACATGCCATTCTCGGAGTCCAATGGCTATTCAGCGCAG	2_BC	FGST_05146	1	790	670	120	60	84.72	0	30	21.67	18.33	30	51.67	3		1
FuGr_00005249	TATGAGCAATGATCGGAACTTTATTGACGATGACGACGTTGCCAGTACCATCGCACTTCA	1_BC	FGST_05145	2	1051	918	133	60	81.64	0	21.67	23.33	28.33	26.67	45	3		1
FuGr_00005255	ATCCCATATTTGATAAGAAGGTCAAAGATGCACGAGAGGCCTACAAAGGACTGAGACCTC	1_BC	FGST_05145	2	1051	110	941	60	80.4	0	23.33	21.67	36.67	18.33	45	3		1
FuGr_00005256	TTGATCAACTTACGGGTGATGATGATGCAATGAGTTTGAGTAGCTTTGCTGCGCAGCATC	1_BC	FGST_05144	1	2197	2129	68	60	81.75	0	28.33	16.67	23.33	31.67	45	3		1
FuGr_00005265	TAAAATTAGACATGAACCACAACCACTTCCTCCTGAGCGCTTTGACTCTTTTGCGGTCTC	1_BC	FGST_05143	1	301	62	239	60	81.19	0	15	30	25	30	45	4		1
FuGr_00005267	AACCTTGACCGATTTGATGTTAAGAATGGTAAAGCGCCTAATGTCTCTCCTCGACTGTAA	1_BC	FGST_05142	1	2407	2347	60	60	79.74	0	20	21.67	28.33	30	41.67	3		1
FuGr_00005274	AGGGATGCGATTACCGAGCGTTCGGCTCTCATGGGGATCGGAGTAGTTCTCGGCGGATAA	3_BC	FGST_05141	1	493	433	60	60	86.47	0	36.67	20	20	23.33	56.67	4		1
FuGr_00005279	TTCGATACTGCCAAGTTTGTCGAAAAGTATGATCTGCAACTGGTGGGTGTGAACTGGTTC	1_BC	FGST_05140	1	577	487	90	60	81.26	0	28.33	16.67	23.33	31.67	45	4		1
FuGr_00005287	CAGGCAAGTTTAAATGCAGCAAGAATGAGTATTCGTCGAACTATACATCCATTTTATGAG	1_BC	FGST_11809	2	304	139	165	60	76.71	0	20	16.67	35	28.33	36.67	4		1
FuGr_00005288	GGAGAGTGTCGAGAGAGTGAAACTATGGAGGAAACAAGTTCCATGATATTTATCAATTGG	1_BC	FGST_11809	2	304	79	225	60	77.46	0	30	10	35	25	40	3		1
FuGr_00005291	TTGCGGAGGTTTCGGCCACATGTCTCGCGAGTGTGTCAACGGCATGAAGTGCTACAACTG	2_BC	FGST_11808	1	544	369	175	60	86.19	0	31.67	23.33	20	25	55	3		1
FuGr_00005301	TCGAAACCATCACATACCAAATGTGCCACATGCCTTACAGCCAACAAGCGCAGCACCTTG	2_BC	FGST_11807	1	1540	1244	296	60	84.55	0	15	35	33.33	16.67	50	3		1
FuGr_00005306	ACTTGGATGGATGGGCGGAACTGGCCGTGTGTTGACTCCCAGCTCGAGTCGAGACAATAA	2_BC	FGST_11806	2	322	120	202	60	86.18	0	33.33	21.67	23.33	21.67	55	3		1
FuGr_00005307	TTTTGGCTAGGAAAGTTCCCGGAGAATAATGACAACTCGAAACGGGCTAGATATCGTGAC	1_BC	FGST_11806	2	322	31	291	60	80.68	0	26.67	18.33	31.67	23.33	45	4		1
FuGr_00005308	TAGCTACAGCAACTTTCAAGTTGGTTTGGAAGAAGGCGATGTTGATATCCGGACAATGCG	1_BC	FGST_11805	1	1474	1272	202	60	81.46	0	28.33	16.67	28.33	26.67	45	3		1
FuGr_00005316	ATGATGACGATGTAGATCCTGACGAACAGAGACAGATCTCTCTCTACGCAGATCAACCTA	1_BC	FGST_11804	1	6550	6185	365	60	79.95	0	20	25	33.33	21.67	45	2		1
FuGr_00005322	GTGAACCGCATGAGAAAAGAGGCGGAAAAAGAGAAGGGCATTCCTGATGATGGTTTCTAA	1_BC	FGST_11803	1	970	910	60	60	81.42	0	31.67	13.33	36.67	18.33	45	5		1
FuGr_00005330	AAATCAGGAATTACCATATGACCGACAGGTATGATATGCATCCTCCAGCTGTCATCGGAC	1_BC	FGST_11802	1	307	149	158	60	80.53	0	20	25	31.67	23.33	45	3		1
FuGr_00005332	ATGTATCGCAGTATGAAGGAAGATCTTCTTAGTGTTGCACCTCAGCTTAAAAGAAACTAA	1_BC	FGST_11801	1	619	559	60	60	77.3	0	20	16.67	35	28.33	36.67	4		1
FuGr_00005342	ATGCTGCATCCCGTTACCAACGATGAGTGCAAGCCCAGGCCATCTGCGAAGAAGCGATAA	2_BC	FGST_11800	1	1072	1012	60	60	86.18	0	25	28.33	30	16.67	53.33	3		1
FuGr_00005346	GTGGCCCAGGTGCCTCGCGACACTGTTAACAAGCTCATCAACAACGGTGTTAGCAAGTAA	2_BC	FGST_05139	1	1171	1111	60	60	84.6	0	25	26.67	28.33	20	51.67	3		1
FuGr_00005353	ATTGGATCCGGCCCTGACGGAAAGTTCTGCATTACTAGCGGCGCGACCAAGACCTGCTAA	2_BC	FGST_05138	1	724	664	60	60	86.52	0	26.67	28.33	25	20	55	3		1
FuGr_00005361	GACACCATGTACGTCCAGAAGGTCAACCCCATTACCTCCTCCAAGTGGGTTGGCCACAAC	2_BC	FGST_05137	1	1585	1471	114	60	85.1	0	20	35	26.67	18.33	55	4		1
FuGr_00005368	ATAACCGATCGTCACGTCGTTAACGCAATTCCCTTGACAAGTCCCCTTATTAAGGACCTA	1_BC	FGST_05136	1	346	190	156	60	81.16	0	15	30	28.33	26.67	45	4		1
FuGr_00005372	TTGATCTCTCACTCTGGGACACTTCAGGCATGGATGATAATGACAGACTTAGACCACTCT	1_BC	FGST_05135	1	2518	2372	146	60	80.52	0	20	25	26.67	28.33	45	3		1
FuGr_00005378	ATTTGTGTCAAGCAAGACATTCAGATAGACTGGAGTGATGCAAAGGATATTAGACAGTAA	1_BC	FGST_05134	1	904	844	60	60	77.28	0	25	11.67	38.33	25	36.67	3		1
FuGr_00005385	AGGATTGGAGGCCAGAATACGCAAGAGAACTGGAAGTCGGTTACCGAAAAGTTCCTATTA	1_BC	FGST_05133	1	1609	1548	61	60	81.16	0	28.33	16.67	35	20	45	4		1
FuGr_00005393	TGCAATTCATCAACAGGCGATGCCTCTATTAAGCTTGATGACATGGATATGAAGGGTATT	1_BC	FGST_05132	1	1069	949	120	60	79.47	0	23.33	16.67	30	30	40	3		1
FuGr_00005401	GCCGAAGGACAAGACTCTCAAGCAATGGGGTGCCTGGAATCGTCATTTCTTGCTCCAGGG	2_BC	FGST_05131	1	505	285	220	60	85.44	0	30	25	23.33	21.67	55	4		1
FuGr_00005406	GATGAGTATGATCTTCACAATGAATGGCCAAAGGTGCTTATTGTCACAAACAATAACCAG	1_BC	FGST_05130	2	319	199	120	60	77.79	0	20	18.33	36.67	25	38.33	3		1
FuGr_00005407	ACTATACCCTGTTTGCCATCAACGGAACAGAAAACAAAGGACCAGTTATTTGCTGCGATG	1_BC	FGST_05130	2	319	139	180	60	80.88	0	20	23.33	33.33	23.33	43.33	4		1
FuGr_00005412	ATTTCCGAACGCCTGGGAGAGGATATGCATTTGACTAGGCAGGAATATGATATGAAGCGT	1_BC	FGST_05129	1	352	142	210	60	81.52	0	30	15	30	25	45	3		1
FuGr_00005415	TACAAAATCTGCTAGACGTAATGCGACCTTTTGGACTGTTTGAGCATTGGAGCTACACCG	1_BC	FGST_05128	2	322	179	143	60	81.18	0	23.33	21.67	26.67	28.33	45	4		1
FuGr_00005416	TGAATGATCACGTACTCCAAGTTACAGTTCTGGGTGAGTATCAAGGTCTCTCCATAATGC	1_BC	FGST_05128	2	322	119	203	60	79.39	0	21.67	21.67	26.67	30	43.33	3		1
FuGr_00005421	GATTCGTTCCTCGAGAGGCTCCCAACAGAGGAAACCTTGGCATTGGCGCTGATACATCCA	2_BC	FGST_05127	1	1648	1490	158	60	84.99	0	25	28.33	25	21.67	53.33	3		1
FuGr_00005425	AGGATAGAATGAATGCTAAAGCGAATGTTCTGCTTGCGTTGACAAAGTGGGTGGAGGATG	1_BC	FGST_05126	2	1612	1394	218	60	81.48	0	35	10	30	25	45	3		1
FuGr_00005426	AGACTATCACTCCCAAGTTGATTTCAGAGTACTATGCCAAGGTCCAGAGTAACCTCAACG	1_BC	FGST_05126	2	1612	1223	389	60	80.03	0	18.33	26.67	31.67	23.33	45	3		1
FuGr_00005432	TCATTATTCCTGATAATGAGGAGGAGGTCAACGATATGCTGGCCTACAATGAGGAGATGC	1_BC	FGST_05125	1	1240	1001	239	60	80.39	0	28.33	16.67	30	25	45	2		1
FuGr_00005439	ATTCCAAGCCAAAAGGGCCCGCAATTCTCACAGAGTCCCAATTTCTATACTTTCTATTGA	1_BC	FGST_05124	2	307	247	60	60	80.34	0	13.33	28.33	30	28.33	41.67	4		1
FuGr_00005442	CAAAAAATATCAGAATTCCTTGCTTTGTCACTTGAATATATTGAAAACCCCCTACGTCCG	1_BC	FGST_05124	2	307	27	280	60	76.96	0	11.67	25	33.33	30	36.67	6		1
FuGr_00005443	AATCGATGTTGTGCATATTCGGAGGGCTTTTGACGAGACACAAATGAAACCCAAGCGCAA	1_BC	FGST_05123	2	856	744	112	60	82.67	0	25	20	33.33	21.67	45	4		1
FuGr_00005444	TATAGCACTGACCATCCAGGCACAAGATTTGACAGCGCATAGAAAACGACAAGGTCAATC	1_BC	FGST_05123	2	856	621	235	60	81.21	0	20	25	38.33	16.67	45	4		1
FuGr_00005456	TCGATGCCATGGCGAAAAAGGTCAAGTCTGTAGTCAAGGACATCAAGGGCGGAGGAACAG	2_BC	FGST_05122	1	829	692	137	60	84.2	0	33.33	18.33	33.33	15	51.67	5		1
FuGr_00005457	AATGATCGGGTGGATAGCATGTTGAACATTTCAAGCGCGTGTCTGAGAAGAAGGGAAGAA	1_BC	FGST_05121	1	1210	1141	69	60	81.91	0	33.33	11.67	33.33	21.67	45	3		1
FuGr_00005467	CGTGAGAACCGCCGCATTCGCGCTTCCACCTCTGAGCACGTCAACTTGTACGGATACTAA	2_BC	FGST_05120	1	1471	1411	60	60	85.6	0	21.67	33.33	23.33	21.67	55	2		1
FuGr_00005471	CTAGCACCGCTACCCTATAATTACGCGAGGTTACGCAAGTATGGAAAGGCTTGTCACTGA	2_BC	FGST_05119	1	631	571	60	60	82.13	0	23.33	25	28.33	23.33	48.33	3		1
FuGr_00005483	ACTACTCAAAAAGCCGGTTGTCTCTCTTGTCAAATTGTCCCAGATCACTGATATGCACCC	1_BC	FGST_05118	1	544	183	361	60	80.99	0	15	30	26.67	28.33	45	5		1
FuGr_00005491	GGCTCAAGTTCCCCTTCCCCAACCAGCCGCTGCCGACCCTCCCATCTTCTCCGTAATCCG	4_BC	FGST_05117	1	526	21	505	60	89.06	0	15	48.33	15	21.67	63.33	4		1
FuGr_00005493	TACAAAGAGTTCTATGGTGTGCTTTGGGTCGAGTGGGTTGATGGTATTGCCTATAGGAAG	1_BC	FGST_05116	1	1957	1825	132	60	80.56	0	35	10	21.67	33.33	45	3		1
FuGr_00005504	GCCAGAGCTGTGGTCGAGATAGCCGCCTTGAAGTTGCTCAAGGCTTTTTCTGACATCTAG	2_BC	FGST_05115	1	952	892	60	60	83.55	0	28.33	23.33	20	28.33	51.67	5		1
FuGr_00005506	TTGTTGGGAGGTCTTGGGCTACTTCTGACTACTATTCCATGGCTGCTATACTTTTACGGT	1_BC	FGST_05114	1	1585	1480	105	60	80.98	0	25	20	15	40	45	4		1
FuGr_00005513	TCAGGGTCAACATTGACGATGTTGCAGTCTATGACTATTACAAGGGTTGCGATAGTCCTG	1_BC	FGST_05113	1	1006	917	89	60	80.57	0	26.67	18.33	25	30	45	3		1
FuGr_00005523	TAAAGTATCCTATTGACCGCTACATTAGCGAGAGTAACCGTCTCTACCGCACTTTGGATC	1_BC	FGST_05112	2	763	398	365	60	79.98	0	18.33	26.67	26.67	28.33	45	3		1
FuGr_00005526	TGATAAAGATGAAAGTGGCAACGAGGTCAAAATATTCGAGAGCGGGGCAATCCTCGAGTA	1_BC	FGST_05112	2	763	183	580	60	81.48	0	30	15	36.67	18.33	45	4		1
FuGr_00005527	TGAGAAGAGTGTTGAAATTATGGGAATGCTGACGGAGTGGGAGAACGGCATTCAAAGTCA	1_BC	FGST_05111	2	1006	936	70	60	81.72	0	35	10	33.33	21.67	45	3		1
FuGr_00005528	ATGTCTTTGGATACCAGGTCAAGACTGTGGAAGATTGTTTGAGCCGTGGCATTAAAGAGG	1_BC	FGST_05111	2	1006	854	152	60	81.15	0	31.67	13.33	26.67	28.33	45	3		1
FuGr_00005537	ATCATGGCTAGCCACGGCAACATCCACGGTCCTGGCCACAACGCTGTTTTCACTGATGTC	2_BC	FGST_05110	1	943	781	162	60	86.42	0	21.67	33.33	21.67	23.33	55	4		1
FuGr_00005543	TCTTGAAGGAGAACAAGAGGGATAGCAGCCACTGGAGCCGGGACTTACATGACCGGCTTG	2_BC	FGST_01366	1	1249	1142	107	60	85.4	0	33.33	21.67	28.33	16.67	55	3		1
FuGr_00005548	TAGTGAAGCAAGTCGATGCCCTGGTTAACCTAGGATTGGAGGTACTCAAGATGGATTTTG	1_BC	FGST_01365	1	1012	944	68	60	80.57	0	30	15	26.67	28.33	45	4		1
FuGr_00005558	GAGCTCAAGGAAGCGGCGAGAAGGGCCCGATCAGGTATTGGTTTTATCACAGTGAAATGA	2_BC	FGST_01364	1	2152	2092	60	60	83.48	0	33.33	16.67	30	20	50	4		1
FuGr_00005564	TTTGGCATGGTGTCGCAACATGGTGTCAGCCGAGTTGACCCGTTACACCGTGACGTGGAT	2_BC	FGST_01363	1	3628	3511	117	60	86.86	0	31.67	23.33	18.33	26.67	55	3		1
FuGr_00005572	TCATCAATCGAGGTGGAGTACATGCTGCGGTCTGGAGCGAAGGGCAAATCGAAAGCGTGA	2_BC	FGST_01362	1	2605	2545	60	60	85.68	0	35	18.33	28.33	18.33	53.33	3		1
FuGr_00005576	GCAGCTGTTGAGATGGGGGTTAAGAGAAAGGAGTGGTCCAACGGTACTATCGATGGTTAA	2_BC	FGST_01361	1	592	532	60	60	82.09	0	36.67	11.67	28.33	23.33	48.33	5		1
FuGr_00005584	AAGCGCAGCATGTGGAAGTCAAAGAAAGGACTAGGAAGCGAATTTGGAACAAGGATATAA	2_BC	FGST_01360	1	2725	2665	60	60	80.4	0	30	11.67	43.33	15	41.67	3		1
FuGr_00005591	GACAAGCGTCCCGCAGATGATGATGCCAACAGCCTCACTCCGAAGCGCAACAAAGTGTAG	2_BC	FGST_13329	1	3751	3691	60	60	85.58	0	25	30	31.67	13.33	55	3		1
FuGr_00005597	GTCAGACGCTAGTGGCAGAGAGTCCTACCAGCTACGAGCGAGGAACACCTATAATGGCAA	2_BC	FGST_13328	1	451	306	145	60	83.95	0	28.33	25	31.67	15	53.33	2		1
FuGr_00005608	TCGAGACTTGGAAGGCGATGAAGAGACGGTTCAACTGGGGCATTGACACCCACCCCATCA	2_BC	FGST_05719	1	3193	3110	83	60	86.32	0	28.33	26.67	28.33	16.67	55	4		1
FuGr_00005612	CTGAGAATCAAGTGTCGGCATACAACGATATCAAGGAGACAATGAAGAAGGCGGAAATGC	1_BC	FGST_13327	2	994	752	242	60	80.53	0	28.33	16.67	40	15	45	3		1
FuGr_00005613	AATGAAACGGCAGTCTTTGACGAGTTTAACGACAAGGCGAGAAAACGGAGAAACGAGCTA	1_BC	FGST_13327	2	994	682	312	60	81.84	0	28.33	16.67	40	15	45	4		1
FuGr_00005621	CAGGAGAAGGGACTCGCCGACAAGGATGGTAACCCCATCGAAAAGTCAAAGAGCGAGTAA	2_BC	FGST_05718	1	949	889	60	60	83.71	0	30	21.67	38.33	10	51.67	4		1
FuGr_00005623	GGCATTGCCAAAGGCCAGGCTCAGATGAAGAGTGCAATTACAGAGGTCGAACATGCATAG	2_BC	FGST_13326	2	622	562	60	60	83.31	0	30	20	33.33	16.67	50	3		1
FuGr_00005628	TTGTAAGGTGGGAGTTTACAGAGATTGTCAATACCCTCAGACTTGAGCGCGAGTCATCAA	1_BC	FGST_13326	2	622	158	464	60	81.08	0	26.67	18.33	28.33	26.67	45	3		1
FuGr_00005631	ACTTTACAAAAAGCATGGCTTCAAAAGTCTGGGGACATGGGCAATTGATAACGAGGCGTG	1_BC	FGST_05717	1	718	531	187	60	82.06	0	28.33	16.67	33.33	21.67	45	5		1
FuGr_00005639	TCGCGAATTGGCTTTTGACATTCAACAACGTGATATGCCCCAAAGATCTCGAGGACTACT	1_BC	FGST_13325	2	451	218	233	60	81.86	0	20	25	28.33	26.67	45	4		1
FuGr_00005642	GGATGGGCCTTTTCAAGAGAAGGATCAACGCGCATTACCGCGTGTGAGGATAGGCAGGCA	2_BC	FGST_13325	2	451	24	427	60	86.16	0	35	20	26.67	18.33	55	4		1
FuGr_00005644	ACAAGACAGATTACCTTACGGAGAAGGAGCACAATGGGCCAGATACTATTACCAAGCCTT	1_BC	FGST_05716	1	703	491	212	60	81.14	0	21.67	23.33	36.67	18.33	45	3		1
FuGr_00005650	TGGAAGAAAAGGCAACAGAAGGACAACTCTATCGAGCTGGGTTCTGCGGGCGATCTATAG	2_BC	FGST_13324	2	526	466	60	60	82.95	0	31.67	18.33	31.67	18.33	50	4		1
FuGr_00005651	TTAACTTCATAAGCATGCTCTTATGGCTCGCAACGACTATACAGGGCATAATGGGGTGCT	1_BC	FGST_13324	2	526	398	128	60	81.71	0	23.33	21.67	26.67	28.33	45	4		1
FuGr_00005657	CCTCTCAAAGATAGTGAGGGTCACGTCAAATATGTGGTGATGATTGTTTCGCCAATCTAA	1_BC	FGST_05715	1	331	271	60	60	79.22	0	23.33	18.33	28.33	30	41.67	3		1
FuGr_00005667	TAAAAAACGTTTGAGATTCCATCAACCGAAACCGACTTACATTGAGAGCCGCCGATGGGA	1_BC	FGST_13323	1	2524	1728	796	60	82.02	0	21.67	23.33	35	20	45	6		1
FuGr_00005669	TCAATGAAAGTGTCAAGACTGGCACCGAGACGAGGAAGACAAAGATCAAGATCAAGGTCA	1_BC	FGST_05714	1	2950	2876	74	60	81.26	0	26.67	18.33	41.67	13.33	45	3		1
FuGr_00005677	TTGATCGAATGATTTACGATTGTCGAGAATTTGGCATCGACTCGCACCGGTCTTATTGGG	1_BC	FGST_05713	2	1201	1040	161	60	81.25	0	26.67	18.33	21.67	33.33	45	3		1
FuGr_00005679	TTATCAAGATGAGCCAGAACCAACAGTCGTTCGAGTCAAATTAGAGACGGCGCTTCAGTT	1_BC	FGST_05713	2	1201	894	307	60	81.49	0	23.33	21.67	31.67	23.33	45	3		1
FuGr_00005683	CAGGTGGCTTTCAGATCACAGGTTGTCGACATTCTAGAGAAGATTGCCGATGCTATTTAG	1_BC	FGST_13322	1	1363	1303	60	60	80.1	0	26.67	18.33	25	30	45	3		1
FuGr_00005692	TTTCGAATCCTGGAATTTTGATAACGACTCTGTCTCGGTTCCTGTCGCTCCTGGAAAGAA	1_BC	FGST_05712	1	433	243	190	60	81.32	0	21.67	23.33	21.67	33.33	45	4		1
FuGr_00005700	AAAGAGTCTATACCCTTTTCCAAACACCACATTCGCGGTTCCGTTCTTCGGGCTATTTTC	1_BC	FGST_13321	1	1510	961	549	60	81.31	0	15	30	21.67	33.33	45	4		1
FuGr_00005708	CCGAGAGGTTATCCAACTGCTGCTAGATAAGGGAGCCGATATTAACGCGCAGGGTGGCTC	2_BC	FGST_13320	1	832	687	145	60	84.71	0	31.67	23.33	25	20	55	3		1
FuGr_00005710	ACATCTGGACGCATTGAATCGGGTTCAGTATTGAAAAAAGTGCGGTCTTCAAAGCTATAG	1_BC	FGST_05711	1	1240	1180	60	60	79.81	0	25	16.67	31.67	26.67	41.67	6		1
FuGr_00005719	AAGTGGAGGGCTTTGCTTTGCAATGGTTCACGGTTCAATATTGTCTTTCACACACAGACA	1_BC	FGST_01359	1	373	164	209	60	81.75	0	23.33	20	25	31.67	43.33	3		1
FuGr_00005722	ATTGTAAAAGGCTGGGCTCCTTGGTTTGACGATAGTAGGGCAATGAGTCTGGGATTACAT	1_BC	FGST_05710	1	1021	901	120	60	81.6	0	31.67	13.33	25	30	45	4		1
FuGr_00005734	TACACGAGCTACAACGCCCCAACTCATATGCTCAAGGGATCGGCTGCGAAGCCGAAATAA	2_BC	FGST_01358	1	1765	1705	60	60	84.88	0	21.67	30	33.33	15	51.67	4		1
FuGr_00005736	AACTTCATGAAGCATCTCATCAAGACCAGTTACTCGAGCCACAGCACGGGTATCTATGAT	1_BC	FGST_01357	1	5809	5713	96	60	81.15	0	18.33	26.67	31.67	23.33	45	3		1
FuGr_00005745	GTCAAGGACGCCTTTGATGGTGCAGTCGAGCGACACATCGAAGTTGGTGACAACCTCCAA	2_BC	FGST_01356	1	796	676	120	60	85.18	0	28.33	25	26.67	20	53.33	3		1
FuGr_00005755	TTATTGGGCTTTTCAACCGCGTGCAGAGTCCAGAGGTGGTACATCAGGGTGTGCGGGTTC	2_BC	FGST_01355	1	1843	1733	110	60	86.07	0	35	20	16.67	28.33	55	4		1
FuGr_00005757	AAACGTCTCTGCTAAATTCAACGATGGTATCTTGAGCATCGTTGTCCCCAAGGCCAAGAA	1_BC	FGST_01354	1	646	555	91	60	81.91	0	20	25	30	25	45	4		1
FuGr_00005769	AAGCGCCATGTTCAACCCCGACCCCAAGAAGCCCATCGGTGGTAATATCATTGCTCACGC	2_BC	FGST_01353	1	1048	834	214	60	86.46	0	20	35	26.67	18.33	55	4		1
FuGr_00005771	ATAGAAGATTTCCCCTACCACCAGGTTCTTTACTCATGGCGAATCAAGCACAACAACTAC	1_BC	FGST_01352	1	3268	2881	387	60	80.04	0	13.33	30	33.33	23.33	43.33	4		1
FuGr_00005779	TTTCCGCGACGTCAACAAGAAGTTCTCCACCCGTTATTATCTCAGCTTAGTTCTCATCGA	1_BC	FGST_01351	1	958	768	190	60	81.11	0	15	30	23.33	31.67	45	3		1
FuGr_00005785	CGAAAGTTCTTGGACGGTCTGTACGTCTCCGAGAAGGGCAACGTTGTCCAGGACGAATAA	2_BC	FGST_01350	1	583	523	60	60	83.65	0	30	21.67	26.67	21.67	51.67	3		1
FuGr_00005796	TCTAGGCTTAAACTAGATACCAAAGCTGAGGTGGCCGATGTTACAGCTAATATTAAACCA	1_BC	FGST_13319	1	1096	484	612	60	78.64	0	20	20	35	25	40	3		1
FuGr_00005803	GGGTTGCCTTCTAACGCATATGACGCTATTTTTCATCAATCTGGTATTTATATGTTTACT	1_BC	FGST_13318	1	745	403	342	60	76.41	0	16.67	18.33	21.67	43.33	35	5		1
FuGr_00005807	AGAGTTTGGGAGTGACAATGTGTCTTGTTAAAGATGGTGTTACATGGGATGAGCTTGAGA	1_BC	FGST_05709	1	679	551	128	60	79.87	0	35	6.67	26.67	31.67	41.67	3		1
FuGr_00005813	GCTTAAACTAGATACCAAAGCTGAGGTGGCCGATGTTACAGCTAATATTAAACCAGTTGA	1_BC	FGST_13317	1	1131	1071	60	60	78.44	0	21.67	18.33	35	25	40	3		1
FuGr_00005820	TATCCTTGGTAGTCACGAAGTCAAGACTGTGCTGGAACAGTACATCGAGCCTAGGAATAT	1_BC	FGST_05708	1	1276	804	472	60	80.52	0	25	20	30	25	45	2		1
FuGr_00005831	CTACCATTCCTTCTTGTTGAGTTCAAAGGCGATGGCCCCTCTAGCAACGGTAGTCTCTAG	2_BC	FGST_05707	1	778	718	60	60	82.1	0	21.67	28.33	20	30	50	4		1
FuGr_00005835	ATGCATTGCCGAGCACCTTGCCAAGGCTGAGCTGATAACTGTATTTGCATCACTATATCA	1_BC	FGST_13316	1	1159	999	160	60	82.16	0	20	25	26.67	28.33	45	3		1
FuGr_00005841	AGTACTTGACCTTGATCTTTTGTCTGATGAGGAATTAGAGGCCCAGGGAATGAATGTCCG	1_BC	FGST_05706	1	415	321	94	60	80.61	0	28.33	16.67	25	30	45	4		1
FuGr_00005847	TGTCGTTATCGCTGTCTTGACTGATAATGAGCACGGAAAGTCTTTTGCAAGCGTTGCAAG	1_BC	FGST_13315	2	334	159	175	60	81.62	0	26.67	18.33	23.33	31.67	45	4		1
FuGr_00005848	GTATGTTGCCGCCCAGGAATTCCCTGACGAAGAACACGAAGGACCGGAATTCGTGTCTCT	2_BC	FGST_13315	2	334	54	280	60	84.85	0	26.67	26.67	25	21.67	53.33	3		1
FuGr_00005852	TCCATAAAGAAATTACCCAACACGAGTGGGACGGCCGACGTGTTATACTTTTGCCATTTC	1_BC	FGST_13314	1	1249	173	1076	60	81.4	0	20	25	28.33	26.67	45	4		1
FuGr_00005858	GTGGGATTCTTGTCAAGGCTGGTGCAAATGTTTATATACGTAGTTATAACGGGGAGACTC	1_BC	FGST_05705	2	682	362	320	60	79.27	0	30	13.33	25	31.67	43.33	4		1
FuGr_00005859	AGTTATCAGGAGTAATATCGACTTGGTTGAGTATCTGATAGCCTGCGGTGCTGAGGTGAA	1_BC	FGST_05705	2	682	237	445	60	80.7	0	31.67	13.33	25	30	45	2		1
FuGr_00005863	ATGACAATGCTACAGTCGATGGTCAGTTGGATTGTGATGGTCACTCATAGCCGATTCTTG	1_BC	FGST_13313	1	1336	1183	153	60	80.89	0	26.67	18.33	23.33	31.67	45	2		1
FuGr_00005873	ATCTTGGATCCTGATTGTCCTGTACACCGCATTCCTCCGCGCTCGTTACACTCAGAGCAC	2_BC	FGST_05704	1	850	618	232	60	84.66	0	18.33	35	18.33	28.33	53.33	2		1
FuGr_00005878	CAACTGCCGAGCAATCACTGAAACGTGCCGCCTCTGTTAGCAAGCAGTCATTGGTCAAAA	2_BC	FGST_13312	1	358	212	146	60	84.31	0	21.67	28.33	30	20	50	4		1
FuGr_00005885	AGCATCGAGTGGGATGCCATGGATGGTATCAAAGGATCTAGCCGCAAGGGTTCTCGAGCT	2_BC	FGST_05703	1	1678	1285	393	60	85.43	0	33.33	20	25	21.67	53.33	3		1
FuGr_00005891	TAATAAAAATAAGCGGAGCAGTTTGGGTAACCGTGGAAGAAGGGCGAGCTCTTTGATCGA	1_BC	FGST_13311	1	1399	696	703	60	81.75	0	31.67	13.33	33.33	21.67	45	5		1
FuGr_00005895	TAGATCTTTATGTGCAGCATTCCAAAGCTACGAAGATCGGGGCGCAGATTGATCAGAACA	1_BC	FGST_05702	1	1207	698	509	60	81.7	0	25	20	31.67	23.33	45	4		1
FuGr_00005901	ACGACCATTGACAACTACCTCCACGATAAACGGAGAAAACGTGGACTCTATTATTCCGCA	1_BC	FGST_13310	1	349	229	120	60	81.21	0	16.67	28.33	35	20	45	4		1
FuGr_00005905	TCAACCAAACCTTTACAGACTACTTTGGTCCCTGGAAGCGAAGTTTCTCGGAGGATGTTT	1_BC	FGST_05701	1	976	902	74	60	81.5	0	21.67	23.33	25	30	45	3		1
FuGr_00005912	TACAGTGACTACACCAGTCCCACAGGCAGCTCAAGTTCAGGCGGACGAACAAACCGCACT	2_BC	FGST_01349	1	1222	1090	132	60	86.23	0	21.67	33.33	31.67	13.33	55	3		1
FuGr_00005919	AACAAGCTTGATAAGCAAATCTCTGACCGCAAGACCCGATTGAGAAAGCAAAAGGCTTCG	1_BC	FGST_05700	1	1114	1030	84	60	81.79	0	21.67	23.33	38.33	16.67	45	4		1
FuGr_00005926	TTTGAGAACGGAACAATTCCACGAAAGCTGGCCGAAATTATGCAACAGCCCTGGGATAAT	1_BC	FGST_01348	1	1441	1183	258	60	82.56	0	23.33	21.67	35	20	45	3		1
FuGr_00005933	ATTCAACGGCAAAGATTATCCCGCCTTTGAGACAACGACGCCTGCTATTCAGTCTCTTAT	1_BC	FGST_01347	1	1324	762	562	60	81.75	0	16.67	28.33	26.67	28.33	45	3		1
FuGr_00005940	TAAGCGAAGAAAGAGCAACAAGGTCTGGAAGCATTTCCTCAGAGAGGCATTTGTTAGCAC	1_BC	FGST_01346	1	2173	2073	100	60	81.27	0	26.67	18.33	35	20	45	3		1
FuGr_00005953	AATACACCTCGGAACCCAAGTGGCGTCCTGAGGACGAAGACGATACCACACCTGGAGAAC	2_BC	FGST_01345	1	2428	2198	230	60	85.07	0	25	30	33.33	11.67	55	3		1
FuGr_00005958	GAGGAGGGCCGGGTAGCTGAGCAGGGCCAATCAAATAAAGGCCCAAGTTGTTTTGGTCTA	2_BC	FGST_01344	1	547	178	369	60	85.37	0	35	18.33	26.67	20	53.33	4		1
FuGr_00005965	TGAGCTTGGAGTGAGGCAGGGTCTGAAGGTGAACCGAGGAGAATCTAAACTGCCGCCAGA	2_BC	FGST_01343	1	904	771	133	60	85.9	0	36.67	18.33	28.33	16.67	55	3		1
FuGr_00005971	ATGTTTGTGTCTTAGCAAACAAGTATGACATGACAAGCGTGCTGCGACCTGTGGCTGAAA	1_BC	FGST_01342	2	1684	1370	314	60	82.41	0	26.67	18.33	28.33	26.67	45	3		1
FuGr_00005974	ATGTTGAATTCCAACACCACTCTGCTTACTACGACCACCTTGACACGATCGTAGAGGAAT	1_BC	FGST_01342	2	1684	821	863	60	81.15	0	16.67	28.33	30	25	45	2		1
FuGr_00005975	GAGATGCTCAAGCCAAAGATTAACGATATGTGGACCGAGTTGAAGGCTAGCTGGCAATAA	1_BC	FGST_01341	1	547	487	60	60	81.06	0	28.33	16.67	35	20	45	3		1
FuGr_00005987	TCAATCTTGGTGACGTGGAAATCCCCGTACTTGGAGTCGAGGGTTTCCGCAAGGTTGGCG	2_BC	FGST_01340	1	3694	3629	65	60	85.9	0	33.33	21.67	18.33	26.67	55	4		1
FuGr_00005990	TTTGAATAAATTGGGTTCGTCATATCTCTGGGGAGAGTCAACAAAACCGCCCGACAAGTC	1_BC	FGST_13309	2	994	750	244	60	81.16	0	23.33	21.67	30	25	45	4		1
FuGr_00005994	ATACGTCACCAACGTCGATAGGTTTCTAGAGAGACTTCTTCTCCTCATCCATATTACGGG	1_BC	FGST_13309	2	994	432	562	60	79.55	0	18.33	26.67	25	30	45	3		1
FuGr_00006000	TAGCGTCGGTAGAATGGTCACCCAACCAGAGTGGGTGTCGTGATAAGGACCCTTTCCCAT	2_BC	FGST_13308	1	4036	3800	236	60	85	0	28.33	25	23.33	23.33	53.33	3		1
FuGr_00006003	ACTAGCGTGACTGAATATGAGAGACAACGAAAGGTCATGCTGGTGTTTCATGTTACCGGT	1_BC	FGST_13307	1	1081	1015	66	60	81.4	0	28.33	16.67	28.33	26.67	45	3		1
FuGr_00006011	TAAGCGAAGAATGTGCCTTTTAGGTCTGACCTGGGACCTAGATGGACGAGGTTATTCAAA	1_BC	FGST_13306	1	1348	1182	166	60	81.09	0	28.33	16.67	28.33	26.67	45	4		1
FuGr_00006023	TCAGTCGACAACCGATGGATAACAGCACTACCAAATTACAACGAAAGAACTATGCAAGTC	1_BC	FGST_13305	1	1474	1009	465	60	79.37	0	16.67	25	41.67	16.67	41.67	3		1
FuGr_00006025	AAGGAGAAACTAACACATGAATCTACTGGCGGCCATTCTGACACTGTTAGCATCGTGAAT	1_BC	FGST_13304	1	565	427	138	60	80.8	0	21.67	21.67	33.33	23.33	43.33	3		1
FuGr_00006032	TTGACAGGAATTGGATTATCTAAAGGAGAAGTTGATCTGGATAAGACTGTTGATCTGACA	1_BC	FGST_13303	1	769	649	120	60	76.84	0	26.67	10	33.33	30	36.67	3		1
FuGr_00006038	CCTGTAATCTTTGCTGCAAACACTATGTTTTTTGCGAGATACTTCAAGTTGAGGGATTAG	1_BC	FGST_13302	1	2221	2161	60	60	77.64	0	21.67	16.67	25	36.67	38.33	6		1
FuGr_00006048	CATCACGGAACGTTTATCTTTTAGGTTCTCTTCTATCCAGCATCGGCTCCTCTTATGGTG	1_BC	FGST_13301	1	883	419	464	60	79.87	0	18.33	26.67	16.67	38.33	45	4		1
FuGr_00006052	GTCAGCGATCACTTTGGGATCACTGTAGGCATCAAGGTCATCGAAAGATTCAAACCCTAA	1_BC	FGST_13300	1	640	580	60	60	80.91	0	21.67	23.33	31.67	23.33	45	3		1
FuGr_00006060	TCGGGAGAAAGACACCTGTGGAACAAGCGCCTCTTGCTCAGCTCTGAAATTGCCATGGGC	2_BC	FGST_01339	1	535	412	123	60	86.28	0	28.33	26.67	25	20	55	3		1
FuGr_00006067	AGATAGGGGTACATGCCGTATCACAATGGCCATGTTACTGCCAAGATACAATTGTCAACC	1_BC	FGST_01338	1	358	233	125	60	81.16	0	21.67	23.33	31.67	23.33	45	4		1
FuGr_00006071	AACAGAGATGTACGGATTGACTGTGCCATTACTCAACTACCGACAAAGAGATGAGCCAAG	1_BC	FGST_01337	1	2383	2283	100	60	80.58	0	23.33	21.67	36.67	18.33	45	3		1
FuGr_00006079	GCCATCAAGGAGGAGTTTGTTCCTACCACCAAGGTCACCTACCCTAGCAACGAGGTCTAA	2_BC	FGST_01336	1	1732	1672	60	60	83.45	0	21.67	30	28.33	20	51.67	3		1
FuGr_00006085	ATCCGGGACTTTACCATGTTCGATTTAGCCAGAACAAGAGAAAGAACGGTTACAACTTGA	1_BC	FGST_01335	2	328	268	60	60	79.97	0	21.67	20	35	23.33	41.67	3		1
FuGr_00006087	TTTGGCTCAAATAAACGTTGGGGCAATAACACGAGCCGTGTTTGCAAAGACCAACAACCA	1_BC	FGST_01335	2	328	133	195	60	83.09	0	21.67	23.33	35	20	45	4		1
FuGr_00006090	TATGGCTGCATTGTTGATGCTTAATAATGATCGTCGGGATTCCAAGGGCAGAGGACTATC	1_BC	FGST_01334	1	1213	1128	85	60	81.01	0	28.33	16.67	25	30	45	3		1
FuGr_00006097	AATTTCCTTGTTAAAGATGCTCAGGACGACATGGCTCGCAGTCAGAGACTCAAGCTTTAG	1_BC	FGST_01333	1	997	937	60	60	80.94	0	23.33	21.67	28.33	26.67	45	3		1
FuGr_00006104	ATTGCCAACCAGATGTCAAGATGTCAGGCCATTATCAATTGGGACCATGAGATCGAGTTC	1_BC	FGST_01332	1	2656	2290	366	60	81.24	0	23.33	21.67	30	25	45	3		1
FuGr_00006111	CGATACACAATTCTACGGATCTCGGAGCTAAACATCAACAACGGAGAGGATATCGAATGA	1_BC	FGST_01331	1	625	565	60	60	79.42	0	21.67	21.67	38.33	18.33	43.33	3		1
FuGr_00006118	GCTCAGGTCACCAATAACCCAGAGAACGAGGGCTGCATCAACAGTGTTCTTCTGGTATAA	2_BC	FGST_01330	1	784	724	60	60	82.31	0	23.33	25	30	21.67	48.33	3		1
FuGr_00006129	TTGACATCAAGATTGCCTACGAGCTCGAGACCCAGGATGCTAACCGCTCCTCCAAGGGTG	2_BC	FGST_01329	1	1039	956	83	60	85.33	0	25	30	25	20	55	3		1
FuGr_00006134	TCCGAAGCGGATGAACTCGCTAACAAGGTTGCTCAAATTGTCAAGCAGTTCGGTTCTTAG	2_BC	FGST_01328	1	1615	1555	60	60	82.1	0	25	21.67	26.67	26.67	46.67	3		1
FuGr_00006139	CGAAAGAAGTTTACGAAGCCGCTGAGCACCAAAATCGCCGAAGTTTGGGGTAATACATAA	1_BC	FGST_01327	1	1747	1687	60	60	81.58	0	25	20	36.67	18.33	45	4		1
FuGr_00006148	GACATGATGGCCAAGTATGCTGAGAAGTCATTGGGCGGAGTTGTCGGTTCTGAGCCAGGA	2_BC	FGST_01326	1	706	571	135	60	84.96	0	36.67	16.67	23.33	23.33	53.33	3		1
FuGr_00006154	TTGTCAAGTATCAACAAGGAGATCGGTGAGCCAGCTGAGGGCGAGTTGGATGACTGGGAG	2_BC	FGST_01325	1	1129	1018	111	60	84.55	0	38.33	15	26.67	20	53.33	3		1
FuGr_00006163	GAAGAGGATGATGACATGCCTGTGGAAGGTGTTGAGAAGCTCAAGGTTGAGGCCGTATAA	2_BC	FGST_01324	1	688	628	60	60	82.37	0	36.67	11.67	30	21.67	48.33	2		1
FuGr_00006173	AAGAAGACGCTGAAGAAGAACAAGAAGGCTCTTGAGAAGGCTGCCACCGAGGAGACCCCT	2_BC	FGST_01323	1	2047	1864	183	60	85.2	0	30	23.33	36.67	10	53.33	4		1
FuGr_00006179	GAAAAGGAGTCTCAGCCGGGAAGTCATGTGGTAACCAATTCAACTACTGGACGCACTGCC	2_BC	FGST_01322	1	1012	781	231	60	83.57	0	26.67	25	30	18.33	51.67	4		1
FuGr_00006185	TCTGCGTGGGTATGAGAGAACTGCTGATGGTAAAAAGGGGTATGTGTGGAAGAAGGGCAA	2_BC	FGST_01321	2	1747	1572	175	60	83.13	0	40	8.33	30	21.67	48.33	5		1
FuGr_00006186	TTCAGTTGACAGAACTCCTGGCAACTACAGCAAGGATGACAAGGGCCGCGAGCTGGGTGA	2_BC	FGST_01321	2	1747	1443	304	60	86.45	0	31.67	23.33	28.33	16.67	55	3		1
FuGr_00006188	ATCTCGGATCAGGACCTCCAGGATCTGCTCGACGAGATTTCCAAGCTTCAGACCCGATGA	2_BC	FGST_01320	1	475	415	60	60	84.64	0	23.33	30	25	21.67	53.33	3		1
FuGr_00006195	CGCTGCGACATCTTTGACCGGAAACTACTATCATACATCAGGGAGATCAACAACAGATAG	1_BC	FGST_01319	1	379	319	60	60	79.79	0	20	25	35	20	45	3		1
FuGr_00006205	TTGCCCTACGTATGAGTATGGAAGAGGAGAAGGCTCGACAGGAAAAGGCCGCTCGCGAAG	2_BC	FGST_01318	1	868	683	185	60	85.26	0	35	20	30	15	55	4		1
FuGr_00006208	GTCTCAAATTCGACCTGCACTGGTTCTTTCACCAACTTCATCAAACTCGCGAATGACAAA	1_BC	FGST_01317	1	1084	561	523	60	80.85	0	13.33	30	30	26.67	43.33	3		1
FuGr_00006215	AGCATATACCCAAGGATCACATCGAACTTGTCGAGGATAAGAAGAAGAAGAAGGCTGCTC	1_BC	FGST_01316	1	586	518	68	60	80.4	0	25	20	38.33	16.67	45	3		1
FuGr_00006222	TGCTCAACGGCTATGCCCAGAAGCCCAAGGCTGGTACTGAGACCATCAAGATTGCTCTCC	2_BC	FGST_01315	1	2965	2897	68	60	85.76	0	23.33	31.67	25	20	55	3		1
FuGr_00006232	CTCGCAAGTTTGTCTGTGACGTTGAGGAGGATCGCTACTACTTCGACCAGTGCAAGGACG	2_BC	FGST_04104	1	1399	920	479	60	83.8	0	30	23.33	21.67	25	53.33	3		1
FuGr_00006236	ATCAATCTCAAGCCCAACGATGATCCGGTATTTGCTGCTTCGATACCAACGAATGCTCAA	1_BC	FGST_04103	1	1000	880	120	60	82.09	0	16.67	28.33	30	25	45	3		1
FuGr_00006243	CATCAAGGCATTTTTGGCAAACTGCACGATGGATTGGAGGTGTTCGCAGAAGTAAAGTAG	1_BC	FGST_04102	1	397	337	60	60	81.27	0	30	15	30	25	45	5		1
FuGr_00006253	AAAGGGATACTGTCATGAAGGTCATTCAAACGACGATGATGTCTTGATCCCGAGCAAGAC	1_BC	FGST_04101	1	1897	1380	517	60	80.84	0	25	20	33.33	21.67	45	3		1
FuGr_00006256	TAGCCTCCGGTATCTATTCATTGGCGGAAAGCAGTGGCGATGAGAATGTTTCAACTTTCA	1_BC	FGST_04100	2	1390	1199	191	60	81.82	0	25	20	25	30	45	3		1
FuGr_00006258	TTTCTCATCTTCAATGGCATTGGTTGTGGCGCCTTCTTTAGTCTCGTACCACCAATGCTA	1_BC	FGST_04100	2	1390	1051	339	60	81.97	0	18.33	26.67	16.67	38.33	45	3		1
FuGr_00006268	TAACGACGTTGAAGAGGCGCTGCGCTTGACCGAGTATGAGGAAAGCATCACCGGAGAGTC	2_BC	FGST_03699	1	2371	2289	82	60	85.41	0	33.33	21.67	28.33	16.67	55	3		1
FuGr_00006272	ATGCTTCTGACAAGCATGTGTATCGGCACAGGCCAGGGCATGGCTGGTCTGTTCGTGAAC	2_BC	FGST_03698	1	1252	1180	72	60	86.37	0	31.67	23.33	20	25	55	3		1
FuGr_00006276	AATTTATTGGTCGATACACCTACTTCGGGGCGTTTCGATCTGATGTATCCAACGTTGGTC	1_BC	FGST_03697	1	952	725	227	60	80.86	0	23.33	21.67	20	35	45	4		1
FuGr_00006287	AAAGCGAGACACTTCTCGCGGACCATCCGAACGACATATTGTGCCTCAAGGCCTTGCTGC	2_BC	FGST_03696	1	3385	3312	73	60	86.13	0	23.33	31.67	25	20	55	3		1
FuGr_00006292	GTCAGTGTGGGCCAACAGTGGCGATCCCTGCAGACATACTAACAAACCAATCATCAAGAC	2_BC	FGST_03695	1	610	417	193	60	82.99	0	21.67	28.33	33.33	16.67	50	3		1
FuGr_00006301	TGACTATATAGGTTTTCTCGAACTCGGAATTCCCTCATCTGGCATCTTTACTGGTGCTGG	1_BC	FGST_03694	2	1414	1089	325	60	80.36	0	21.67	23.33	18.33	36.67	45	4		1
FuGr_00006303	CTTTACAACCATACTACATTGTATATTCCAACTCTGAGGCGCATAAAACTGGCGCCCAAT	1_BC	FGST_03694	2	1414	965	449	60	79.75	0	13.33	28.33	31.67	26.67	41.67	4		1
FuGr_00006306	AAGGAGATGACGATGAAGACTTGTTTCCGTTACGGCCCTGGTGATTTTGAAATTGCTCTC	1_BC	FGST_03693	1	1072	874	198	60	81.29	0	26.67	18.33	23.33	31.67	45	4		1
FuGr_00006311	GCTTCTACTTATATGACTGGTAGTGATTTGCTTATCGATGGAGGTTATGTGCTTCCTTAA	1_BC	FGST_03692	1	832	772	60	60	77.18	0	23.33	15	20	41.67	38.33	3		1
FuGr_00006318	TTATTTGAGAAGGCTACCACCAATCTTGCTCTCGATGTCATCGTGCGCTTTTTCCTGTAA	1_BC	FGST_03691	1	343	283	60	60	81.01	0	18.33	25	20	36.67	43.33	5		1
FuGr_00006322	AGCAAATGCACTTCCGAGGGTCAAGGATAGTATGCCGGTGCATGTCAGGGTTCGCGCCTA	2_BC	FGST_03690	1	592	531	61	60	86.6	0	31.67	23.33	23.33	21.67	55	3		1
FuGr_00006330	TGATGAACAACATTCGCGAATCGTCCCAGCAGGACCGCCGAGTCTACGTCGGTAACCTCT	2_BC	FGST_11299	1	253	101	152	60	85.9	0	23.33	31.67	25	20	55	3		1
FuGr_00006337	ATCGCATGCGCAGATACAACAACAATGCAAGACACAGCAGCAGCAGGCAGGCTCAGGATC	2_BC	FGST_11298	1	406	24	382	60	85.9	0	25	28.33	36.67	10	53.33	2		1
FuGr_00006340	TTTGCTCTTCGCTGGTGTCATGATTACCAAGTCTGGCCCTAAGGTTATCGAATACAACGT	1_BC	FGST_03689	1	1117	687	430	60	81.55	0	21.67	23.33	21.67	33.33	45	3		1
FuGr_00006347	GCTGGATATACGCTCAGCGCTGGTGTCAACATATTAAGGAGCAAGGGCGTCAGGATCTAA	2_BC	FGST_11297	1	760	700	60	60	83.12	0	30	20	28.33	21.67	50	3		1
FuGr_00006358	CCTCAAGGGTAAGATCTTGAGGTTGCCGTTGGGCGAAGACTGCTTCACACGTTTGGGTAC	2_BC	FGST_03688	1	871	735	136	60	84.44	0	31.67	21.67	20	26.67	53.33	3		1
FuGr_00006361	AAATCCTTCTCGTCCATTTGCATGCTGCTGTCAGTTTGGGAGGCAATTGGTTCTCCAATT	1_BC	FGST_11296	1	3457	3187	270	60	82.69	0	21.67	23.33	18.33	36.67	45	3		1
FuGr_00006367	GGACATGAGGCAGTAGCAGATGCCAGTGCGGACCCTTACGTTCGAAGTATGGAAGAGTGG	2_BC	FGST_03687	1	451	331	120	60	84.72	0	36.67	18.33	26.67	18.33	55	3		1
FuGr_00006373	AAGAAGTCGATATTGATTACAACCTGGCAAAGAACCTACTGGAGAGCTTCAAGAGCCAGG	1_BC	FGST_11295	1	1906	1703	203	60	80.66	0	25	20	36.67	18.33	45	3		1
FuGr_00006381	AGAAGCTCTCATTCTTAGCCATCCAGGAAAAGACATACGAGACACAGCCAAGTTTTCAGG	1_BC	FGST_03686	1	961	666	295	60	80.78	0	20	25	35	20	45	4		1
FuGr_00006386	TATCATCGAAGATAGGGAAAACGCACACATCCGAATCCTGCTATACGAATGCTATCACGC	1_BC	FGST_11294	1	1447	1176	271	60	80.73	0	18.33	26.67	35	20	45	4		1
FuGr_00006395	AGCCACTGTCAGATTTGGGCCTGCTGAGTTATCGACAATATTGGTCAGAAAACATTCTGG	1_BC	FGST_03685	1	1510	1178	332	60	81.27	0	25	20	26.67	28.33	45	4		1
FuGr_00006400	TACAACCTGAACGAGCTGTACAAGGTGGCTTTGGATGATAAGAAGAAGGAGAGTAAGCCT	1_BC	FGST_11293	1	1030	937	93	60	81.02	0	30	15	35	20	45	3		1
FuGr_00006407	TATTTGCTTCTACAATTCTTGACCTGGCGAAGAGGAAGCCGCATTTAATCTTTGGCGAGG	1_BC	FGST_03684	1	1633	1550	83	60	81.5	0	25	20	23.33	31.67	45	3		1
FuGr_00006414	TTACCAACAAGGAGTTCAATGCTGCTGAGTGCTTGCAATTTGTCGAGCTCTATATGCCCA	1_BC	FGST_11292	1	1714	1583	131	60	82.15	0	21.67	23.33	25	30	45	3		1
FuGr_00006421	AAGTACAAAGCATCTGCCAGCACGACTGCAGATAGCGACATCATTAATGCCAACAAATAA	1_BC	FGST_03683	1	1441	1381	60	60	80.72	0	16.67	25	41.67	16.67	41.67	3		1
FuGr_00006428	TGACTGTTCCAAGTGGGAGGAACGATGGCGGACAGGTTGGAAGGATGGCCGATGTGACTA	2_BC	FGST_11291	1	556	495	61	60	86.14	0	40	15	25	20	55	3		1
FuGr_00006438	TCTCTCCTGTCAGATCTTGCGACACAACTCTCAGAGTATTCGACAGATGGAGACATAACT	1_BC	FGST_03682	1	1315	379	936	60	80.24	0	18.33	26.67	28.33	26.67	45	2		1
FuGr_00006442	ATTGCTTCTGCTCCTACCGAACCAGCTTTGGAAGCTGTTGCGCAAGCTGTTGCAGGCCTC	2_BC	FGST_11290	1	859	748	111	60	86.73	0	25	30	16.67	28.33	55	3		1
FuGr_00006450	ATTATCAAAGACAAAGACTTTGATGGCGCAGCATGGGCCGCTAAACATGACACATCCTTC	1_BC	FGST_03681	1	1033	766	267	60	81.9	0	20	25	33.33	21.67	45	3		1
FuGr_00006462	AAGCCTCAACAAACAAGTTGGCGGTGCAGACCGCGTCGATGCAGTGATGGATCAGCTTCG	2_BC	FGST_03680	1	1372	1011	361	60	86.48	0	30	25	26.67	18.33	55	3		1
FuGr_00006463	GGCTTGGCGGATCAAGCTGCTGGAGCAGCGGGAGACTGCTGTACGCCCAAGAGGAAATGA	3_BC	FGST_11289	1	454	394	60	60	88.45	0	38.33	21.67	25	15	60	3		1
FuGr_00006471	TCTTCACCACGAGAAGTTCATCGGCAACTACGCCTCCAGCTTCACCTGGTGGGACTACTG	2_BC	FGST_11288	1	919	774	145	60	85.2	0	21.67	33.33	21.67	23.33	55	3		1
FuGr_00006479	GACATTGCTGAGGTCGTCGTGTTTACGGCCACCCGTCGGGAGAACGTTGTTATTGCTGAT	2_BC	FGST_03679	1	820	700	120	60	85.11	0	31.67	21.67	16.67	30	53.33	3		1
FuGr_00006484	TACAGAGACTAATCTTCTCTCGTACAAGGATCACGGTCTCTTGCTTGCCGAAGTTCACAT	1_BC	FGST_11287	1	2041	1830	211	60	80.69	0	18.33	26.67	25	30	45	2		1
FuGr_00006496	AGAAGGGTGGAGCCAAAAGGGTTTACTGCATGGCCACTCATGGCGTGTTTGGAGGCGACA	2_BC	FGST_03678	1	1309	1055	254	60	87.13	0	36.67	18.33	25	20	55	4		1
FuGr_00006497	AAAGAATTCGAGGAACAAAAAGCGCCAGAACACTCGCGCAGCAGATATTTCAAAGCTGCT	1_BC	FGST_11286	1	2650	2583	67	60	82.74	0	21.67	23.33	40	15	45	5		1
FuGr_00006506	TCTGGCGGAATGTCCCGATATCAACAGTACAATTGAGTTGTTACAAAACAGCAGCGAGAC	1_BC	FGST_03677	1	1723	1485	238	60	81.17	0	23.33	21.67	33.33	21.67	45	4		1
FuGr_00006514	CCTGCCTACGCCTCCGACTCCGACTCTGACGGCCAGGCTCGAGGTGGTCGCCGCAGCCAG	4_BC	FGST_11285	1	283	28	255	60	92.4	0	30	41.67	13.33	15	71.67	2		1
FuGr_00006515	ATATGAACGATATCCAAGAAGATGTTAGCCCGTTGTCCCTGCTTTTGGACGACATCCATG	1_BC	FGST_03676	1	3160	3074	86	60	81.04	0	21.67	23.33	26.67	28.33	45	4		1
FuGr_00006523	TCAAAAGCCCGAGGTGAAGAACAATACCTTCCTTGATCCAGATTCCAAGGAGGCTAAGAA	1_BC	FGST_11284	2	1105	759	346	60	81.38	0	21.67	23.33	36.67	18.33	45	4		1
FuGr_00006527	ACTTGGTCGTGTCTTGCGTCAAACCTTCTATTAGGAGTCGTGATATCAACAACAAGTTGG	1_BC	FGST_11284	2	1105	119	986	60	80.08	0	23.33	20	25	31.67	43.33	3		1
FuGr_00006533	TGATTTCTCGGGTGACGAGTTCCAAGACGATGATGAGACTCCTATGTTTGAGAGGAACAA	1_BC	FGST_03675	1	1993	1035	958	60	80.85	0	28.33	16.67	28.33	26.67	45	3		1
FuGr_00006537	GGTGGTGGTGGCGGTGGAAAGAGTGATGCCCTTAGTCTGCATCTCGAGTTGAACCTCGAG	3_BC	FGST_11283	1	352	232	120	60	85.6	0	38.33	18.33	18.33	25	56.67	3		1
FuGr_00006544	GCGATCAATCGCAGGGAACGGAACAAGGGACTGGATTACTCATGGCAGATGGACGAATAG	2_BC	FGST_03674	1	991	931	60	60	83.44	0	33.33	18.33	33.33	15	51.67	3		1
FuGr_00006547	AATGTTGTCACGGGACTGGTAAAATTCAATTTCCAGCTACTCCCTGATGTAGTAGCATAA	1_BC	FGST_11282	1	1081	1021	60	60	79.06	0	20	20	30	30	40	4		1
FuGr_00006555	AGCCTGTTGCTTGGTTTCGAACTATTGCGCTTGCGAAACGGTACAAATATTGATGATGCC	1_BC	FGST_03673	1	2275	1729	546	60	82.18	0	25	20	23.33	31.67	45	3		1
FuGr_00006561	AGAAAGGAGCAAATTGAGTTTATCAATAGTTATGCGGTAGCAAGGGAGTTGTATGGATAA	1_BC	FGST_11281	2	1630	1570	60	60	77.54	0	30	6.67	36.67	26.67	36.67	3		1
FuGr_00006562	TCAAAGCCTAAGAATATGGTTTTCAATGCTACCAAAAGTCGGGTAGAGGATGATACTTGG	1_BC	FGST_11281	2	1630	1510	120	60	78.45	0	25	15	33.33	26.67	40	4		1
FuGr_00006568	TTCAAGGTAGAAATGAAGGTGGCAACTGCTGTTGCAGCCTGTTCTGTCATCTCTGCATTT	1_BC	FGST_03672	1	1390	1237	153	60	82.29	0	25	20	21.67	33.33	45	3		1
FuGr_00006575	TTGGATACGCTGTACTGGACGCCTATGATTATGAGAATAAAGCAATGGTTTGGGCGGTGA	1_BC	FGST_11280	1	919	859	60	60	81.72	0	31.67	13.33	26.67	28.33	45	3		1
FuGr_00006582	AGATCATCACGAAGCAATACGTTCCGATCGACAACACATGTATCTTCGACGGTATCGACA	1_BC	FGST_03671	1	1603	1517	86	60	81.05	0	18.33	26.67	33.33	21.67	45	2		1
FuGr_00006590	GGGCAACACTCGATGTATGAGGATTCACGTGGCATGTACGGTTCACTGGAGATGAGGTGA	2_BC	FGST_03670	1	763	703	60	60	83.8	0	35	16.67	25	23.33	51.67	3		1
FuGr_00006598	CTTGCCACGGCGGAATCAATAGGACAACAAGCGCAGTTCAATGGGCCTCCAAACCAGTCT	2_BC	FGST_11279	1	589	409	180	60	85.76	0	23.33	30	30	16.67	53.33	3		1
FuGr_00006603	TAGGGGACTACAGAAGAGCCTTCCATACCAAAGAAGATGTTGTGTCGATAGGGATGCTAA	1_BC	FGST_11278	2	622	527	95	60	80.63	0	28.33	16.67	33.33	21.67	45	4		1
FuGr_00006607	AGAATCACCTGCTTGAAAAGCGATGATCTTGAGAAGCCAAGTGGCTCCAATGAGACCAAT	1_BC	FGST_11278	2	622	205	417	60	82.06	0	23.33	21.67	35	20	45	4		1
FuGr_00006610	ATCAAAGTTAGTCAGGCGAACAACACCCCAGCGATGGATGTTCCTACAAGGCATTTATGA	1_BC	FGST_03669	1	880	820	60	60	81.87	0	21.67	23.33	33.33	21.67	45	4		1
FuGr_00006618	GATGACCTTGATTCGTTACCCCAGATGCTTCAAGGACTTTACGCGGTCATGACTTGGATG	2_BC	FGST_03668	1	541	421	120	60	81.96	0	25	23.33	21.67	30	48.33	4		1
FuGr_00006629	ACTAAGAATAATTGAGTCTCCTACTGCAGGAATGACATGGGCACCTTCTGTTGTATGGGA	1_BC	FGST_11277	1	1000	396	604	60	80.28	0	25	18.33	28.33	28.33	43.33	3		1
FuGr_00006631	TTTGATGAGAATACAGGACGAAGAAGCCATGTGCCTGGTTGCCACTACTACTCAGCATAT	1_BC	FGST_11276	1	661	580	81	60	81.39	0	23.33	21.67	30	25	45	3		1
FuGr_00006638	TCATAATCTTGCTCGCTGCTTATCTCCTCCGCAAACCTGAGCGAAGGAGGAAAATATTCA	1_BC	FGST_03667	1	2017	1544	473	60	81.56	0	18.33	26.67	28.33	26.67	45	4		1
FuGr_00006645	AGAACTCTCAAGCTTGCCATTACAGGAGAAATGTTCCATGCCCCTTGTTTGAAAGACCTG	1_BC	FGST_11275	1	1210	1108	102	60	81.46	0	20	25	28.33	26.67	45	4		1
FuGr_00006654	TGCAGGAACTTGCTGCCAACAAAGTCAGCAACCCATCAAGTGGTCAACCGAGCACTGCTA	2_BC	FGST_03666	1	595	362	233	60	85.54	0	21.67	30	31.67	16.67	51.67	3		1
FuGr_00006661	ACATCAACTTCATCAAATGCTGGCCTGAGCATGTCCAACGTTCCCTTTTATTGGGAGGTT	1_BC	FGST_11274	1	2347	1978	369	60	82.43	0	20	25	23.33	31.67	45	4		1
FuGr_00006667	ATTTACCCGGAATGCCAATGGGTCTACCATCTTGAGCTCTCCAATGATGTGATTCCTCAA	1_BC	FGST_03665	1	1000	709	291	60	81.65	0	18.33	26.67	25	30	45	3		1
FuGr_00006675	GGTCTCAAGGTCTATCCTGCTCCCAGCGACTTGATCCGGATTTACGATAGCACTGTCCCC	2_BC	FGST_11273	1	526	346	180	60	84.35	0	21.67	33.33	18.33	26.67	55	4		1
FuGr_00006682	CGCCAGCCACGATTGCCGACCTCTACGACTATGTGTGCCATGGCAAAATCTACAAGTTCG	2_BC	FGST_03664	1	448	257	191	60	84.63	0	21.67	31.67	25	21.67	53.33	4		1
FuGr_00006689	ATTTTCCAGGGAGATTTGCATCTATACATCTGGGAGCTCTCGTTTGTGTATTTCATGGTC	1_BC	FGST_11272	1	2041	1693	348	60	79.32	0	23.33	18.33	18.33	40	41.67	4		1
FuGr_00006699	GAAGAGCCGACCAAGGCAGCTAAACCAAACGAGCCAAAGAAAGAGAGCCTTGACTTCTAA	2_BC	FGST_03663	1	1132	1072	60	60	82.71	0	23.33	25	41.67	10	48.33	3		1
FuGr_00006701	TTATGGAAATTGACGAGCACTTGAAGTACACCTTCCTGCAATTTGACCCTTGCCCTAGAG	1_BC	FGST_11271	1	988	881	107	60	81.13	0	20	25	26.67	28.33	45	3		1
FuGr_00006711	ATCTGCTATCAAGTCTATGGGTGTCACCCCTACATCTAGTGGGCCTTTAATCTCATCAGA	1_BC	FGST_03662	1	859	471	388	60	80.5	0	18.33	26.67	23.33	31.67	45	4		1
FuGr_00006720	ACCACTGTTCTCCTTTCACTGGGTGCCGCATTTCGAACTGGGGTATCTTACAAGATCCGC	2_BC	FGST_11270	1	1048	676	372	60	84.25	0	21.67	30	18.33	30	51.67	4		1
FuGr_00006728	AATGCGTGGTCTGTCAAAGCTCACCCAGAACCATCATTGTCTGGCCTTGTCGCTGTTTGA	2_BC	FGST_03661	1	2779	2719	60	60	84.63	0	23.33	26.67	20	30	50	3		1
FuGr_00006732	TTCCTTCGGAGCATTCACAGATTCTTGCTGCGTGTTGCGTGGCGTACCTTCCTGAGCGAG	2_BC	FGST_03660	1	853	644	209	60	86.01	0	28.33	26.67	13.33	31.67	55	2		1
FuGr_00006736	ATAGACCCAGAATTGTATCTTCCTTTGCCAGAGGAGATGACCGGTGTGGTTACTAGCAAA	1_BC	FGST_11269	1	1042	940	102	60	81.09	0	25	20	28.33	26.67	45	3		1
FuGr_00006748	TTCACCCCGGAAACTGCTGTCAAGCACGCAAATCAGACAGATGACCTTGTCGGGTTCGGT	2_BC	FGST_11268	1	1018	898	120	60	85.94	0	25	28.33	25	21.67	53.33	4		1
FuGr_00006750	AAGGACAAGCAAGAGATGCAAAACTTGGCAGCTCAACCAAAGCCTGTCGTCAATAATGCA	1_BC	FGST_03659	1	1489	1279	210	60	82.73	0	21.67	23.33	40	15	45	4		1
FuGr_00006760	AAGACCATCGAAGGCGATGGATCAACGGAATCTGGCTCTAATGCTTTCGCCGCTTTCTGA	2_BC	FGST_11267	1	1699	1639	60	60	84.24	0	25	25	25	25	50	3		1
FuGr_00006764	GAGATTATGGAGAAGGAGGTTAAGAGTGCAGAAACCACGTCAACAGATGATTCAGATTAG	1_BC	FGST_03658	1	4693	4633	60	60	78.14	0	30	11.67	38.33	20	41.67	3		1
FuGr_00006774	TTGTGGACTGAGATCTTTGAGCCACTTAAGACTGGCGGCGAAGCTTCTCAATCGCAATAA	2_BC	FGST_11266	1	988	928	60	60	82.55	0	25	21.67	26.67	26.67	46.67	3		1
FuGr_00006778	AAAGCCTATAGGAAATGGCTGCGTGGAAAGTCTTTCTTCAAGCAGCAACCACTTGACTAA	1_BC	FGST_03657	1	2926	2866	60	60	81.28	0	21.67	21.67	33.33	23.33	43.33	3		1
FuGr_00006787	ATTATGTGCCTGAGCCGTGACTACTCAGATATCCCCGGCCGATCCCTTGTCGAAGACTGC	2_BC	FGST_11265	1	646	433	213	60	85.2	0	23.33	31.67	20	25	55	4		1
FuGr_00006794	TCGTAGGTTTTTTGACAAGATCCTTCGAGATGGTGTATTTGCTGGTTATCATCATGCGTC	1_BC	FGST_03656	1	1180	993	187	60	79.52	0	25	16.67	18.33	40	41.67	6		1
FuGr_00006802	GTTACAGGAGCAGGCATACTTGTGGCTGCGGCATCGCAGAGCAGGACGATAAAGAGTTAG	2_BC	FGST_11264	1	1366	1306	60	60	84.28	0	35	18.33	28.33	18.33	53.33	3		1
FuGr_00006809	TTCTTCCCCTTTTTATGCATGGAACCTTGCTGCTTTGACTCCCTGGATGATAGTCGAAGA	1_BC	FGST_03655	1	1729	1053	676	60	81.67	0	20	25	18.33	36.67	45	5		1
FuGr_00006813	ATCTGCACTGATCGTTGTACCCATAAAGTTGCCGAGACTGGGTGTGAGAAAGCACAAATA	1_BC	FGST_11263	1	1936	1875	61	60	81.7	0	25	20	31.67	23.33	45	3		1
FuGr_00006820	AATTACTGATTTGTGGAGGACTGTAGGGACTTATGGCGCTATTGTCCCTATTGACCACCT	1_BC	FGST_03654	2	358	294	64	60	81.11	0	25	20	21.67	33.33	45	3		1
FuGr_00006822	TAAGCATATGCTTGAGATTAGATCAGGCATGTTCTCTACGGGCATGTTGGTTCCCTGTAA	1_BC	FGST_03654	2	358	174	184	60	80.57	0	25	18.33	23.33	33.33	43.33	3		1
FuGr_00006826	CAGGAGAATTACAGAAAGGCCAAGGAAGAGCTGGACACGCTTATGGCGACAGGAGTAAAC	2_BC	FGST_11262	1	2338	2266	72	60	82.59	0	31.67	18.33	38.33	11.67	50	3		1
FuGr_00006832	TACGCAGACAAGTACTGGAACAAGATGACCGAGAAGAATTGGGGTAGTAGTAGTAAATAA	1_BC	FGST_03653	1	286	226	60	60	78.11	0	28.33	11.67	41.67	18.33	40	4		1
FuGr_00006835	TTATCCTACGAATGGAACTCTTACACTGTCAAGTGATCAGGTTCCCATAGACGAGGAGGA	1_BC	FGST_11261	1	1726	1647	79	60	80.28	0	23.33	21.67	30	25	45	3		1
FuGr_00006843	TATATTACCAAATCTGCTTCCAACTTTGGCTTGACATCGACCCGGCCAATCTACGAGAGA	1_BC	FGST_03652	1	2473	1942	531	60	81.39	0	16.67	28.33	28.33	26.67	45	3		1
FuGr_00006850	TGGAGCTAGACCACAGCCTGGTGGAGGAATGAGCCAAGTTGATGACGAAGATCGAGAGCC	2_BC	FGST_11260	1	571	438	133	60	85.22	0	35	20	30	15	55	2		1
FuGr_00006856	AACGATGATGCTCCTACAGACGTTCTTGGTGAGAATGACGACGAAGACGTCATCTTTTAA	1_BC	FGST_03651	1	784	724	60	60	80.37	0	23.33	20	30	26.67	43.33	4		1
FuGr_00006865	TACCAGTGCAGCCGCAGCAACCAGTGTTCTCGACGAATTCCTACCACCCAACAAGATTCT	2_BC	FGST_03650	1	730	453	277	60	84.89	0	16.67	35	28.33	20	51.67	3		1
FuGr_00006870	GCATGTCTCAGATTAACCAAAACCATCTATTTGTCCGCGGTCCCTTAAAACTGTCTCGCT	1_BC	FGST_11259	2	586	500	86	60	81.23	0	15	30	25	30	45	4		1
FuGr_00006876	GACTCGTGTCCCCAGCCTGGCACTTCCGACAGACAACACCCAGGACTTCTCTCCTCAGGA	3_BC	FGST_11259	2	586	124	462	60	87.28	0	20	40	21.67	18.33	60	4		1
FuGr_00006882	ATGATCGCTTCCCCTATCGCTGGCTTCTTGTGGGCCGTAGGAAGCAAGTCAGACTGCTCT	2_BC	FGST_11258	1	1591	1369	222	60	86.16	0	26.67	28.33	16.67	28.33	55	4		1
FuGr_00006888	TCTCAGGGCTGGTACCAGTTTGAGTTGTGGACAGGCATTACCCCACTGTACAAGGACGCC	2_BC	FGST_03649	1	4708	4624	84	60	85.54	0	28.33	26.67	21.67	23.33	55	4		1
FuGr_00006895	CCGTACGACCTGACCCGTCACGAGGATACCATCCACAATGCTCGAAAGCAAAAGGTGAGA	2_BC	FGST_03648	1	1858	1678	180	60	84.6	0	23.33	30	33.33	13.33	53.33	4		1
FuGr_00006902	CCATTGCTCAAGGTTCTGGGCACGGGCAAGGTTGAGGTGGTCGATGAGGTTGTGAGGATT	2_BC	FGST_11257	1	1243	1099	144	60	86.16	0	40	15	18.33	26.67	55	3		1
FuGr_00006905	CTTGACGTTGTCTACGCCCTGAAGCGACAGGGACGTACCCTCTACGGTTTCGGTGGTTAA	2_BC	FGST_03647	1	313	253	60	60	85.09	0	28.33	26.67	18.33	26.67	55	3		1
FuGr_00006910	AAGAATGGAGATACAACTATAGAGGAAGTGCTAGTCCTAACATGAGCACGAGCTCTGTCG	1_BC	FGST_11256	1	1432	1145	287	60	79.79	0	26.67	18.33	35	20	45	2		1
FuGr_00006917	GTTACCATCCAGTCCAAGGATATCCAGCTCGCCCGCCGCCTTCGTGGTGAGCGCAACTAA	3_BC	FGST_03646	1	412	352	60	60	87.38	0	23.33	35	21.67	20	58.33	3		1
FuGr_00006926	GATACAGTCTCAATACACTGCAATGCTTGGCCTGCACCATCACCAATCAGTCTTTATTCT	1_BC	FGST_07775	1	970	606	364	60	80.43	0	13.33	30	26.67	30	43.33	3		1
FuGr_00006930	AGCTCTCAAGTCAGAAAAGCCAAAAAAGCTGCGCAAGTTCTGCAACTTGCCTACAAAAGG	1_BC	FGST_07774	1	2338	2091	247	60	82.26	0	20	25	38.33	16.67	45	6		1
FuGr_00006943	TGATGATGTACTGGTTCGTCTGGGCACACTTGAGCTCGGCGTTGGTGGCTTGCTAGGTGT	2_BC	FGST_07773	1	2173	2028	145	60	86.45	0	36.67	18.33	11.67	33.33	55	3		1
FuGr_00006947	CTACCGACGTCAAGACACACTTTGGACCTCCATTGACCAGCGTCGAGGTGTATCTGAAGG	2_BC	FGST_07772	1	1684	1487	197	60	83.65	0	25	28.33	25	21.67	53.33	3		1
FuGr_00006951	AAGGAAGCTAACCAAGAGGTCCCTGCTTTCCTCGAGACCATCGCCCGTGAGTCTTCCTTC	2_BC	FGST_07771	1	2029	1693	336	60	85.2	0	21.67	33.33	21.67	23.33	55	3		1
FuGr_00006958	AAGGCAGATGGAATTGTGGACATAGAGTTCGACGACGACAAGGTGGTCAAGTGTGCTTAA	2_BC	FGST_07770	1	616	556	60	60	82.3	0	33.33	13.33	31.67	21.67	46.67	2		1
FuGr_00006967	TGGTTGTAGCTGTAGGAAAGGAACACCGGCTAGGCAGATGGAACCCGCCAGCAAAGATCG	2_BC	FGST_07769	1	1765	1592	173	60	85.8	0	33.33	21.67	30	15	55	3		1
FuGr_00006972	TTTTGATGAAGAGCCAGATATTATGAAGAGCATCGAGGATCACTCACCCAGAGGAACCCA	1_BC	FGST_07768	1	3205	3108	97	60	81.04	0	23.33	21.67	35	20	45	4		1
FuGr_00006980	TTGGATTTCTTACTTGGGATCAAACTCGCGATCTTGGTCACTGGAAGGCTTTGGGAAATG	1_BC	FGST_07767	1	673	545	128	60	81.44	0	28.33	16.67	21.67	33.33	45	3		1
FuGr_00006990	AGAGCCCCTGTGTTCCGTGGCCAGACAGTGGCATCATCCTCAGTCTTGAACACTTCGAAC	2_BC	FGST_07766	1	4219	3637	582	60	85.64	0	23.33	31.67	21.67	23.33	55	4		1
FuGr_00006993	CAAGAAAAGCAGCGAGCCACCGACTATGAGAAGCAATATATCCTAGCGCAAGATACATGA	1_BC	FGST_07765	1	1303	1243	60	60	80.84	0	21.67	23.33	41.67	13.33	45	4		1
FuGr_00007003	GATGATGGTTTGGGGTTACATCGATTTCGACACAGGAGAGAACATTGTTCCTACAGAGGA	1_BC	FGST_07764	2	2191	1440	751	60	80.52	0	30	15	28.33	26.67	45	4		1
FuGr_00007006	ATGAGAAATACTGGACTGATCAGCACCTCTACAACTTGCAGTTCTTTCTCGTCAAGCTCG	1_BC	FGST_07764	2	2191	1028	1163	60	80.57	0	18.33	26.67	26.67	28.33	45	3		1
FuGr_00007008	GGCTCCCCAGCTCCTGCGCGTCCCAAGCAAAAACCAAGATCAGGGTAAAAGACATGCAGA	2_BC	FGST_07763	1	403	281	122	60	86.41	0	23.33	31.67	33.33	11.67	55	5		1
FuGr_00007012	AGCGGAGGCGATGGTCGACAGAACGGCGGCTCTGCTCCTCCCAACAAGTCACCTGCTTAA	3_BC	FGST_07762	1	652	592	60	60	88.67	0	28.33	31.67	23.33	16.67	60	3		1
FuGr_00007018	TATTCCGACAACGTGCAGACTGGAGGTCAGGGATACGGAACCATTGGACGTACTGGTTAG	2_BC	FGST_07761	1	205	145	60	60	83.41	0	31.67	20	26.67	21.67	51.67	3		1
FuGr_00007026	CTCCGTGAACTCCTTAAGAGTAGAGATATCAAGGGGAAAGGCGTCGAAGCGTACCAGTGA	2_BC	FGST_07760	1	1507	1447	60	60	82.25	0	30	20	31.67	18.33	50	4		1
FuGr_00007027	TAACGACTGGCATGAATTCGAGTCAAAAGCTCTCCGAAAGGAAAATGACCGACGTGAAAG	1_BC	FGST_07759	1	2314	2079	235	60	81.23	0	25	20	38.33	16.67	45	4		1
FuGr_00007035	TTCATGCCACTGATGATCCTATTGCTGTCAAGGAAGCCATTCCTTACGAAGAGTTCAAGC	1_BC	FGST_07758	1	1273	983	290	60	81.15	0	20	25	26.67	28.33	45	2		1
FuGr_00007043	ATCGAGTCCAAGATGATCAAGCAGCGCAAGATGGAGGAGATTCGCGAAGCGCGCAAGGTC	2_BC	FGST_07757	1	586	352	234	60	86.03	0	33.33	21.67	31.67	13.33	55	2		1
FuGr_00007051	ATAGAAGAGTCACGCCGCGAAAAGGCTGGTCAACTCCATCACCACGACAAGCGTCACGCT	2_BC	FGST_07756	1	1339	1237	102	60	86.45	0	23.33	31.67	31.67	13.33	55	4		1
FuGr_00007056	ACAGAACAAGTTTGTTTCTGAACGCAACCCCACAATCGTAACCTTTGATGCGCGCAATCT	1_BC	FGST_07755	1	1606	1242	364	60	82.78	0	16.67	28.33	30	25	45	4		1
FuGr_00007062	CTGGAAGATGAGAATGCTCTGCTACAAGATGGCAGTGAAGATGTTGTCATGGCTGGTTAA	1_BC	FGST_07754	1	2725	2665	60	60	81.04	0	31.67	13.33	28.33	26.67	45	2		1
FuGr_00007069	ATCTGGCTGTATGCGGCGAAATTTGGGCTACTTTTACAGCTATCGCCACTATTTTCCACA	1_BC	FGST_07753	1	1573	1436	137	60	82.16	0	20	25	21.67	33.33	45	4		1
FuGr_00007077	TTGGTTCACCATCCCTTATCTCGCTATATGATGAGGGCTATGAAGCTTGTGTCGAATGAA	1_BC	FGST_07752	1	706	586	120	60	80.46	0	23.33	20	23.33	33.33	43.33	3		1
FuGr_00007088	GTTTCAACGTGCGACTTCAAAGGTTGGTGGAGACGTGAGGTTCGCGCGTTTCGAAAATAA	2_BC	FGST_07751	1	961	901	60	60	83.34	0	31.67	16.67	25	26.67	48.33	4		1
FuGr_00007090	TTCCAAATTCGCTTTGAATGTGGACGTCTGCTTGAGCCTTGACGAGATTCAGTACTACGT	1_BC	FGST_03399	2	316	225	91	60	81.65	0	23.33	21.67	21.67	33.33	45	3		1
FuGr_00007091	TAACGTTCAAGTATCTTCTCCGCACAGATCTTACTGCCAACGAGCGATACTGCTTGCAAA	1_BC	FGST_03399	2	316	161	155	60	81.57	0	16.67	28.33	28.33	26.67	45	3		1
FuGr_00007094	TAATTAGCCTTGCCACAGGTGGTCAAAACAATAACATGTTCAACACCCGCAGCACTTCTG	1_BC	FGST_07750	1	3223	2921	302	60	81.87	0	16.67	28.33	31.67	23.33	45	4		1
FuGr_00007101	AAACATGCAGTTGGGTTGTCAAGTATAATAAAAGAAGCAGGGCTGGAGGAGTATGCTTAA	1_BC	FGST_03398	2	1288	1228	60	60	79.49	0	30	10	36.67	23.33	40	4		1
FuGr_00007102	AAGGCCAATTGGCGCAATTGAACAAGGCATTGAGATACTGTTTGCAAGTTGCGTCAGACA	1_BC	FGST_03398	2	1288	1151	137	60	83.07	0	26.67	18.33	31.67	23.33	45	3		1
FuGr_00007108	GATGATGTTCTCCCCATGTTTGGTCTTGCCAAGGACGTCAAGGTCCGCGATGTTATGAAC	2_BC	FGST_03397	1	994	901	93	60	83.07	0	26.67	23.33	20	30	50	4		1
FuGr_00007116	AAGCACGAAGAAGGTGGTCAAATGGCTCCATCAGTTAAGAACTTTGAGCTTGATGCCAGA	1_BC	FGST_03396	1	1069	946	123	60	82.02	0	26.67	18.33	33.33	21.67	45	3		1
FuGr_00007123	CCAATTGAGTTTTGGTTCATTCCTATTCCTCTCGGATTGGGTATCTTGTTGGTGGATGAG	1_BC	FGST_03395	1	3295	3175	120	60	79.59	0	26.67	16.67	15	41.67	43.33	4		1
FuGr_00007129	GCAGAGGCCTTGCAGGCACATGTTCAACAAAACGAGAATGGTCCACCGAATGCAGGATGA	2_BC	FGST_03394	1	862	802	60	60	85.06	0	28.33	23.33	33.33	15	51.67	4		1
FuGr_00007136	GAAGAGATTCAACGCGCTGACATTAACGTCGATGGTGAAGAAATACAATTTGTATTTAAT	1_BC	FGST_03393	1	979	916	63	60	76.77	0	21.67	13.33	36.67	28.33	35	3		1
FuGr_00007146	ATTGAGGCTGACGTGATCACCATGCTATCTTTCTCAGCAGAAGTCGGACAACAAATCAGA	1_BC	FGST_03392	1	889	544	345	60	81.48	0	21.67	23.33	31.67	23.33	45	3		1
FuGr_00007153	AAGAACGTGAAACTAGCGGCTGCCTGTAGGGATGTTTATTGCAGAAAGTTTGACGAGACT	1_BC	FGST_03391	2	1318	1048	270	60	81.75	0	30	15	30	25	45	3		1
FuGr_00007155	TTCCAAGATAATGGACCCTACCATCTCAACCACATGGACCTACACTTGGGAAACATTCTG	1_BC	FGST_03391	2	1318	835	483	60	80.67	0	15	30	31.67	23.33	45	3		1
FuGr_00007163	AGAAGAGGCTGAAAAGTCTTCCCAACCCGAGGGAAGCCAGTCTGGACCTGTCATGAGCAG	2_BC	FGST_03390	1	1012	945	67	60	85.39	0	30	25	30	15	55	4		1
FuGr_00007166	GGCCTCAAGAAGACCGTGTTTGAGGCCTTCCTCGCCAAGATCTACAAGCGCAGCAAGTAA	2_BC	FGST_07749	1	1045	985	60	60	85.14	0	25	28.33	28.33	18.33	53.33	3		1
FuGr_00007171	ATAGGATCAAGTATGTTGTCCCACAGGGGATTAGTCGGTACAAAGCAGAGGAAGCAAAAG	1_BC	FGST_07748	1	376	284	92	60	80.67	0	30	15	36.67	18.33	45	4		1
FuGr_00007175	GAGAGGGTGAAGAAGGAGCAAGAATGGGGACAAAGGGGAGGTTATATGGATGAGCGATAA	3_BC	FGST_07747	1	349	289	60	60	82.02	0	43.33	5	38.33	13.33	48.33	4		1
FuGr_00007179	TTGCAGTCATGTACGATCAACTAGGCGAAGAAGAGGAGGCCAGATCATACATGGAATTGT	1_BC	FGST_07746	1	2002	1607	395	60	81.28	0	28.33	16.67	33.33	21.67	45	2		1
FuGr_00007190	CAGGAGCGCTTGTACCTCCTCCTCAGGCCACCGGACCTGTCCCCGAGGCTCCTCCTGCTC	4_BC	FGST_07745	1	598	251	347	60	90.66	0	23.33	45	11.67	20	68.33	4		1
FuGr_00007193	AGGCTTAAGTGCCCTACTGCCATTGCCCAAGCGGCCCTTTCTCTTCACTTCTTCCCTCAC	3_BC	FGST_07744	1	529	439	90	60	86.08	0	15	40	15	30	55	3		1
FuGr_00007199	TATCTTCAAAAGATCATCAAGTCTAAGCAGGTCAAGACAGTGGAACCAGCCACTGAACCC	1_BC	FGST_07743	1	3208	3061	147	60	80.71	0	18.33	26.67	36.67	18.33	45	4		1
FuGr_00007206	CGGAGAGACACAATTATGTTCAGAAACCAGGGAGCTCAAGTATACAGGAACGGAGCTTAA	1_BC	FGST_07742	1	2167	2107	60	60	80.38	0	26.67	18.33	38.33	16.67	45	3		1
FuGr_00007213	AATCTGCAAGTGAGAGTAACAGCAGTGATGAGGATGATGAATGGGGTGGTTTCGACGATT	1_BC	FGST_07741	1	1738	1676	62	60	81.61	0	35	10	30	25	45	4		1
FuGr_00007221	AATTACGACAGCTAACAAAGAGAGGGACGACGCAAATCTCAAACTCAAGAGTGCTGACGA	1_BC	FGST_03389	1	1627	1491	136	60	81.38	0	23.33	21.67	41.67	13.33	45	3		1
FuGr_00007229	CAACGCCCCCAAGCCAACTGAAATCTTTGGCAAGCCTGACCAGCCCAAGAAGTGCAAGTC	2_BC	FGST_07740	1	1579	1344	235	60	86.31	0	20	35	31.67	13.33	55	5		1
FuGr_00007236	AGACACAAGGTTTCAATACGCCGCTGGTGGTGCAAGGTATGATGAAGACATATTCAAGGT	1_BC	FGST_03388	1	2443	2255	188	60	81.9	0	28.33	16.67	31.67	23.33	45	3		1
FuGr_00007242	ATGGTACCCTCGAAAGTATTCCCTACCCCCGACTCCGATTCAGCGGATATTACGGATGAG	2_BC	FGST_03387	1	121	1	120	60	83.13	0	21.67	30	25	23.33	51.67	5		1
FuGr_00007243	GATATCCCTGTTACCCCTGTTGCTCATGAACTTATTGGATTGCGTGCGTCCATAGTATAG	1_BC	FGST_03386	1	799	739	60	60	80.05	0	21.67	23.33	20	35	45	4		1
FuGr_00007250	ACGATCAAAACTCCGGAGGTACAACATCGTGCTGGGATTTCCTACATTGCGTTTTTATAA	1_BC	FGST_03385	1	1201	1141	60	60	80.32	0	20	21.67	28.33	30	41.67	5		1
FuGr_00007260	TACCATTTTTGGAATGAAAGGCCCTTCTGTGGTCCTTGATGAGGATATGCAGTTGGCGTT	1_BC	FGST_03384	2	1606	1086	520	60	82.21	0	28.33	16.67	20	35	45	5		1
FuGr_00007263	TCGATCATTATACTTGCGATGTGTCTTCTGATGGTCTCTTTGATCTGCGTGGCAAGGTCT	1_BC	FGST_03384	2	1606	761	845	60	81.31	0	25	20	15	40	45	3		1
FuGr_00007266	CAGACTCCGAACTGGGGTCTCATCTGTGCTCTGGAACCATATTTACGATCGGCCAAAGAC	2_BC	FGST_03383	1	580	397	183	60	83.08	0	23.33	28.33	25	23.33	51.67	4		1
FuGr_00007271	TTTACAGAGGATGAAACGCTGAGGATATGGCAAGCTGATGCGACTGTATTCATGAGTTAA	1_BC	FGST_03382	1	1834	1774	60	60	79.91	0	28.33	13.33	31.67	26.67	41.67	3		1
FuGr_00007278	TCACGTAACATTTCCAGCTATGAATCTCGGCGACCGCGTACAAGTAGGAAAGAAGAAAGT	1_BC	FGST_03381	1	3094	2908	186	60	81.32	0	23.33	21.67	35	20	45	3		1
FuGr_00007285	AAGGGTGAAGTGTACAGTGATGTTCTGCACACAAATTTACCTCCGGATGTTAAACTGTAA	1_BC	FGST_03380	1	2677	2617	60	60	79.3	0	23.33	16.67	31.67	28.33	40	3		1
FuGr_00007294	TTCACTGTCTACACAGCAAAGGATTTCCCGGGAATGCAAGCAAGCACAAAACTGACCAAA	1_BC	FGST_07739	1	1360	1066	294	60	82.61	0	18.33	26.67	38.33	16.67	45	4		1
FuGr_00007299	AAAGTGCTCTGCAAGCCCGAGCAGGAGATACGATTCGATATATGGATTAAAGAACGGTAG	1_BC	FGST_07738	1	463	403	60	60	80.59	0	28.33	16.67	35	20	45	3		1
FuGr_00007308	GAGGTACTCAGGATCCAATGGCTGGTGGGCGGCTTGTCGACAAACAATGCAGTGTCTGGT	2_BC	FGST_07737	2	367	97	270	60	86.04	0	35	20	21.67	23.33	55	3		1
FuGr_00007309	GGGTCCATGCACAGTAAAACTGAACCAAGTCCGTGGAACTGGTTGGCGCACTCATGCAAG	2_BC	FGST_07737	2	367	37	330	60	85.09	0	28.33	25	28.33	18.33	53.33	4		1
FuGr_00007314	GATTTCGTCAACGGCACCCTGCCCCCAGAAGAAACCAACGTTGCACATGCATTTGCGCCT	2_BC	FGST_07736	1	1081	961	120	60	87.2	0	20	35	25	20	55	5		1
FuGr_00007323	ATTATCTACGTGTTCGACCAGGGTCGTATCGTGGAGCAAGGAACACATACGGAGTTGATG	2_BC	FGST_07735	1	4045	3925	120	60	81.94	0	30	18.33	26.67	25	48.33	3		1
FuGr_00007326	TCATCCAACGAGTCTAACCGTCACGAGAGCACTGGGTTTGGTTCAACCAGCCGAAGATAG	2_BC	FGST_07734	1	961	901	60	60	83.74	0	25	26.67	28.33	20	51.67	3		1
FuGr_00007331	AACATTCGCTCTATGCACTATTTGCCGCAACAACTTCAAGAATACGGCCCTCAAGACATG	1_BC	FGST_07733	1	2113	1938	175	60	81.68	0	15	30	31.67	23.33	45	3		1
FuGr_00007340	TTCGAGCCAGTGGAAGCCATTGAAGCCGAGCAGCGCAAAATCCAGGAAGAGTACGAGGCA	2_BC	FGST_07732	1	1771	1549	222	60	86.77	0	31.67	23.33	33.33	11.67	55	4		1
FuGr_00007348	ATTGAGAGGCTTTGCCGTCTCGGATTCGACAGAGATGCCGCGATCCAGGCTTACTTTGCC	2_BC	FGST_07731	1	1147	1009	138	60	85.93	0	28.33	26.67	18.33	26.67	55	3		1
FuGr_00007353	ACCAAGTATGGAGAATTTAAGACATCTGGGAATCTGAGCTGGCTGCGAGTTTATGGTGCT	1_BC	FGST_03379	1	1423	1276	147	60	81.57	0	30	15	26.67	28.33	45	3		1
FuGr_00007359	AACCGCAAGTCCAAGTTGGACAATGAAAGCACACACGAAACAACAACCCATAACGTTTAA	1_BC	FGST_07730	1	1381	1321	60	60	81.19	0	15	26.67	45	13.33	41.67	3		1
FuGr_00007366	ATTCCATGGTTCAAAGAGTGGGAGAAAAGTTGGACGATGGGAAACGAGTACCAAGGTTAA	1_BC	FGST_03378	1	877	817	60	60	80.87	0	31.67	11.67	36.67	20	43.33	4		1
FuGr_00007373	TCTTGTTGCTATGAAGGATATAGAGATGGATTGGCGGAGTGAAAGGTCTCAGACGTCTCA	1_BC	FGST_03377	1	1300	1233	67	60	80.66	0	31.67	13.33	26.67	28.33	45	3		1
FuGr_00007384	AAAGAATGTATTTTCTGGACAGGACAAGAAGGGACCCCTCTCATTCATTGCACCCAGCTT	1_BC	FGST_03376	2	2143	1213	930	60	81.84	0	20	25	30	25	45	4		1
FuGr_00007385	AACTCTTTAATCCCCAATTCGCGCAACAAGTCAAATTAATCTGGGAGGACTGCGAGTGGA	1_BC	FGST_03376	2	2143	1115	1028	60	81.98	0	21.67	23.33	31.67	23.33	45	4		1
FuGr_00007387	AAACTTGAGTTCATGCCAGTTGCTACGAATGATCCCGGCTTATCCAACAACGGTTTCTAG	1_BC	FGST_03375	2	301	241	60	60	81.32	0	20	25	26.67	28.33	45	3		1
FuGr_00007388	CTGCGCAAGGCAATCGATGAAGCAAAGGCGAAAATTGCAGAGGCCGATGAGTTGATCAAG	2_BC	FGST_03375	2	301	181	120	60	83.98	0	31.67	18.33	35	15	50	4		1
FuGr_00007393	TGAAGAACTGATGGGGAATCAAGTGTGGATGATTGAGGATGCTACGGTTGACATCAGTTC	1_BC	FGST_03374	2	568	447	121	60	80.85	0	33.33	11.67	28.33	26.67	45	4		1
FuGr_00007394	TTTACTATTCAATCATCGATCGGCAGATGCAATTTCCCAGATCTCCACCTGGGTTTGCAG	1_BC	FGST_03374	2	568	355	213	60	81.29	0	18.33	26.67	23.33	31.67	45	3		1
FuGr_00007402	AACAAACTCTATGCTGGAGATTGGACTTCGACTCGCGATAGATCTCTTCAGGTTGTTCTG	1_BC	FGST_03373	1	1195	913	282	60	80.35	0	23.33	21.67	23.33	31.67	45	3		1
FuGr_00007407	TATCAAGGACATTATTGCCAAACAGCAGAAGGAGATCGTTGATGGTCTCAAGGACCGTGT	1_BC	FGST_03372	2	2176	1923	253	60	81.51	0	26.67	18.33	31.67	23.33	45	3		1
FuGr_00007412	TAAGGATCAGAATGACATTTCTGCCAGCAAGTCTCCTGACGCTAAGGTGAAGTCATGGAA	1_BC	FGST_03372	2	2176	1152	1024	60	81.31	0	25	20	31.67	23.33	45	3		1
FuGr_00007413	GACCGAATTGACGGCACTGCCTACTATTTTATGGTTGGCGCGCTAGCCCTCCTGTTCTAA	2_BC	FGST_03371	1	406	346	60	60	84.25	0	23.33	28.33	18.33	30	51.67	4		1
FuGr_00007419	CGGAAACATGGAAGGCGCCGACCCCCCTCTGTTTATCTACTCCATGCCTTACCTGAGAGG	3_BC	FGST_03370	1	304	150	154	60	85.5	0	23.33	33.33	21.67	21.67	56.67	6		1
FuGr_00007427	TGTTGAGAGTGGCTACGGGGAGCATGCTGATGAAGAGGGCAAGTCTGACAACGAGGCTAA	2_BC	FGST_07729	1	1831	1659	172	60	85.28	0	38.33	15	28.33	18.33	53.33	4		1
FuGr_00007429	AGACTTCGACAAAGCTTCCAAGGAGACGGACAAGGCTTTGAAGCATGAGTATTATCTCTG	1_BC	FGST_07728	1	1108	1002	106	60	80.7	0	25	20	31.67	23.33	45	3		1
FuGr_00007437	GACCTCATGAAGAGGAACCGGACTGCCGCAAAGCCACGATCTGGGTTCTTTGTCAGGTAG	2_BC	FGST_07727	1	820	760	60	60	84.97	0	30	25	25	20	55	3		1
FuGr_00007447	GCCTAGATTTGGTCGGTTAGGTCAGGTTCTTTCATGTCTGTTTGTATGGTTACAAGAACA	1_BC	FGST_07726	1	472	114	358	60	79.24	0	26.67	15	20	38.33	41.67	3		1
FuGr_00007449	AGAGTCATGTGTGGTGATAGATTCGAAACTATTGACCCAGGCCGTGACATATCAGAATAG	1_BC	FGST_07725	2	1060	1000	60	60	79.47	0	26.67	16.67	31.67	25	43.33	3		1
FuGr_00007453	TGATGTCGAAGATCAGATCCTCAGACTACGCTCTTTCCAGGTATCACATCGTCTATTGTC	1_BC	FGST_07725	2	1060	687	373	60	79.75	0	18.33	26.67	23.33	31.67	45	3		1
FuGr_00007461	ATGGATCAACCATCCTGCTGTGTTTAGCCGCGATAGCCGTAAAGCTGTCCTACAGGCCAT	2_BC	FGST_07724	1	3478	3264	214	60	84.94	0	23.33	28.33	23.33	25	51.67	3		1
FuGr_00007465	TCTTGATGCTACTGAAGTCCTGAGCCGACTGTACGCTGCCCATGCCAACAGTGACCGATG	2_BC	FGST_07723	1	1645	1371	274	60	85.57	0	25	30	21.67	23.33	55	3		1
FuGr_00007470	ATTTGAAGAGATTAAGAACGCCGAAGCAAAGAAGACCCCCGTACCTGACAAGAAGGAAGA	1_BC	FGST_07722	1	856	693	163	60	81.42	0	25	20	43.33	11.67	45	5		1
FuGr_00007477	GCAGCCGAGATTCTCGTTGCCGCTGTTAACATTGTGGTGGATTTATACGTTGGAGAATAA	1_BC	FGST_07721	1	1582	1522	60	60	81.37	0	28.33	16.67	23.33	31.67	45	3		1
FuGr_00007486	GCTCCAGTGGCGATGGAGAATATCCGTTATTGGTTTTATGTGTTTTTCGTCTTTTGGGAC	1_BC	FGST_03369	1	1570	1390	180	60	80.13	0	28.33	15	15	41.67	43.33	5		1
FuGr_00007491	CTAATTGACCGGCTTGATAAGTCGGGTCTCAAGTTAGATGTCAAGACCATTGACGTTTAA	1_BC	FGST_07720	1	1267	1207	60	60	79.1	0	23.33	18.33	28.33	30	41.67	3		1
FuGr_00007498	TTCGTCTTCATTACATCCTCAGCCCCTGATTCTAGTACAGGAGCACCTCGAGCTAAATAT	1_BC	FGST_03368	1	1120	1036	84	60	80.59	0	15	30	25	30	45	4		1
FuGr_00007509	TCCGAGCCCAAAGAATCGAGGATCAAGGAACACGAAGCAGGACTGATGCTGACTCTATGC	2_BC	FGST_03367	1	1291	1169	122	60	83.83	0	26.67	25	33.33	15	51.67	3		1
FuGr_00007513	TTACTAAGTACCAGAGCGGAACGGAGACGAAGAGATCAGTTTCGACGTAGGGAGAATAAT	1_BC	FGST_03366	1	928	808	120	60	80.26	0	30	15	36.67	18.33	45	3		1
FuGr_00007521	ATTGTATTCTAACGGATGAGAATGGAACTGAAGAGACAGACGGGGAGCCTGAGATTGAAG	1_BC	FGST_03365	2	376	194	182	60	80.29	0	33.33	11.67	35	20	45	4		1
FuGr_00007523	ACAGTTCACACGACAACCAGTCGCGAGCCATTTATGCGATTATTCGCAACATCAAGAGTT	1_BC	FGST_03365	2	376	19	357	60	82.2	0	18.33	26.67	31.67	23.33	45	3		1
FuGr_00007524	AAAGTTGTCGATTTTCAACATTGGTTTGAGAAGGAGGTTATGATAAAGCTAGGCGCTTAA	1_BC	FGST_03364	1	1633	1573	60	60	78.1	0	26.67	10	31.67	31.67	36.67	4		1
FuGr_00007531	TCAGGAAACATCATGAACCAGTACTTTGAAGAGCCAAAGGAACCCTATTATCGGGGATAA	1_BC	FGST_03363	1	535	475	60	60	79.66	0	21.67	20	38.33	20	41.67	4		1
FuGr_00007538	ACAGTTTAAGCATTTCGATCTACTCAACGGGGTGGATAACACTGTGAGTAGGGAGGGTTA	1_BC	FGST_03362	1	1612	1551	61	60	80.86	0	30	15	28.33	26.67	45	4		1
FuGr_00007547	TTCAGTGGATATTGCTTCACAGGCCCTCGAAGACGACCCTGCTCTACTTTTATATTCCAT	1_BC	FGST_03361	1	3277	2820	457	60	81.18	0	16.67	28.33	21.67	33.33	45	4		1
FuGr_00007557	TCAAATTATGGTGGCTTGCGACGCTCTTTGACCACCCGCTCTGACGAACTTCACCTGTAA	2_BC	FGST_09132	1	1261	1201	60	60	84.22	0	20	30	21.67	28.33	50	3		1
FuGr_00007561	CCGTCGAAGCCCCCTCTCCACTACCGGCCCCTCTCCCAGGTTGGATCAAGTGGCAAGACA	4_BC	FGST_09131	1	379	93	286	60	89.32	0	21.67	41.67	20	16.67	63.33	5		1
FuGr_00007564	AGACCCGAGAAAGTTATGGCAGACACTTGTTGATCCTTTCGATGTCAAGGGGTTGGTTAA	1_BC	FGST_09130	1	1144	894	250	60	81.58	0	28.33	16.67	26.67	28.33	45	4		1
FuGr_00007570	TATCGAACATCAAATCGGCGCAAATCGGTTGAGTAAAGATGAAGGGATGGGTGAGAGTTC	1_BC	FGST_11439	1	1915	1779	136	60	81.06	0	31.67	13.33	33.33	21.67	45	3		1
FuGr_00007579	TGCGAGTAGGGGGGCTGCTGCGGGTCTGCGCGACGCCGAGTTGAAGCCTGTCTTCCGCGC	4_BC	FGST_11438	1	568	345	223	60	93.06	0	41.67	28.33	10	20	70	6		1
FuGr_00007589	GGCCCCAATGGTCTCATCAAGTGCGAAGTCTCTCGAGACAGTTTGCAATCAAAGCTTTGA	2_BC	FGST_03829	1	910	850	60	60	83	0	23.33	25	26.67	25	48.33	4		1
FuGr_00007591	GTTCTAAGAGGACTTGAAGATACCGCCGGTCTAATGGAAGATGACGAATATTCAGAGTGA	1_BC	FGST_11437	1	1315	1255	60	60	79.18	0	28.33	15	33.33	23.33	43.33	2		1
FuGr_00007598	ATAAGAACGTTATGCGCCAAATCGTCTTTGATGAGGAGGAAGATGACGACGACGATAGCA	1_BC	FGST_03828	1	4150	3953	197	60	81.38	0	28.33	16.67	35	20	45	3		1
FuGr_00007605	ACAAGATATTGATGCCAACTTCAGCATCAGTGAGTTTCTCGGTCAAGGGATGGTTGGCAA	1_BC	FGST_11436	1	1621	1433	188	60	82.03	0	26.67	18.33	28.33	26.67	45	3		1
FuGr_00007612	TCAAATCTTCATCCATGCACTCAAGATGGAAATCGGCTTCTGGGAGATGTTCCCTGCTAA	1_BC	FGST_03827	1	1534	1464	70	60	81.71	0	20	25	26.67	28.33	45	3		1
FuGr_00007619	GGCATCACCTCTATATCGCTTGCTCTTGTGTGGATGGGACTCTGGAGGGCACTCAAATAA	2_BC	FGST_11435	1	292	232	60	60	83.07	0	26.67	23.33	21.67	28.33	50	3		1
FuGr_00007628	CAGGACTTCAGATACATGCTTCCAGATGACGAGAGACCACGCCCTGTAGAAATGGTCTGA	2_BC	FGST_03826	1	1522	1462	60	60	82.53	0	25	25	30	20	50	3		1
FuGr_00007630	TCGCAGAGGTTCAGCAACTGCACCAAGACGGTGCCGCGAGTCTTCACACCCGAAGTTTGA	3_BC	FGST_11434	1	536	476	60	60	87.4	0	26.67	30	25	18.33	56.67	3		1
FuGr_00007638	TTGGTCGCTGTTGACTGGCTCAAGTCCAAGGCCTTCGGCCGTGATGTCTCTCGAGAGTAA	2_BC	FGST_03825	1	1729	1669	60	60	85.99	0	30	25	16.67	28.33	55	2		1
FuGr_00007650	GTTTTCGGCCTTGGTTCTAAGAAGGCTAAGGGTGCTCTTCTCAGGTGGGCATTCCTTGTG	2_BC	FGST_11433	1	1621	1501	120	60	83.76	0	31.67	20	13.33	35	51.67	4		1
FuGr_00007656	TGCTCTCCAGGGAGCCTTGGGTGAGGCACTGGATATGAAATGGAAGAGAGAGCAGATGGA	2_BC	FGST_03824	1	1405	1338	67	60	85.05	0	38.33	15	28.33	18.33	53.33	3		1
FuGr_00007658	TTGAAGAGTTGGCAGCGAGGGTGTTGGAGAACAAAGGTGTCGACAAGGAGGTTCTAATGG	2_BC	FGST_11432	1	613	539	74	60	83.38	0	40	10	28.33	21.67	50	3		1
FuGr_00007665	TCTGAAGGTGAATTTAGCGACTGGAGTGATGATGAGAACTATCAACACGATCACCGCAGT	1_BC	FGST_09129	1	2152	1963	189	60	81.13	0	26.67	18.33	31.67	23.33	45	3		1
FuGr_00007676	CAGCAGAACGAGCGTGATTGGGTCCTTGACCAGTTCAAGACCGGAAAGTCCCCCATCATG	2_BC	FGST_03822	1	1147	1027	120	60	85.22	0	26.67	28.33	26.67	18.33	55	5		1
FuGr_00007682	ATGACGAAGCCTACTGATGAACAGAAGAAGGCCAAGGTTGCGGAGCTCGTTGCTGCTGCG	2_BC	FGST_11431	1	1165	1066	99	60	86.12	0	33.33	21.67	26.67	18.33	55	2		1
FuGr_00007687	CAGATGAATGAGTTCACCCAGGGGCAACAGAATTGGTCCAACAAGCATGAATTTCTGAAC	1_BC	FGST_09128	1	1129	1009	120	60	81.15	0	23.33	21.67	35	20	45	4		1
FuGr_00007693	TAACCAGAAGCAGGCTCGTGACCTTGTCAATGTCCTCCAGGAGGCCAAGCAGCAGATCGA	2_BC	FGST_03821	1	229	33	196	60	86.17	0	26.67	28.33	28.33	16.67	55	2		1
FuGr_00007694	GATGGCCTCCTCACAAAATTCCTTCCCAAGAACCCGACAGACTTCGCCTGTGGGATCTCG	2_BC	FGST_11430	1	628	518	110	60	85.04	0	20	35	23.33	21.67	55	4		1
FuGr_00007705	GGAGACAAAGCTGTCAGACAACACCGTGCCGACACCGCTCACCAAAGCTTCTCCGTCATT	2_BC	FGST_09127	1	982	910	72	60	85.99	0	20	35	28.33	16.67	55	3		1
FuGr_00007710	ATTATCCGATACTCTCTGTATTGGGTGCTCAAGGCGGCGGCGGTCCTTCAGTCCCAACAG	2_BC	FGST_03820	1	334	103	231	60	85.48	0	26.67	28.33	18.33	26.67	55	3		1
FuGr_00007712	ATGCCATGGCTATGTGGCTCGAAAAATACGACAGCGATACTCAAAGATGGACAGACCAAA	1_BC	FGST_09126	1	2848	2729	119	60	81.89	0	23.33	21.67	38.33	16.67	45	5		1
FuGr_00007719	CATGGACGCAAACAAGCTGTTTTTAACGACTTTAGAGTAGAAATGGTAGAGGCATTATAG	1_BC	FGST_09125	1	982	922	60	60	77.26	0	25	13.33	35	26.67	38.33	5		1
FuGr_00007728	TTCTTGTGTGGTAGATTCAGCGGAAGATGTGGAACGACATTTCTCTCTTGACAGTCTACG	1_BC	FGST_09124	1	2419	2124	295	60	80.4	0	26.67	18.33	21.67	33.33	45	3		1
FuGr_00007734	TTCAAGGCCGATTCGATCTCGTTTCTTGTCCACGCTCTGCAGCAGGGCGCTGACCTTTTC	2_BC	FGST_09123	1	232	112	120	60	86.17	0	23.33	31.67	13.33	31.67	55	4		1
FuGr_00007741	ATTGTCCTTGCCTTGAAGGGATGGGCCATGCGAATCGAACGACGCTGCATAGCAGGATAG	2_BC	FGST_09122	1	1741	1681	60	60	85.41	0	31.67	21.67	25	21.67	53.33	3		1
FuGr_00007748	CGTGTGGCTCATGAAGGTGAGAAATGGAGGATGATTGCAGACAGTCGGTCATCGCTATGA	2_BC	FGST_09121	1	871	811	60	60	83.17	0	35	15	26.67	23.33	50	3		1
FuGr_00007750	ATATTGTCGAGTTGGTGACCAGTGGTTCAAATTCAATGACCACAAAGTAGAGCTGGCGAG	1_BC	FGST_09120	1	1546	1422	124	60	81.16	0	28.33	16.67	30	25	45	3		1
FuGr_00007761	ATTGCAAGTGCAGGAGGCGATGCCAGCGTGAAGATATGGAGCGTCCAGAACTTGCCTTGA	2_BC	FGST_11429	1	1834	1774	60	60	86.13	0	33.33	20	26.67	20	53.33	2		1
FuGr_00007764	ATGGCGATCCTGTTATCCAGTTTGGTCTGGGCCGTGTTCAAGAGGACATCAAGTGCTTGA	2_BC	FGST_03819	1	427	367	60	60	84.17	0	30	20	20	30	50	3		1
FuGr_00007770	GCTCGCAACACTGCTGGCGTTCTCCTCGCCGTTGCTGGCGTTGTTGCTGCCATCCTGTAA	3_BC	FGST_11428	1	502	442	60	60	88.98	0	26.67	33.33	10	30	60	2		1
FuGr_00007783	AATGGAAACATTCAAGAATGCTCCACGTGTTGACTTGGCTTTGTGTTCCTCTGAGCTTGC	1_BC	FGST_03818	1	1207	395	812	60	81.96	0	23.33	21.67	21.67	33.33	45	3		1
FuGr_00007787	ATCACGCTAGACGATGACCAAGACCCACGTTCACTGCGCCGAGAATCAAGTGGTGTGTCG	2_BC	FGST_11427	1	1882	1726	156	60	85.54	0	26.67	28.33	26.67	18.33	55	3		1
FuGr_00007792	GTGCTGCCTCGTCCTTCCCAACGAATCATTAAGTCAATGAGGGTTTTCCTCTCGATCATC	2_BC	FGST_11426	1	634	514	120	60	81.89	0	18.33	30	20	31.67	48.33	4		1
FuGr_00007801	AGTTCGCTGACGACGCGGCGTGGACTTTGGTGCTGCTTCCGACGCCGTTTCACACTTCTC	3_BC	FGST_03817	1	400	140	260	60	88.43	0	28.33	31.67	11.67	28.33	60	3		1
FuGr_00007804	GCTGTCGTTGTCAACTTCGTCCTCCGAATCACCGACAAGTCCAAGAACCACTCCAACTAG	2_BC	FGST_11425	1	391	331	60	60	83.16	0	16.67	35	26.67	21.67	51.67	2		1
FuGr_00007810	ATCGGCGGTTCCTCAACAGCCACTTCCCGATTACAACAACAGCCATATGTACTCCAACTA	2_BC	FGST_03816	1	1264	1125	139	60	83.11	0	13.33	35	30	21.67	48.33	3		1
FuGr_00007817	GACGGCGGCGAGGGCAAGGGCCTGGACGTTGTTGTCATGCTCATCTGGGTTGCCATTTGA	3_BC	FGST_11424	1	472	412	60	60	88.97	0	38.33	21.67	15	25	60	3		1
FuGr_00007824	AATTAACGTACAGTGCCTCTTGGCTTGAGGGTTCGATTTTAGACTCTGCCGAGTCACAAA	1_BC	FGST_03815	1	1549	1166	383	60	81.58	0	23.33	21.67	25	30	45	4		1
FuGr_00007837	ATGGTCGGTGGACGCCGTTTAGTTTTTTTGGTGGGTGGTGTGATGGGTCCCGGGACCATT	4_BC	FGST_11423	1	448	1	447	60	87.09	0	40	15	10	35	55	7		1
FuGr_00007838	GAGCCCAAGAAGTTCGGTGGTCCCGGTGCCCGTGCCCGCTTCCAGAAGTCTTACCGTTAA	3_BC	FGST_03814	1	433	373	60	60	88.17	1	28.33	31.67	18.33	21.67	60	3	AB020626	1
FuGr_00007847	TACTGTTACGCCAACTTCGAGAGCTCGACCTGGGACTGGCGACCGGATGAATCCGATTAG	2_BC	FGST_09119	1	772	712	60	60	84.99	0	28.33	26.67	23.33	21.67	55	3		1
FuGr_00007853	ATGAAGTCACCCAAGAACCCACACAGATGTGGACGCCACGGAGGAAAGAAGGGTCAATAA	2_BC	FGST_11422	1	919	859	60	60	83.99	0	26.67	23.33	40	10	50	3		1
FuGr_00007858	GCTAAGCAACTTGGAGTCAAGGTCACCAACCCCAAGGCCAAGGTTACCACCGAGGTTTAA	2_BC	FGST_03813	1	397	337	60	60	84.46	0	23.33	28.33	31.67	16.67	51.67	4		1
FuGr_00007863	GACATTATCAACTTCACCTACCACTATCTGCAAGGATTCCGAAGCCAGAACTTCTACGAT	1_BC	FGST_09118	1	1129	1000	129	60	79.6	0	13.33	30	31.67	25	43.33	2		1
FuGr_00007876	ATCAATGACTGGATTGATGCCAAGGGGGACTGCACACCCAATTGGAAGGACCCCAGGTAA	2_BC	FGST_11421	1	2137	2077	60	60	85.22	0	28.33	23.33	31.67	16.67	51.67	5		1
FuGr_00007880	ATAACAACACTGGAGAATGGGCATACGGTGAGAATAAGGATTGCCAGTACAGAGTTTGCC	1_BC	FGST_03812	2	1333	446	887	60	81.03	0	28.33	16.67	35	20	45	3		1
FuGr_00007881	AATGTCATCGCGGAGGATGAATTTGACGGAAGAGGCTTGCTTCTATTCAATAACACGCCT	1_BC	FGST_03812	2	1333	358	975	60	81.97	0	25	20	28.33	26.67	45	3		1
FuGr_00007884	GCATACAGAAGCGACAAGATCATGAATTACGATTACGCGCGTCCCTTCAACTATAATTAA	1_BC	FGST_11420	2	388	328	60	60	78.67	0	16.67	23.33	36.67	23.33	40	3		1
FuGr_00007888	ATTGAAAAGTCCGCGGCCCCCATGTTTCTGCAGCGTCACCTCATGCGGACAATCGCGTTA	2_BC	FGST_11420	2	388	7	381	60	87.27	0	23.33	31.67	21.67	23.33	55	5		1
FuGr_00007891	GAGACATGGGAGAAGCGGTTCGTGAGTACGCAGGAATTCTTCCAACCACGATTTGAGGAG	2_BC	FGST_03811	1	1216	1096	120	60	83.29	0	33.33	18.33	28.33	20	51.67	3		1
FuGr_00007900	ACTGGGACTCAAGCGTCAACCAACTCGGTAACTGGATCGAGTCGGCTGGCAAGGATGTGT	2_BC	FGST_09117	1	1147	1076	71	60	86.16	0	31.67	23.33	25	20	55	3		1
FuGr_00007903	ATGGAATGTCATTGCTTCGTCCAAATTTATTCCTCCAGGCTCTACGATAGGAGGAGTTGG	1_BC	FGST_03810	1	1090	987	103	60	80.75	0	25	20	23.33	31.67	45	3		1
FuGr_00007916	ACCTGTTAAAGGAGGCAAGCTTCGGGTGGAATGTTTGGGGTATGTATACGCCAGTTGTGG	2_BC	FGST_09116	1	1783	1655	128	60	83.69	0	36.67	13.33	21.67	28.33	50	4		1
FuGr_00007917	TCTTCTTAAGATTCTCCCGCACTATGTTAGCATTGACAAGACAACATACGGCCGATTCGG	1_BC	FGST_09115	1	805	660	145	60	80.83	0	18.33	26.67	26.67	28.33	45	3		1
FuGr_00007928	ATCAAGTGGGTTGTCATTGGCGACTGGAACTACGGCGAAGGCTCTTCTCGAGAGCATGCC	2_BC	FGST_09114	1	2368	1984	384	60	85.79	0	31.67	23.33	21.67	23.33	55	3		1
FuGr_00007931	AATGGCGACCAGAAACGCACATTTGCCGACGGAGACAACGACATTGCCATGGATGCTTGA	2_BC	FGST_09113	1	361	301	60	60	85.84	0	26.67	25	31.67	16.67	51.67	3		1
FuGr_00007935	AATCACGTCTACCTGCAGCTCCAGGTCGAGGAACAACGGCGCGGGGTAGATCAACACGGG	3_BC	FGST_09112	1	616	497	119	60	87.85	0	31.67	28.33	26.67	13.33	60	4		1
FuGr_00007942	TGAGCGCGAGAAGATTGCCAAATTACTAAAAGAGGACTACTGGCATCTTGACCCGTACAT	1_BC	FGST_09111	1	1927	1749	178	60	81.46	0	23.33	21.67	33.33	21.67	45	4		1
FuGr_00007949	AAACCTGCCAATATGGAACAGCTCAAGGCCTACTGCGAAGAGATCAAGTCAAAGATTTAG	1_BC	FGST_09110	1	403	343	60	60	80.31	0	21.67	21.67	38.33	18.33	43.33	3		1
FuGr_00007956	ATCATGTTGCCTCACCCAGTACCATACGTGGAATTGGAAGACATGATTTGAACAAAAGTT	1_BC	FGST_11419	1	1258	962	296	60	79.79	0	20	20	33.33	26.67	40	4		1
FuGr_00007961	ATCGCTTCTTGTATCCTAAATGGCATGTTACTAATCCTCGTTGTCGGAAACTCCCCGTGA	1_BC	FGST_11418	1	1393	1333	60	60	81.32	0	18.33	26.67	21.67	33.33	45	4		1
FuGr_00007968	AGTATCAACCCTAATGCTTCTGCAATAGATATGAGCCGCTTTTCTGAGAACCCCGTACCT	1_BC	FGST_03809	1	1399	1219	180	60	81.23	0	16.67	28.33	26.67	28.33	45	4		1
FuGr_00007976	TGTCACACCTTACTCGGCTTACCACTGCCTCATGGTATTAAGTCACCTGGAGCATTTAAT	1_BC	FGST_11417	1	1291	1116	175	60	81.32	0	16.67	28.33	23.33	31.67	45	3		1
FuGr_00007984	TCGAAAAAACAGTATCGTCCTGGACTGTATCCATGTGAACCTCTCCTCTGATATGCAGAG	1_BC	FGST_03808	2	808	222	586	60	80.12	0	20	25	28.33	26.67	45	6		1
FuGr_00007986	CTGAGTGCCAGAACCATGAAGACCAGTCCCTATTGTGATGTCACAGAGGAAACTAAGTAG	2_BC	FGST_03808	2	808	748	60	60	80.37	0	25	21.67	33.33	20	46.67	3		1
FuGr_00007991	AAGTGGCCAGGGCCAACGTTGGCGAGTTGAAGGACTGGGACGGTGGTATTGTCATGTTCA	2_BC	FGST_11416	1	691	620	71	60	86.81	0	38.33	16.67	21.67	23.33	55	3		1
FuGr_00007996	TTTGTGTCATTTGATGTTCCCAGTACTGTTTCTATCAAGGCAGGGTATGCCAAGGCTCTG	1_BC	FGST_03807	1	1057	901	156	60	81.2	0	25	20	18.33	36.67	45	3		1
FuGr_00008008	TCAGAGTGGTCTGGTACTGATCGACCCGCCGGCAATGGAATTTCCACCATGTATCCAGCG	2_BC	FGST_11415	1	2791	2551	240	60	85.63	0	26.67	28.33	21.67	23.33	55	3		1
FuGr_00008014	ACACAACATCGATCCATATGAAGTCTGCGAGGCTGCCTCAACAAAGCCATTTGGATACAT	1_BC	FGST_03806	1	1390	855	535	60	82.08	0	18.33	26.67	33.33	21.67	45	3		1
FuGr_00008017	TGGGATATTGAGATGAAGGGAGAGATTTGGACGGTGGCGTGCGACTGGAGAGTATCTTGA	3_BC	FGST_11414	1	541	481	60	60	83.26	0	41.67	8.33	25	25	50	3		1
FuGr_00008026	TCAAGATTTGCGACATGACATGCGGTGACAAGGTCCTCATCGAGCAATTTGGATACTATC	1_BC	FGST_03805	2	1834	1490	344	60	81.15	0	23.33	21.67	28.33	26.67	45	3		1
FuGr_00008028	AAAGAGTCAAAGTATCCAAACACAGTGGGGGTTTGTGGCTATGTTGCGGTTGACTTCAGT	1_BC	FGST_03805	2	1834	1303	531	60	82.08	0	30	15	26.67	28.33	45	5		1
FuGr_00008031	TTTTATGGACCGTGACTGGGATGGAAAATTCCTGAACAAATGGTTCAACCCTGGCGAGAA	1_BC	FGST_11413	1	2341	2019	322	60	82.18	0	26.67	18.33	30	25	45	4		1
FuGr_00008041	TTGACATTCCTGAGGAACAACTACAAGAGAAGCAGAACAATAGGGATACTGGCAGTGGCT	1_BC	FGST_03804	1	334	41	293	60	81.27	0	26.67	18.33	36.67	18.33	45	3		1
FuGr_00008042	AATTCTCGATCAAGTACCATGTTGGTTGTTTCCGATGTCTCGATTGTGGACGGTCTCTCT	1_BC	FGST_11412	1	2095	1736	359	60	81.23	0	23.33	21.67	16.67	38.33	45	3		1
FuGr_00008053	TTATCTGAATGACTCACCGAGCAAGATACAGACTAGCAAGAACACTTTCTCGGACAGCGT	1_BC	FGST_03803	2	1429	798	631	60	80.94	0	20	25	33.33	21.67	45	3		1
FuGr_00008055	TGGAAACAATCTAGGAAAGGGTCAGATTGATGACCATTCCAAACCTTGGCCCAAGATCCT	1_BC	FGST_03803	2	1429	489	940	60	81.77	0	21.67	23.33	33.33	21.67	45	3		1
FuGr_00008056	TAAGCTGATTGGCGATGCTGTCGAGTACTCGGCCAAGATTTGGGAGACATTCAAGATTAA	1_BC	FGST_09109	1	589	504	85	60	81.59	0	28.33	16.67	28.33	26.67	45	3		1
FuGr_00008064	CGTGCTTGCGTTGGTCTTGAGCCTGAGTCCGACATGACTCTTGAACACAAGCTTTTTTAG	2_BC	FGST_11411	1	1627	1567	60	60	82.41	0	25	23.33	18.33	33.33	48.33	6		1
FuGr_00008071	AGAGCTGGCGGCTACGAACCGCGATTCCAGGCGATTGAGCAAAGGCTTCAAGGAATAGAG	2_BC	FGST_03802	1	625	496	129	60	85.94	0	33.33	21.67	30	15	55	3		1
FuGr_00008082	AAGGTCGTGATGAAGCTCATTGCGGAGAAATGGGCGAAGCAGGAAGGTAGATCTGGAGTC	2_BC	FGST_09108	1	2113	1978	135	60	83.99	0	38.33	13.33	30	18.33	51.67	3		1
FuGr_00008084	TAATTTAGCTCAATCTCCTATCCCAAATATGGCTCAGCGGCTCCGTAGTCAACCAAGCTA	1_BC	FGST_09107	1	634	573	61	60	81.16	0	15	30	28.33	26.67	45	3		1
FuGr_00008091	ATCAAATATCCCGGCATGGCGTATGGTTTGGACAACAACATGGAAGAAGCTATGGCATAG	1_BC	FGST_11410	1	3943	3883	60	60	81.6	0	26.67	18.33	33.33	21.67	45	3		1
FuGr_00008099	ATGAACTCAGTCACTGAAGCACAGGCCAACATCAAAGAAGTCACCGATTTGATGCGTGAT	1_BC	FGST_03801	1	391	214	177	60	82.09	0	21.67	23.33	35	20	45	3		1
FuGr_00008106	TTTGGATACCTGAGGTGCCCATGCTTGTTCCATTTGATAAGCACTTTCTTGAGGCTTCGT	1_BC	FGST_09106	1	364	20	344	60	82.18	0	23.33	21.67	16.67	38.33	45	3		1
FuGr_00008108	AGCGCGCTTACGGTGGTTCTCGATGCGGTAACTGTGTTCGTGACCGTATTGTCCGAGCTT	2_BC	FGST_03800	1	352	221	131	60	86.33	0	31.67	23.33	13.33	31.67	55	2		1
FuGr_00008112	ATCTTCACAACAACAACACTAACAGCACCTTGGCAACTGGTATCAAGAACCCTAGTTACA	1_BC	FGST_09105	1	5836	5702	134	60	80.06	0	11.67	30	38.33	20	41.67	3		1
FuGr_00008119	ACTATTCGACATGCCATCACCAAGGTCATGACCCGCAAGACGAGTAATAAGACGGTTTAA	1_BC	FGST_09104	1	1552	1492	60	60	81.42	0	20	25	35	20	45	3		1
FuGr_00008127	AAAGGGTGATAGCAATGGTAATGCTGTTCCTGGATTAACTCAACAAGGGTCAGCTCTCAG	1_BC	FGST_09103	1	1057	852	205	60	80.96	0	26.67	18.33	30	25	45	3		1
FuGr_00008133	TAAGACCATCGGTTCTCGGTTTCGTATCATTGAACTCGATCAGTTTGTTGACGAGCTCTG	1_BC	FGST_09102	1	688	618	70	60	80.56	0	23.33	21.67	20	35	45	3		1
FuGr_00008141	TGTTGTTGGCAATATTTCGACCAAAGATGTTCGGCACTTGACCAAGAGTTCCAACGCTCA	1_BC	FGST_09101	1	1567	957	610	60	82.39	0	21.67	23.33	26.67	28.33	45	3		1
FuGr_00008151	CCGCTCCTGCAACAATTCTCTCCTCAGGCGCAACAAACTATCATGGGATTCTTTAACTAG	2_BC	FGST_09100	1	3094	3034	60	60	81.28	0	15	31.67	26.67	26.67	46.67	3		1
FuGr_00008154	ATCAAACTGGAGGCTTTCGAGTTGTGGCTTTTTACAAAGAGAATGCTGGGCATGGGTAAC	1_BC	FGST_11409	1	1795	1702	93	60	81.79	0	30	15	26.67	28.33	45	5		1
FuGr_00008161	AGCTTGCAAATGCAACCACAAGACCAAATGGATACTTCTGGGGATATTGAGATGCAATAG	1_BC	FGST_11408	1	655	595	60	60	80.06	0	23.33	18.33	36.67	21.67	41.67	4		1
FuGr_00008174	GACATGCAATCGGCCCAAGATGCCCTCAACCCAGGAGATGAAGCCTGTAATCCGCAGTAG	2_BC	FGST_11407	1	1369	1309	60	60	85.3	0	25	30	30	15	55	3		1
FuGr_00008177	GATGAGGCATGGAAGCCTGCCATCACCGTCAAGCAAATCCTGCTTGGTATTCAAGACCTC	2_BC	FGST_11406	1	478	298	180	60	84.02	0	23.33	28.33	26.67	21.67	51.67	3		1
FuGr_00008184	TACTGGTACCGATGCATGTTTGACGAGCACTTCCCCCCTCACTGCGCGTCAACTGTCATG	2_BC	FGST_11405	1	1741	1594	147	60	85.79	0	21.67	33.33	18.33	26.67	55	6		1
FuGr_00008194	ACCCAGAAGCTCGACCAGGCTACCCACAAGCTCGGTGCCAGCTTCACCTTCGAGGGTTAA	3_BC	FGST_11404	1	853	793	60	60	87.77	0	23.33	35	25	16.67	58.33	3		1
FuGr_00008200	CGGCGTAAAAGTCGATGGCAGAAGCGAGCTATGGGTGATGACGATGTCGAATTCGAGCCG	2_BC	FGST_11403	1	922	742	180	60	85.13	0	36.67	18.33	26.67	18.33	55	4		1
FuGr_00008203	TACCTCACCTTTGAGGATCCCAATGTTATCAACCTGGATGATTGGGTGCTTAATACCGAG	1_BC	FGST_11402	1	1762	1621	141	60	80.64	0	21.67	23.33	25	30	45	3		1
FuGr_00008210	AATCCCAAGGTTCTGTCCAAGCACGAGCTCTGGCACAACTTGCTTGTTCATTTCAAAGAT	1_BC	FGST_11401	1	3253	2554	699	60	82.47	0	18.33	26.67	26.67	28.33	45	3		1
FuGr_00008221	GACGTCGAGTGGCATCTCACGCAATATACACGAACCGCCAAGAAGAAGAACTATCTGTAA	2_BC	FGST_11400	1	898	838	60	60	81.33	0	21.67	25	36.67	16.67	46.67	2		1
FuGr_00008225	GGAAGAGAGATGGGATGCACGAGGGTTCAGTGGGTTACCAAGCACGACAATGCTACTGCA	2_BC	FGST_08699	1	463	343	120	60	84.89	0	35	18.33	30	16.67	53.33	3		1
FuGr_00008230	ATCTGGATTTTGGCGTGACGCAGAGGTGGGAAAGAAGTACAAGTCAAGAGGGCAAATTAT	1_BC	FGST_08698	1	898	798	100	60	81.94	0	33.33	11.67	33.33	21.67	45	4		1
FuGr_00008239	AACATCGATGGCATGGGCGCAAAGATCTTTCTTCGCACACTGCTCAACAATCTTTCTCAA	1_BC	FGST_08697	2	1495	463	1032	60	82.57	0	16.67	28.33	28.33	26.67	45	3		1
FuGr_00008242	ATCCCGTTGGGGAGAGGTTGACGGATGAAGTGAGAGCCTGGTTGATGCATCTGGGTGCTT	2_BC	FGST_08697	2	1495	1433	62	60	86.42	0	40	15	18.33	26.67	55	4		1
FuGr_00008244	ATTGCAGCGTTTGTGTGGAATAGTGCTATGGTTCTGATGACAGCCCAGTGGTTTCTTGTA	1_BC	FGST_08696	1	1021	805	216	60	82.03	0	30	15	18.33	36.67	45	3		1
FuGr_00008252	AGTTATAACGGAGAGCCAACTGCGAGATTCTGTGCAGGTTAATAGCGACTCGATTGTCAA	1_BC	FGST_06959	1	11644	11451	193	60	81.3	0	26.67	18.33	30	25	45	2		1
FuGr_00008258	GAGGAGTTCCGAAAGACCAAGATGAAGAACTGGACCCGCGGTGGATTGGCTTTCGATTAA	2_BC	FGST_06958	1	442	382	60	60	83.37	0	31.67	18.33	30	20	50	3		1
FuGr_00008264	GATATCAGCATGGCTGTCAAGCGAGGCAAGAGAAACATGCGCCGAGCTCAGCGTTCCTAA	2_BC	FGST_06957	1	1228	1168	60	60	85.29	0	28.33	25	30	16.67	53.33	3		1
FuGr_00008272	TTACAATGACAGTACTCGCTCTTAACACAGTTGTCGCCTGTCTGTTCTACATCAGAGCTG	1_BC	FGST_06956	1	2746	2495	251	60	80.34	0	18.33	26.67	23.33	31.67	45	2		1
FuGr_00008278	TCAGGTCTGGGCACTACTGGGTGTGGATTTATGACTTTGCACAAAATGTATGGCGCAAAT	1_BC	FGST_06955	1	3691	3410	281	60	82.37	0	28.33	16.67	25	30	45	4		1
FuGr_00008286	TATACAAGACCCCCACAAAGCTCATTCATATGGCGAGGCAAAACCTTAATAGCCTGACTG	1_BC	FGST_06954	1	451	176	275	60	81.05	0	16.67	28.33	35	20	45	5		1
FuGr_00008291	AGGAATGAGGCGCTCAAGGCATTCGGGGAGAAGAGAAAGCCCATCTTCACCGGCCGATAA	2_BC	FGST_06953	1	961	901	60	60	86.49	0	31.67	23.33	31.67	13.33	55	4		1
FuGr_00008298	ATGAGACTTAACTCGGGTCCACCAAGGTTACGTATCGATAACGTTATAAACGGTCGAGTG	1_BC	FGST_06952	1	1948	1657	291	60	80.12	0	25	20	30	25	45	3		1
FuGr_00008303	GCTGAGCAGGCCAAGGGCAAGGCAAAGGGTGCCGCTGAGGAGGCTAAGCACAAGTTGTAA	3_BC	FGST_06951	1	379	319	60	60	88.18	0	38.33	20	30	11.67	58.33	3		1
FuGr_00008308	TTAGTGTTTGGTGGTTTGCGAGTGCAAGGAAAGGATATAAAGGGCCTACGACTACTGGAA	1_BC	FGST_02599	1	1555	1460	95	60	81.5	0	33.33	11.67	28.33	26.67	45	3		1
FuGr_00008319	TGGGTCCGTTTCCCTCTTGGCGAAATCGATGTCAAGCCCAGGAAGGCCAACATCGCATAA	2_BC	FGST_06950	1	823	763	60	60	86.1	0	25	28.33	25	21.67	53.33	3		1
FuGr_00008325	GAGTTCCTGCGTTGGATGTCCGACCGCACCACGGTTGAGAGACTTCGATTTTGGATTGAG	2_BC	FGST_02598	1	1102	982	120	60	84.38	0	31.67	21.67	18.33	28.33	53.33	4		1
FuGr_00008329	ACATGAATATTCTTTTGAATGTTGCCATGGGCGGAAATGTTTGCGGTGGCAAGACACCCT	1_BC	FGST_02597	1	970	791	179	60	83.08	0	26.67	18.33	25	30	45	4		1
FuGr_00008338	AAGATTGTCCCTCTTCTCTTGACAGTTGGCAGCGCCACAGTCGTTGTCGGTGGTGTTCGC	2_BC	FGST_02596	1	214	34	180	60	85.99	0	28.33	26.67	13.33	31.67	55	3		1
FuGr_00008339	CAGAGCGTTGCTACTGGAGAAGGATACAAGGCTAACGAGGGTATGACCATGCCTGCCTGA	2_BC	FGST_02595	1	550	490	60	60	84.44	0	31.67	21.67	28.33	18.33	53.33	3		1
FuGr_00008347	TATTGGACAACTTGCCACGCTGCATAGCCGCATCCATGGTAATCCGGATATTTACTTTAC	1_BC	FGST_02594	1	763	573	190	60	81.38	0	18.33	26.67	25	30	45	3		1
FuGr_00008353	ATCTGAAAATGACCTGATGGGGAGATTGCAGAGTTGTTTCCAACATGAAACCTCTGGTCC	1_BC	FGST_02593	2	436	345	91	60	81.25	0	25	20	28.33	26.67	45	4		1
FuGr_00008355	TACGGCAGTAACTTGCGACCTGACAATCCCTTTCTTCCGCAACAGTCACACGCTGGAGGC	2_BC	FGST_02593	2	436	205	231	60	85.9	0	21.67	33.33	23.33	21.67	55	3		1
FuGr_00008359	AGTTATTGCTGTTGCGACTCAGGAGGAGATTGATAATTGGATACGCATTGGGCCTGTTGA	1_BC	FGST_02592	1	841	744	97	60	81.82	0	31.67	13.33	23.33	31.67	45	3		1
FuGr_00008368	TTTGGAAAAGAAACCCATTCTGATCGTTACTGGTGAGGCGTCGTACCACATGCCTTATGA	1_BC	FGST_02591	1	964	744	220	60	81.73	0	23.33	21.67	26.67	28.33	45	4		1
FuGr_00008374	TTTGAGTTGGAGGGGTCTGTGCCTATTGTACCTGATGATACTGTTCACACGAAAGACAAG	1_BC	FGST_02590	1	856	655	201	60	80.62	0	28.33	16.67	25	30	45	4		1
FuGr_00008384	GCTGCCGGTAGGTCAAAAGACGAGAGGGTCGATATGTTCTTGAAGGACAGAGAGAACCTG	2_BC	FGST_06949	1	916	769	147	60	82.77	0	35	16.67	30	18.33	51.67	4		1
FuGr_00008387	CACAAGACTATGACCAACGCAGTGGGCATCACGGATGTTAAGAAGGCAACTTGGTTGTAG	2_BC	FGST_06948	1	670	610	60	60	82.22	0	28.33	20	31.67	20	48.33	3		1
FuGr_00008397	ATTCTGCCGTGGTCGGTAATTGGATTATTCATGAGTTGGGTCGGCTTACTACTTACAAGG	1_BC	FGST_06947	1	1855	1370	485	60	80.82	0	28.33	16.67	20	35	45	3		1
FuGr_00008402	AGTGCTTTTGATGGTCCTTCCTGATATTATGACCCGTCTAGTCATGGTGCTATGCTATCT	1_BC	FGST_06946	1	1411	1281	130	60	80.16	0	21.67	21.67	16.67	40	43.33	4		1
FuGr_00008413	AGCATGGCTCCGTCCCCGGTGCCAACCCTTCCGTTATCAACCCTTCCGGTGTGATCCCTT	3_BC	FGST_06945	1	859	482	377	60	89.04	0	20	40	13.33	26.67	60	4		1
FuGr_00008416	TTCCATGTAAGCCATTTGCTGGAGATGCTGCACGGGAACAAGAAGATGGACATTGATCTT	1_BC	FGST_06944	1	4048	3874	174	60	82.21	0	26.67	18.33	28.33	26.67	45	3		1
FuGr_00008427	TTGGTGGATGCGAGACAGCGTGGTTGAGAGCCTAAAAGGCATGGTGTGGCTTGCTAGTCG	2_BC	FGST_06943	1	5833	5760	73	60	86.06	0	40	15	20	25	55	4		1
FuGr_00008430	GAGAAGACTAAGGGTGGCTTCTTCAGGACACAGGTTCTCAACGCTGCTGTTTCAAAGTAA	2_BC	FGST_06942	1	1321	1261	60	60	81.6	0	26.67	20	28.33	25	46.67	3		1
FuGr_00008437	GTTCGTATTACTGACTTAGCATTACACGGTGGCATTACGGCTTCGTTCTGCGTTAGTTCA	1_BC	FGST_10199	2	1012	892	120	60	80.94	0	23.33	21.67	18.33	36.67	45	2		1
FuGr_00008440	AGATGTTGCGATACTCTATGGCGATTATATTGCGGGTTTCATTAGAGAGAAAACTGGTTA	1_BC	FGST_10199	2	1012	696	316	60	78.13	0	26.67	11.67	28.33	33.33	38.33	4		1
FuGr_00008444	TCGGACGACCTAGACATTAAGGCAGAGAACATTCGATTAAATCCTGTAACACAACATATT	1_BC	FGST_06941	1	523	403	120	60	78	0	16.67	21.67	38.33	23.33	38.33	3		1
FuGr_00008450	TTTTACACAGCCAAAGTGGATACTGTTGGAATGCTGTAGAGGGCGACATAAGGTCAGAGT	1_BC	FGST_02589	1	574	458	116	60	81.39	0	30	15	30	25	45	4		1
FuGr_00008457	ATCTCTTGTCGAGGTCCGCAAGCCTTTCCTAATGCAAGGATTGCTTTCGGCTGAAATTTT	1_BC	FGST_06940	1	3259	2829	430	60	82.47	0	21.67	23.33	20	35	45	4		1
FuGr_00008463	AAATCATTCCTTCTCAACACGTTGTTTCTTTCTTGGTGGCTCCACAACTTCCATGTCGGC	1_BC	FGST_10198	2	2545	2438	107	60	81.79	0	15	30	18.33	36.67	45	3		1
FuGr_00008464	GTATTACATTCCTGCGGACAACTACATACGGCGAACATAACAATTCCTACCACTCTACTG	1_BC	FGST_10198	2	2545	2366	179	60	79.04	0	13.33	30	31.67	25	43.33	2		1
FuGr_00008470	AGCATATCTCTCGATTCAAGGCAGTCAGGGAAAAGTTTGACCCTGATGGCATCTTTCGAA	1_BC	FGST_02588	1	1621	1529	92	60	81.67	0	23.33	21.67	28.33	26.67	45	4		1
FuGr_00008477	CCTTTGGATATGACGACACCGATGAATCATGCAGTTGGGGATAGTGTTCAAATGTCTTGA	1_BC	FGST_10197	2	1651	1591	60	60	80.31	0	26.67	16.67	26.67	30	43.33	4		1
FuGr_00008479	AAACAATCGAAAAATCCATTTCCGGCCATATTGGCGGGAGGCAGACAATGGCAATGGATA	1_BC	FGST_10197	2	1651	1301	350	60	82.82	0	25	20	36.67	18.33	45	5		1
FuGr_00008489	AAGACATCAAAAGCACTGGATACCTGGTCGGATTCGCGTTTCTAGTTATTGCGACAGTAG	1_BC	FGST_10196	2	814	305	509	60	80.82	0	25	20	28.33	26.67	45	4		1
FuGr_00008490	ATGAGATTAAATTATTCTGGCAACAAAGTCTCTCATCTCTAGAGCCGTTTCAATCTCTTG	1_BC	FGST_10196	2	814	77	737	60	76.71	0	15	21.67	28.33	35	36.67	3		1
FuGr_00008492	GGTCACGGTACATCCATGTCGGATGATGAGCTGCTCAAGATTGTGCTCGGCGCAGTGATC	2_BC	FGST_02587	1	829	673	156	60	85.16	0	31.67	23.33	20	25	55	2		1
FuGr_00008498	ACCACCAGTTGCTCAAGGTCAAGAACAAGTATGACCCCAGTAACAGTTTTTGGGTTCTCT	1_BC	FGST_10195	1	1774	1646	128	60	81.65	0	20	25	28.33	26.67	45	5		1
FuGr_00008505	ACCAACACAGAGGGCTGGACCATGGAGACTACCTTTGAGACTGGAAAGTGCAAGGCCTAA	2_BC	FGST_02586	1	667	607	60	60	84.55	0	28.33	23.33	33.33	15	51.67	3		1
FuGr_00008515	GAAAACGTATCATCCATGCTATTACTTCAACCCATTATCTCGCATGTCTATCTCACTGTT	1_BC	FGST_02585	2	760	454	306	60	77.52	0	10	28.33	26.67	35	38.33	4		1
FuGr_00008517	TTCAATCCACAGACAGACATGTTACACGTTGACATCAATAGTCCCTGCGAAGAATGGTTT	1_BC	FGST_02585	2	760	334	426	60	80.14	0	18.33	23.33	31.67	26.67	41.67	3		1
FuGr_00008520	TTGTCTGACAATACTGCACAACCCGACTCTTACAATATGTCGGCAGGTGGGGAAGAAGCT	2_BC	FGST_10194	2	310	190	120	60	83.06	0	25	23.33	28.33	23.33	48.33	4		1
FuGr_00008521	GATTACAGTGCCCAGGCTCCATCTTACGAGCCACAGTCATCCTCCTACAGCGCCCAACCT	3_BC	FGST_10194	2	310	130	180	60	86.2	0	16.67	40	23.33	20	56.67	3		1
FuGr_00008525	TGTATACGCGATATCAAGTCTATGGGGGACTCTGACCTGTCTGATTGGAACTGCAGATAT	1_BC	FGST_02584	2	661	445	216	60	80.54	0	26.67	18.33	25	30	45	5		1
FuGr_00008529	TTTTCGATGATCAAGACATCTTTGACCTAATGGTGCGTGTGGCGTTGAGGAACAGTTCTG	1_BC	FGST_02584	2	661	131	530	60	81.32	0	28.33	16.67	21.67	33.33	45	4		1
FuGr_00008530	AAGCCCGCCAAGCTTAAAGAACTAAAGGAGGTCCTCAAGAGTCACGGATTTACTATTTAG	1_BC	FGST_10193	1	3076	3016	60	60	79.82	0	21.67	21.67	35	21.67	43.33	3		1
FuGr_00008537	CCATGTAACAGAGACACCCAAATGGCGCAAGGGTCCCCTTGGACCCAGCACACTCTGTAA	2_BC	FGST_10192	1	529	469	60	60	85.93	0	21.67	33.33	30	15	55	4		1
FuGr_00008544	ATGATTACTTTTGCTTTAGCGTTGAGAAATCCGCGATTGTCGGAGCAGCAAGTTCAGACG	1_BC	FGST_02583	1	1762	1675	87	60	81.63	0	26.67	18.33	25	30	45	4		1
FuGr_00008554	AAGTTTTCCATCATCGCTACTGCTTTCCTTGTCCAGGGCATCGCCGCCATGCCTTGGTCT	2_BC	FGST_02582	1	277	4	273	60	86.31	0	20	33.33	13.33	33.33	53.33	4		1
FuGr_00008555	CTAAGATGTGCCTACAATGCCAGGGTATCAAAAGATAATACACCAGACAAAGATATGTAA	1_BC	FGST_10191	1	544	484	60	60	76.6	0	18.33	18.33	43.33	20	36.67	4		1
FuGr_00008562	TTCTTGAAACGATGTCTTGCATATGGTATTTTCGCCACGAAACCCTGGCGTATCGGATCT	1_BC	FGST_02581	2	538	457	81	60	81.92	0	21.67	23.33	21.67	33.33	45	4		1
FuGr_00008568	ATAGTTGCTCCAACAGAGACAAACGGGAATGGTGTTGTGTTGTCGATCTTCTCACCTTGT	1_BC	FGST_02581	2	538	37	501	60	81.67	0	25	20	23.33	31.67	45	3		1
FuGr_00008571	TGTAACGAGTGTCAGAAACGACCCTTTTGCCGTATCACTCTTCTCGATAACTCCAACAAC	1_BC	FGST_10190	2	523	301	222	60	80.62	0	15	30	28.33	26.67	45	4		1
FuGr_00008572	GTTCTTCCTACTGATAACCTACTGACTTATCTCGGTATGGGCTTCACTCCAGAAACTTGT	1_BC	FGST_10190	2	523	241	282	60	79.1	0	16.67	26.67	21.67	35	43.33	3		1
FuGr_00008580	TGTAACAGACGTGGGGTATGTGAGGATGGTGCTTGGTCGGTTACAGAAGCGTTGGGAACA	2_BC	FGST_02580	1	3157	3084	73	60	84.64	0	40	11.67	23.33	25	51.67	4		1
FuGr_00008583	TTGAAGAAGAAGACGGTAGCATGGATAGATGGATACCTGGCATTGGATACTCTGGATGAG	1_BC	FGST_06939	1	1189	1078	111	60	80.13	0	33.33	11.67	31.67	23.33	45	2		1
FuGr_00008590	AGATTGGGACCGATGGTGCGAGTATATCCTTTTCAAACGTCTTAAGCGTGTAGGATATGC	1_BC	FGST_06938	1	2887	2592	295	60	80.75	0	28.33	16.67	25	30	45	4		1
FuGr_00008598	TGCCTATGTTGAGATGACAAACACTCTCGCTCGCACCATGTACATGTATGATATGCGCAA	1_BC	FGST_06937	1	1597	1386	211	60	81.76	0	20	25	28.33	26.67	45	3		1
FuGr_00008609	CAGGGCGATTTGATGCCAGAGCTACCGCCGCCACGGGAATGCACATTGTGGGACTTTTAA	2_BC	FGST_06936	1	1870	1810	60	60	86.64	0	30	25	23.33	21.67	55	4		1
FuGr_00008616	CAGCTGGATCTGGAGAAGAAGGCAGTGATCCTGATGGTGGGTCATCCAGAGGTGGTAGAG	2_BC	FGST_06935	1	1960	1715	245	60	84.22	0	40	15	25	20	55	3		1
FuGr_00008622	TCCAGTTTCGCTGTGGACATGGGGTCGGAAAGGTGGAAGAGGCTGAGAACTGATAGTTAA	2_BC	FGST_06934	1	1255	1195	60	60	83.57	0	36.67	13.33	26.67	23.33	50	4		1
FuGr_00008625	AAATTTTATGAGCTTAGAATGCTCAGTGATGTAGTAGAAGGACTGGATCAGGGTTTGTAA	1_BC	FGST_06933	1	6424	6364	60	60	77.16	0	28.33	8.33	31.67	31.67	36.67	4		1
FuGr_00008632	CACGACAAGTTGGAGGCTGAAAAGAAGGCAGCAGTGAAGCCATGGTACAAGATCTGGTGA	2_BC	FGST_06932	1	514	454	60	60	83.6	0	33.33	16.67	35	15	50	4		1
FuGr_00008642	GCGCGAAAGGTCAGATTCATAGACACGGATGCTTCCAACATTGCTATCACCACAGGTTAA	2_BC	FGST_06931	1	922	862	60	60	82.04	0	21.67	25	31.67	21.67	46.67	3		1
FuGr_00008647	AGATATTTATACAGCAGCTGGCTCTCAGAACATCACTATGGACTTTCTTACGGGCGGTCA	1_BC	FGST_10189	1	1972	1836	136	60	81.01	0	21.67	23.33	26.67	28.33	45	3		1
FuGr_00008653	TTACTTTACGGTACAGGGCCATTTGTGCAGTTGAGCTTGGAGGAAATCTTGGTGTTTTGG	1_BC	FGST_02579	1	1189	1102	87	60	81.65	0	31.67	13.33	18.33	36.67	45	4		1
FuGr_00008660	CTGGGTATCGACACCGTTGGTGCAAGAACCAAAATGCTTCGAGCAATTCATAACAGATAA	1_BC	FGST_06930	1	523	463	60	60	80.74	0	21.67	21.67	35	21.67	43.33	4		1
FuGr_00008668	GTTGTACCATTCCAGATAACAAGTGAAGGACGTACCACTGCCTACGATCCTATATTGCCT	1_BC	FGST_10188	1	1372	1252	120	60	80.33	0	18.33	26.67	28.33	26.67	45	2		1
FuGr_00008675	TCTGCCTCTAACTCTGCCTCTGCCACTGAGAGCGACTCTGCTGCTGTGACCGACAACGCT	3_BC	FGST_02578	1	607	487	120	60	87.37	0	21.67	36.67	16.67	25	58.33	2		1
FuGr_00008686	ACGTAGCCGCTGTCATTAACTGGGAGATGGCTGGTTTCTTCCCTTTTGCGTACGAGTACG	2_BC	FGST_10187	1	652	278	374	60	84.04	0	28.33	23.33	16.67	31.67	51.67	4		1
FuGr_00008689	TTGTTCACCCATGCACAAATGATGTTCGGCAACGAATGTTTAGGCACACTTCTCTACGAG	1_BC	FGST_02577	1	1558	880	678	60	81.61	0	20	25	26.67	28.33	45	3		1
FuGr_00008696	TACAACACTAACACTCAAGAGCTGATGACCAATGCTCGTGACTACATTCTTGCTGAGGCT	1_BC	FGST_10186	1	1093	802	291	60	81.3	0	18.33	26.67	30	25	45	2		1
FuGr_00008702	AGTGAGACTGTCATTGGAATCTTCTTCAACATTGGGAGCTTGTCCAAGAGGATCCAGGAT	1_BC	FGST_02576	1	892	811	81	60	81.29	0	26.67	18.33	26.67	28.33	45	3		1
FuGr_00008710	GGGATAGTATCACGGTTGAAAACTCTGCTTCATCTGGAGTTGACATGGCAGGTTCTTTGT	1_BC	FGST_10185	1	2143	2018	125	60	80.99	0	28.33	16.67	21.67	33.33	45	4		1
FuGr_00008716	ATGAACGCTTTTCTCAAGAACCTTCCCATCAACGGCGATGATTTTGAACGGAAGTTGCGT	1_BC	FGST_02575	1	1189	1030	159	60	82.58	0	21.67	23.33	26.67	28.33	45	4		1
FuGr_00008726	ATCAAAGCCGGCATCGTGTCCATGATGGTGATATTTACTTTTGGTTACGCTGTAGGATGG	1_BC	FGST_10184	1	1540	1099	441	60	81.33	0	28.33	16.67	21.67	33.33	45	4		1
FuGr_00008733	TAGCGATGAGCTCAGCAGAGCAGGATTGGGTTCCTCGGCTGGTGATGCTGCTATGGTTTC	2_BC	FGST_02574	1	961	846	115	60	85.75	0	35	20	16.67	28.33	55	3		1
FuGr_00008737	TTCGAATTATGCCAGGGAAGGTCTCAAGATACCTGATCGGTTCGACTTTGATGTCAACAG	1_BC	FGST_10183	1	1477	1377	100	60	80.67	0	25	20	26.67	28.33	45	3		1
FuGr_00008744	TGCTTGTTGAATCTTTTGAAGGCGAGAGAGATTTTTGCCAAGGTGTTTGGACGGTTGTGA	1_BC	FGST_02573	1	2725	2665	60	60	81.76	0	33.33	10	20	36.67	43.33	5		1
FuGr_00008755	CAAAAACTTTACTTGTCCAGCCACTGTAAAGATCCCACTGGTAAAGAACATTACCTCCTC	1_BC	FGST_10182	2	1546	1053	493	60	78.7	0	11.67	30	33.33	25	41.67	5		1
FuGr_00008757	TATCTTTACGCGAAGGATCCTCTTGGACCATATACTGATGGTGGCTACCTTAGTCTTGAC	1_BC	FGST_10182	2	1546	799	747	60	79.89	0	21.67	23.33	21.67	33.33	45	3		1
FuGr_00008760	AGATTTCTCGAACAGCCTTCTGTTTTACAGATTATAGCACAGTCCTGGCTCGATCGATGG	1_BC	FGST_02572	2	925	580	345	60	80.57	0	21.67	23.33	23.33	31.67	45	4		1
FuGr_00008761	ACACTCGATCGGAGACTTAGGTTCTCCAATCAATGGTTGATGGGATATGGAAAACATGAG	1_BC	FGST_02572	2	925	520	405	60	79.82	0	26.67	16.67	31.67	25	43.33	4		1
FuGr_00008765	AGGAGCTTGGGCGTTATATGAGATGTTGTCAGGGATGCAAGAAGTCTTAGGGAAGAACTA	1_BC	FGST_10181	2	1786	1725	61	60	81	0	35	10	30	25	45	3		1
FuGr_00008770	GTGTCAATCAACAACTTCCACATTACTCGAATTATTCGACCGACCTACGACTGCTGTTTC	1_BC	FGST_10181	2	1786	987	799	60	79.52	0	13.33	30	26.67	30	43.33	3		1
FuGr_00008774	AGATCCCTATAGGCGTTGCCAGAAAAGCTCTCCCAAAAGGTCCCATCTGCCGCACGGAAG	2_BC	FGST_02571	1	337	110	227	60	85.87	0	23.33	31.67	28.33	16.67	55	4		1
FuGr_00008776	AGAGATGATTTGAGGATGGAGTGGGCCAAGGCAGATCAAGAGGATAGTCAACCAGTTTAA	1_BC	FGST_10180	1	1639	1579	60	60	81.19	0	33.33	11.67	35	20	45	3		1
FuGr_00008785	GATCGCACAACTCATCATTTTACCTGCTCGGCTTTGGAGTCCATCTGCCCACTTCAGCCG	2_BC	FGST_02570	2	574	394	180	60	84.72	0	18.33	35	18.33	28.33	53.33	4		1
FuGr_00008787	CGTGTGAACAACGATCATCCGCACTATCCGCATCGAATGGTGCACCGCCTGATGTTGCTC	2_BC	FGST_02570	2	574	244	330	60	85.64	0	23.33	31.67	21.67	23.33	55	2		1
FuGr_00008790	TTGGAAGGTCCCGAGGACAAGTCAAAGGGAATTGAAGAGACAACGGTGTGCTGCGGTTAG	2_BC	FGST_06929	1	550	490	60	60	84.21	0	36.67	15	30	18.33	51.67	3		1
FuGr_00008801	ACCAGCTCCAAGATCCGCATGGAGGACGAGAAGGATGCCAGGGATACTTCCAGACCAGTT	2_BC	FGST_06928	1	1963	1600	363	60	85.91	0	28.33	26.67	30	15	55	3		1
FuGr_00008807	GGTCCTCAAGAGCCCAACATCGACCACTGCTTCGTTCTGAACGAGGACCCTTCATCTGTC	2_BC	FGST_06927	1	1024	670	354	60	84.69	0	20	35	21.67	23.33	55	3		1
FuGr_00008817	TTGAGGGACGCGGCCGTGCAAGCCGGAGCAAAAGCAAGAAGATTATTGAGAGCGATAGTA	2_BC	FGST_06926	1	1186	1118	68	60	85.09	0	35	16.67	33.33	15	51.67	4		1
FuGr_00008819	TACGATTTGAGCTTCGAGATACCCACGACTATATACGTGATGGCACAAGTAACACTGAGG	1_BC	FGST_06925	1	2635	2441	194	60	80.1	0	23.33	21.67	31.67	23.33	45	3		1
FuGr_00008830	GGCCAGCCTGGCGTCAGTGTAGAGGAAGCTCTAAAGAAGCTCAATATTCCACGAAAGTAG	2_BC	FGST_06924	1	787	727	60	60	82.32	0	28.33	21.67	31.67	18.33	50	3		1
FuGr_00008833	ATTCGTGAGCTTGAAACCCGCATCGAAAAGCAGCGTGTTCTACTTCAACGGTTGAGGGAT	2_BC	FGST_06923	1	454	334	120	60	83.74	0	26.67	21.67	26.67	25	48.33	4		1
FuGr_00008839	GCTATGGGTCTGCCTCAGCCTGAGGAGATGACTGGAAAGTCCCTTCTCGAGAAGGCTTAA	2_BC	FGST_06922	1	1468	1408	60	60	84.15	0	30	23.33	23.33	23.33	53.33	3		1
FuGr_00008847	AGCTCACGAGGCTTCCAGGGATTATACGCATGGACACCAGACAGAGGCGGATTTCCTGTC	2_BC	FGST_06921	1	319	171	148	60	85.38	0	28.33	26.67	25	20	55	3		1
FuGr_00008855	GCTCAGAAGCTCACAGAGTGGCAAATGGATGTTTGCGGCTCTACAGGGAAGGCAGCATAA	2_BC	FGST_10179	1	874	814	60	60	84.57	0	31.67	20	30	18.33	51.67	3		1
FuGr_00008860	ACTTTGTATTATGAAGTTCTATTCTTCATGTCTATTATACGGACACGGTACACGTATCTG	1_BC	FGST_02569	2	1348	1024	324	60	75.23	0	16.67	18.33	25	40	35	3		1
FuGr_00008861	AAACGTATTCTTCTCACATTGACGAAGTCGCTTCATGTCGAGATATTTTTGTGCGGAAAT	1_BC	FGST_02569	2	1348	964	384	60	78.91	0	20	18.33	26.67	35	38.33	5		1
FuGr_00008864	TGTCTCTGTATCCTTTGTACACCACCGACTTTTTCGATGGCAAGCACAACATTGTCTTGG	1_BC	FGST_06456	1	1546	1373	173	60	81.36	0	18.33	26.67	20	35	45	5		1
FuGr_00008871	TTTGGCTCAGGTACCTGACTTCAAATATGTCTCGTGCCATGGCCTTTTGGGTACATATGA	1_BC	FGST_06455	1	724	450	274	60	81.68	0	23.33	21.67	20	35	45	4		1
FuGr_00008878	GTCTTGAATGATTTGGAAGGATTTTCTGGCGCAGAAAGGTTGAGAGTGGTATTCGAATAA	1_BC	FGST_06454	1	2323	2263	60	60	78.94	0	31.67	8.33	28.33	31.67	40	4		1
FuGr_00008889	GAGATTATTGTTGGCGGTACAGACAACGAGCTCATCGAAGCGAGACAAGGCAATGGCCAA	2_BC	FGST_06453	1	1474	1354	120	60	83.7	0	30	20	33.33	16.67	50	2		1
FuGr_00008897	TGCAGAGGAACGTGGTGGCTTCACGGCTGCTAGGGTTGGCGGTATTAATCGTCTGCTCAT	2_BC	FGST_06452	1	2350	2229	121	60	86.48	0	35	20	16.67	28.33	55	3		1
FuGr_00008899	TGATGTAATTATTTCCACTGGTCTCATTTCCCTTGTCGACGACTGCATCAAGGAGCGATG	1_BC	FGST_06451	1	1342	1113	229	60	80.96	0	21.67	23.33	21.67	33.33	45	3		1
FuGr_00008906	TTTAATAGCGATGGAGGTTTGACAAAGCTTGGTGCTGAGTATTTGGGCGGTGAAGACAAG	1_BC	FGST_02099	1	940	784	156	60	81.51	0	35	10	26.67	28.33	45	3		1
FuGr_00008919	TTGGTAAACCTGACCATGTCGCTGTTGTGGCCGAATGGGACGGCACCAAGAAGAAGGTGC	2_BC	FGST_06450	1	3652	3458	194	60	86.41	0	33.33	21.67	25	20	55	3		1
FuGr_00008921	ACTTTCGAAGAGGGATGAACCCTGTGTGGAGTTATTTGAAATCACGGCCGATGTTCTACA	1_BC	FGST_02098	1	2812	2679	133	60	81.53	0	26.67	18.33	26.67	28.33	45	3		1
FuGr_00008928	ATGTTCTCCTTCACAGGCAATAAGAGAAGTGTGGCCGGTACTGGCTTAGCCAATTTTTAC	1_BC	FGST_02097	1	1564	1393	171	60	81.26	0	23.33	21.67	25	30	45	5		1
FuGr_00008936	GATTGGCGTGAGTTTGAGAGATGATGGAGAATGGGACATCTTTGCGCCTTGGGGTCTTTC	2_BC	FGST_02096	1	598	417	181	60	83.1	0	36.67	13.33	18.33	31.67	50	4		1
FuGr_00008942	AACAGCTGGAATGGCATCACTAATTGTTCTCATGACCCTGTCGGCTACTGTTGGTGTTAT	1_BC	FGST_02095	1	391	222	169	60	81.76	0	23.33	21.67	21.67	33.33	45	3		1
FuGr_00008949	ATGGTAGCTTTCTGGATCTACGCCGACGCAATCAATATTACCACCGATCTTTTGATCACC	1_BC	FGST_02094	1	988	505	483	60	80.98	0	16.67	28.33	25	30	45	4		1
FuGr_00008957	TATTTCCCCAAACCCTATCTGATGGATAACAACCCCGGTGATGACTCACTAGACGAGAAA	1_BC	FGST_02093	1	850	538	312	60	80.85	0	16.67	28.33	33.33	21.67	45	4		1
FuGr_00008966	CATGGATCCCATATACCTGGCTATGCAAGAAGCCCTCCCGGAGTTTTTGAAGCACCTTGA	2_BC	FGST_02092	1	808	748	60	60	83.54	0	21.67	28.33	25	25	50	5		1
FuGr_00008968	TCGTCAAAAGAGATGAGCATGAGAAGAATGTCGAAGCAGAGATCAAGGCTCGCAAAGAAC	1_BC	FGST_02091	2	373	209	164	60	81.01	0	28.33	16.67	41.67	13.33	45	4		1
FuGr_00008970	GGCACAAGATAGCTGGCAACCCGCTCTAGAAGAAACTCTCAAGGTCATCAAGGGTTCCCA	2_BC	FGST_02091	2	373	21	352	60	84	0	23.33	28.33	31.67	16.67	51.67	3		1
FuGr_00008977	ATCTCCCGAAGCATCAGCATCAATCAGCCATACACAAGAATCTGGGTCTGCAAATTCTCA	1_BC	FGST_02090	1	859	201	658	60	81.86	0	15	30	33.33	21.67	45	3		1
FuGr_00008978	CACTTGCTTGTTGAAGGCTACAAAACGAAACTCAAGCTGGAGGATAAGAAGGAGGCGTAA	1_BC	FGST_06449	1	808	748	60	60	81.2	0	28.33	16.67	36.67	18.33	45	4		1
FuGr_00008985	ATTCCCGTCAATGTCATCCCTGTCACTCAGCAGCAGATTCCCGAGCGTGGACAGCGATAC	2_BC	FGST_06448	1	442	358	84	60	85.58	0	21.67	33.33	23.33	21.67	55	3		1
FuGr_00008991	TATCCGGAATGGGCAGTTGGAGCATTGAAGGGTGTTGGTATAGATTTACAATCGGAATAA	1_BC	FGST_06447	1	1183	1123	60	60	80.02	0	31.67	10	30	28.33	41.67	3		1
FuGr_00008999	TTGCGAGTTTGCTGGTTCCGGTGCCAAGACTCAAGGATCTGATTCCGATGAGGCCAGCCA	2_BC	FGST_06446	1	1033	759	274	60	86.75	0	30	25	20	25	55	3		1
FuGr_00009009	ACTCCTTTGCAGGGTCAGGGTCCATTCAAGCCTTCTGGGTATGTTTCTCGGCTGGCCTCT	2_BC	FGST_06445	1	3436	3067	369	60	86.41	0	26.67	28.33	11.67	33.33	55	3		1
FuGr_00009012	TCATGGTATTGCTCAAGTCGCTACCAACTACGCTCGCACAATCACTTATCTTGAGAGTCT	1_BC	FGST_06444	1	931	750	181	60	81.1	0	16.67	28.33	25	30	45	2		1
FuGr_00009019	GGCGTCAGATACATCAGCATGGCGCCTGGTGTATACTCATATAATGACATAAAATCATGA	1_BC	FGST_06443	1	3061	3001	60	60	79.27	0	21.67	20	33.33	25	41.67	4		1
FuGr_00009032	TATTGCTGTTGGTGCTGTCGGACTCAGCGTCATGTACGGTGCTGCCATGTTCCTGGTTGC	2_BC	FGST_06442	1	3322	2964	358	60	86.25	0	31.67	23.33	10	35	55	2		1
FuGr_00009035	GCGAAACAACTTTCTAATACTATTTACACACGTTCAAATAAACATACAACGGCTGTCAGA	1_BC	FGST_06441	2	400	154	246	60	76.54	0	11.67	23.33	40	25	35	3		1
FuGr_00009036	TTACTAGGTTCCTCACTCACAACCTCCGATTCCTCGTCCATTGTGAGAGTTGATGAATCA	1_BC	FGST_06441	2	400	94	306	60	80.76	0	16.67	28.33	23.33	31.67	45	2		1
FuGr_00009038	GAAGGCGATTCAAACTTTGCTATTATTCCTCTTGGTCTGAAACCAAAACCAGAGTGGTAA	1_BC	FGST_02089	2	922	862	60	60	78.92	0	20	20	31.67	28.33	40	4		1
FuGr_00009044	AACAGACAGGATAACTGTCTGTCCAATGGGTACAGTGGCTGGTGTGTGATGATTATGATG	1_BC	FGST_02089	2	922	430	492	60	80.7	0	31.67	13.33	26.67	28.33	45	3		1
FuGr_00009045	AAGGGGGGTGTCGAGGGCGTCGCGGGTGAGGGTCCTGATCAAGAGTTGCACAAACATTAG	3_BC	FGST_06440	1	616	556	60	60	87.35	0	41.67	16.67	23.33	18.33	58.33	6		1
FuGr_00009054	TTGTTCCTCAATGGTGCTTCTGTTCTGGTGCATAGTCTCTATCGCACACTTTGTCTCAGA	1_BC	FGST_02088	2	2326	2113	213	60	81.31	0	20	25	15	40	45	3		1
FuGr_00009056	AACCTTACGAAGAAAAAGGACCCCGTTCGGTCATTGCTGAGATATATCTATGCTGGTGGA	1_BC	FGST_02088	2	2326	1894	432	60	81.24	0	25	20	30	25	45	5		1
FuGr_00009059	GAATTTTCCAAGATTGTCACTGGATTTGCCTATGAGCTTGGATTTGCTACAAACCTGTAG	1_BC	FGST_02087	1	985	925	60	60	78.54	0	21.67	18.33	25	35	40	4		1
FuGr_00009071	AAGTTGAATCTCTTCGAAACGAGAAGCCTTTGCCTGATATCCCCTCCTCTTCGTCGTTTT	1_BC	FGST_02086	1	1612	794	818	60	81.49	0	16.67	28.33	20	35	45	4		1
FuGr_00009073	TTTTCGGCTTGGCAAGAACGTCTCAATGATCTCCCTTCTATAAAGGCTGCCTACAAGTAA	1_BC	FGST_02085	1	643	583	60	60	80.77	0	18.33	25	26.67	30	43.33	4		1
FuGr_00009082	AGGATCTGAATTCGCCGAAAATGTGAAAGGTGTCGACTGGCATGCGGCCGGCGTCGGATT	2_BC	FGST_02084	2	514	234	280	60	87.09	0	35	20	23.33	21.67	55	4		1
FuGr_00009085	TGCTGCATACGGCTGTGGTGAGGTCAATGTTGTCTACACAGGTCTTCCTGGTCGACATAA	2_BC	FGST_02084	2	514	54	460	60	83.69	0	28.33	21.67	20	30	50	2		1
FuGr_00009086	AAGTATACGGATGAGCAGCTTGAGGATATGGGTGAGAACAGCCCTCTTTACCAATACAAG	1_BC	FGST_02083	1	1540	1474	66	60	80.44	0	26.67	18.33	33.33	21.67	45	3		1
FuGr_00009094	ATACGAAATATGGAGCATGGTACTTCCTTGGTCGCGGGATTGGTGTCGATAATGAGACAT	1_BC	FGST_02082	1	982	815	167	60	81.38	0	30	15	26.67	28.33	45	3		1
FuGr_00009102	AGGAAGAATTGTCCCGAGATCTTTGACAAGATCGAAATCTACATCGACGGAGGTTTCGAG	1_BC	FGST_02081	2	1504	1186	318	60	80.37	0	26.67	18.33	31.67	23.33	45	3		1
FuGr_00009106	TCTTGAGGAATGTCTCGAACGTCAACTTCAAGACCAACATTCTTGGCCTCGATAGCAATG	1_BC	FGST_02081	2	1504	527	977	60	80.99	0	20	25	28.33	26.67	45	2		1
FuGr_00009107	TGCCGATGGGACTGTGTTAGATGCTGTCAAGGCTTTTAAGACTAAGATGACCAAGGCTTA	1_BC	FGST_02080	2	964	903	61	60	81.44	0	28.33	16.67	26.67	28.33	45	4		1
FuGr_00009113	TCATTATTGTCCAACAGCTTCAGTCACGTCTATATCCTCCATGGCTTAATGTCAGGTGGC	1_BC	FGST_02080	2	964	199	765	60	80.75	0	18.33	26.67	21.67	33.33	45	2		1
FuGr_00009115	TTCGTCAAGGGAGCCTTGAGAGAGGCTATCAAGTGGGATGGCAGCTCCGGTGGTGTCATT	2_BC	FGST_06439	1	691	550	141	60	86.16	0	36.67	18.33	20	25	55	3		1
FuGr_00009121	GTTGAATTAAATCACCTCGAACTCCAATTTCTTCTCCTCAACGACTTTCGTCTCGCAGTT	1_BC	FGST_06438	1	1519	1363	156	60	79.47	0	11.67	30	23.33	35	41.67	3		1
FuGr_00009134	GACGCCGTCATTGGTTTTGACCATCCAGAGATCTGGGAAGCTTCCAGGTCGAGACTGTAA	2_BC	FGST_06437	1	871	811	60	60	83.81	0	28.33	23.33	23.33	25	51.67	4		1
FuGr_00009135	ATGAAGTGGACTTGCACATAGATCTGGTTAGCGATGAGGGATCAAGGATTAAGCTATGGG	1_BC	FGST_06436	1	1672	1607	65	60	80.54	0	33.33	11.67	30	25	45	3		1
FuGr_00009147	GAGCCTAGAAAGGGGCCGATGAAGCCTATGGCATTGGATGGCGTTCGGGTTGGAAAATAG	2_BC	FGST_06435	1	3607	3547	60	60	84.76	0	38.33	15	26.67	20	53.33	4		1
FuGr_00009151	TATCGTGGAAATTCAGTGGTCCGGAGATCCGATCTTTTCGCGAAACTAACCAAACATGCA	1_BC	FGST_06434	2	364	62	302	60	81.83	0	21.67	23.33	30	25	45	4		1
FuGr_00009152	TGATCGGTGCTCCTGTATACCTGCCCGATGGTTTAGCACCAACTCCTGGCATTACGGGAA	2_BC	FGST_06434	2	364	2	362	60	85.44	0	25	28.33	20	26.67	53.33	3		1
FuGr_00009155	GCCCGACCCAACATGCATTTGCATTTGCAGACACAAAGACTGGATGCAGAAACAGAAACG	2_BC	FGST_06433	1	334	88	246	60	83.41	0	21.67	26.67	36.67	15	48.33	3		1
FuGr_00009158	GAACTAGACCTGAAAAACATACGCGGTCGTGAAGTGTGCTGCTATGGTATCAGTGCTAAA	1_BC	FGST_06432	1	556	436	120	60	80.84	0	26.67	18.33	31.67	23.33	45	5		1
FuGr_00009164	AACAATCTTGATCTGCCCAGATGCCTTCTTGAGGATCGGGAGCGATTTCGATATATTCTG	1_BC	FGST_06431	1	1132	1030	102	60	80.84	0	23.33	21.67	23.33	31.67	45	3		1
FuGr_00009173	AAAGATGCTATTTGGGGGACCCCTAGAAAGACACTGACACTTGGTGTTTCACAAGATGAG	1_BC	FGST_02079	2	1144	868	276	60	80.89	0	26.67	18.33	31.67	23.33	45	5		1
FuGr_00009177	ATCAGACAACCAATTGTTGTCAACAGCGAGGGTGCTTGGATTCTGCCAGTCTTTTACTGT	1_BC	FGST_02079	2	1144	391	753	60	82.15	0	23.33	21.67	23.33	31.67	45	4		1
FuGr_00009180	AACATGGTATGGTTGAATCTCAAGGCTACAGGGTGTAGCGAGAAGCGGTTCATTGAGATT	1_BC	FGST_06430	1	1159	919	240	60	81.57	0	31.67	13.33	28.33	26.67	45	3		1
FuGr_00009186	ACAGAAAGGATGCTATCCTATCCTAGGCTTGAACTCTGAGAAGAGAGTCATTGAGGCTGT	1_BC	FGST_02078	1	1027	879	148	60	80.5	0	26.67	18.33	30	25	45	3		1
FuGr_00009192	TCTCTTCTTGACGTTGATGGTTATATGCAGTCAATGGCGATCTTTCCGAACGCGGAATAA	1_BC	FGST_02077	1	1882	1822	60	60	80.91	0	23.33	20	23.33	33.33	43.33	3		1
FuGr_00009199	AATGTTGGTCATAATGATAGTCTTTACGAAGTTGTTAGACAGTGGAGAGAGTTTAGTTAG	1_BC	FGST_02076	1	1465	1405	60	60	75.32	0	28.33	6.67	30	35	35	3		1
FuGr_00009210	TATTCTGGCGACTTGTGCAGCCTTTTGTCATTATTCGACGCATGTGGTACTTTGTCTGCT	1_BC	FGST_02075	2	1141	395	746	60	82.14	0	23.33	21.67	13.33	41.67	45	4		1
FuGr_00009212	CATAACGGGCTCAGACTGCATTCCTTTGGACGACGTTCACAGGAGTGAGCATTATGATGG	2_BC	FGST_02075	2	1141	969	172	60	82.76	0	28.33	21.67	25	25	50	3		1
FuGr_00009213	ACATGTGTTGGGTCAGAATATTGGGTTGAGACTTCAAATGGAGCGTTGTGCAAAGCCTGA	1_BC	FGST_02074	1	1801	1741	60	60	82.32	0	31.67	13.33	26.67	28.33	45	3		1
FuGr_00009221	TATTCCCCGAATTCTTCAAGTGCATTTGTAAGGATAGCTCGATTCTCATCGCCATGCTCG	1_BC	FGST_02073	2	391	233	158	60	81.07	0	18.33	26.67	21.67	33.33	45	4		1
FuGr_00009222	TCCAGATTGAATTCTGTATGGAAGTCGAGGCTCAGGTTGCACCTCTGTGCCATCAAAATA	1_BC	FGST_02073	2	391	101	290	60	81.58	0	23.33	21.67	26.67	28.33	45	4		1
FuGr_00009225	AACCCAATCGTCATTACAGGTGATTTCTACCGATTAGCTCTCCCTGAAGACACCAAGTAC	1_BC	FGST_02072	1	2236	1939	297	60	80.35	0	15	30	30	25	45	3		1
FuGr_00009231	ACTTCCAATGGACTGGAAGGCTCTGAGATGGTCAACGTGACAATGAGTGTTGATACACTT	1_BC	FGST_02071	1	1480	1378	102	60	81.41	0	26.67	18.33	28.33	26.67	45	2		1
FuGr_00009242	GCACGCGACTTTATCGGAGGAATTGGATGCCATACAGTCTCGAAGAGCGACGAATGGTGA	2_BC	FGST_02070	1	1393	1333	60	60	84	0	31.67	20	28.33	20	51.67	3		1
FuGr_00009249	AGAAAGAGAGCTGCCGAGAAGGCTGCGAAGAAGAGGTCGAGTCGTGTCTTCTACTTTTAA	2_BC	FGST_06429	1	1945	1885	60	60	82.43	0	31.67	16.67	30	21.67	48.33	4		1
FuGr_00009256	CCTAAGCCTCACAAGGAAGGGGTCGAGAAGGAGAAGCGCCAGCTCATTGCGGATTTCTGA	2_BC	FGST_06428	1	2737	2677	60	60	85.61	0	31.67	23.33	28.33	16.67	55	4		1
FuGr_00009259	GCTTGTGTGGTCGAGAAGATTGAGGGCGCTACTGTTGAAGCGCCCCAGTTACTGCGTTGA	2_BC	FGST_06427	1	460	400	60	60	85.97	0	35	20	18.33	26.67	55	4		1
FuGr_00009270	AAGACGGATGATAACACACCGATTCTTGGCGCCTCTCGGCTCATGATCACGGCTGGTCCT	2_BC	FGST_06426	1	5044	4900	144	60	86.23	0	25	30	21.67	23.33	55	2		1
FuGr_00009272	AGAGAACTCGACAAATGCGCCGAATGCTGGAGTTGAGACGGTCAAATGCCCTTTTTGCGA	2_BC	FGST_06425	1	727	606	121	60	84.75	0	28.33	21.67	28.33	21.67	50	5		1
FuGr_00009281	ATTAATCCCGATATTATCATCGACGCTGGTGCTGGTGCTGTAAGCGAGGTTGTTAGCAAA	1_BC	FGST_06424	1	1735	1519	216	60	81.8	0	26.67	18.33	25	30	45	3		1
FuGr_00009286	TCTGGATCAAGTCATCGAATTTTTTACACGTATCGACTCGGTCTACAGGATGAAGGCTAG	1_BC	FGST_06423	1	1213	1153	60	60	79.36	0	23.33	20	26.67	30	43.33	6		1
FuGr_00009296	ATGGGTGTGTGCACAGGTTTCGCAGCGTTGTTGCTTGGTGCTTGGCGATTGCTCATGTAA	2_BC	FGST_06422	1	778	718	60	60	86.18	0	35	16.67	13.33	35	51.67	3		1
FuGr_00009300	CTAGCATTGACAGAGGGAAAGCTGAAGAGTATTGTGCCAGAGCAGAATGATCTGCAATAG	1_BC	FGST_06421	1	1063	1003	60	60	80.19	0	30	15	35	20	45	3		1
FuGr_00009307	AAAGACTTGAAACAACGTGTACTGGACTGGAAAGGTCTGAGTCCTCTTGAGTTTGCTTGA	1_BC	FGST_02069	1	2023	1963	60	60	80.61	0	26.67	16.67	28.33	28.33	43.33	3		1
FuGr_00009316	AAGTCACCACCATGGAGAAGGCTGCCAAGTTCGGTCAGATCTTCGTCACCACCACTGGCT	2_BC	FGST_06420	1	988	782	206	60	86.34	0	23.33	31.67	25	20	55	2		1
FuGr_00009321	AATGCTTTCACCAGTGGTTGGTTGAAAACTGGAAAGCTATATCCTTGTGTGGGTTTCCGC	1_BC	FGST_02068	1	5407	5239	168	60	81.88	0	26.67	18.33	21.67	33.33	45	4		1
FuGr_00009329	GGCCTGAAGACAGGAGAGGGTTTGGTATGTCGCTTTACCGGTCCTGGTTCGGTCTATGTA	2_BC	FGST_02067	1	730	610	120	60	84.22	0	35	18.33	16.67	30	53.33	3		1
FuGr_00009341	CGAGCCTCCTCAACTCTTTTCTTGGTCGGTTGATGAGAACTACAAGTTCACTTATCTTGA	1_BC	FGST_02066	1	1105	207	898	60	79.65	0	18.33	25	21.67	35	43.33	4		1
FuGr_00009342	ATAATTGCGTCAGCCGTTTTCTCGTGGCTTTGGATGTTGGAGAAAGAAACAGTACCACTC	1_BC	FGST_02065	1	583	500	83	60	81.47	0	25	20	25	30	45	4		1
FuGr_00009349	GACTGTTATCCCGAGTTACAAATTGATTTGGACGAAATGATGAGACATGCCCCACCATAA	1_BC	FGST_02064	1	2134	2074	60	60	79.63	0	20	21.67	33.33	25	41.67	4		1
FuGr_00009357	TTGGTGATGCTACCAATATCAACCTAGACGCTTGGGAGAGAGACTTCCGTATCAATGTCA	1_BC	FGST_02063	2	853	323	530	60	80.88	0	23.33	21.67	28.33	26.67	45	3		1
FuGr_00009358	AAGCAGATGTGACGAAAGAAGAGTCATGCAAAAATGCCGTTGACAAGACCGTGGAACTGT	1_BC	FGST_02063	2	853	215	638	60	82.3	0	28.33	16.67	38.33	16.67	45	5		1
FuGr_00009363	GTCAAGGAGCAGAGTCTTGCGGGTATAGTGTCGTGGTTCGATTATTGGTTATCACAATGA	1_BC	FGST_02062	2	808	748	60	60	80.62	0	31.67	13.33	23.33	31.67	45	3		1
FuGr_00009367	AATATTCTTCTCTATTTTCCAGATGTATGGGGCATGTTCCCGAACGGCCTCTTGGTCATG	1_BC	FGST_02062	2	808	178	630	60	81.02	0	21.67	23.33	18.33	36.67	45	4		1
FuGr_00009370	TTTGGCCTTCTTGTCTACATGTTTCTCATCAATCGCCACCGTAACAAGACTTACGGACCT	1_BC	FGST_02061	2	1537	1396	141	60	81.55	0	15	30	21.67	33.33	45	3		1
FuGr_00009372	TTCACTGTCTCTTTGACCACTATTTCGTCAAACATGGCTGGATACACTCACCGTTCCTTG	1_BC	FGST_02061	2	1537	1198	339	60	80.89	0	15	30	20	35	45	3		1
FuGr_00009377	TGCTGAGTACCTTCAGAAGAAGTTTGTTGATCATGTAAGCACCCAGATAGGCGAGAAGAG	1_BC	FGST_02060	2	1324	1182	142	60	80.44	0	28.33	16.67	31.67	23.33	45	3		1
FuGr_00009380	ATTTGGAACAGTCTGGGAGGTTACCAAGAACACCTTCAAGCCTTTCCCTTGTGATCGTAT	1_BC	FGST_02060	2	1324	729	595	60	81.61	0	21.67	23.33	25	30	45	3		1
FuGr_00009386	TTCACAGCCAACGTCAGTGCCAAGATGTTTGCTGTGCGGGAGGACCTGATGCCCAAATAG	2_BC	FGST_06419	1	1096	1036	60	60	85.63	0	28.33	25	25	21.67	53.33	3		1
FuGr_00009392	CGAAAAGCCGCAGGAGCAACTCGATCCATGTATGCATTCTGGAAGATTGATCAGCACCGA	2_BC	FGST_06418	1	667	547	120	60	83.74	0	25	25	31.67	18.33	50	4		1
FuGr_00009403	GCCAAGGTCTGGTTAAGAAGAGGGAAGCCAGATGCTGAGGACGACGACACTGTGCTGTGA	2_BC	FGST_06417	1	952	892	60	60	85.39	0	36.67	18.33	28.33	16.67	55	3		1
FuGr_00009405	ATATTTGTGTGGTGGTAGCAGTGGTCAACGAGATTGCTTCTGCTGCAAAGAGCAAGCTAT	1_BC	FGST_06416	1	1186	1124	62	60	82.11	0	30	15	25	30	45	3		1
FuGr_00009415	GGTCTCAACCCTGGTAAGGCGATTGCCGAGATCAAGAAGCAGATGGCTTTCGGTAACTAG	2_BC	FGST_06415	1	838	778	60	60	83.3	0	30	21.67	26.67	21.67	51.67	3		1
FuGr_00009421	TATCTGCAAATCCGAGGAGTCTCCCACGCCACCACCCTGCACAGCGACTTATACGCCAAC	3_BC	FGST_06414	1	367	141	226	60	86.42	0	16.67	40	26.67	16.67	56.67	3		1
FuGr_00009424	TGATGCATATGTCGATGATTTAAGTTCAGATGATGATATCAAGGGCGAACCCTCGGCACC	1_BC	FGST_06413	1	1444	1311	133	60	81.01	0	25	20	28.33	26.67	45	3		1
FuGr_00009431	AGGATTCATCATCTGCTACCTGTGGTGCTTCTTCAAGCTTCTTCAGGAAAGCGATCTACT	1_BC	FGST_06412	1	1795	1686	109	60	81.25	0	20	25	21.67	33.33	45	3		1
FuGr_00009442	GATGTACCAGGACGGCCAGCAATACCAATACCATGACCACTATGCGCCTCCACCTATGGC	2_BC	FGST_06411	1	1138	957	181	60	85.1	0	20	35	28.33	16.67	55	2		1
FuGr_00009446	ATGGTGGAAAACTATTTTCCAATTTGATATCAGCGTTCTTGAGATGATGGCAATGGGCAG	1_BC	FGST_02059	1	7399	7278	121	60	79.48	0	26.67	13.33	28.33	31.67	40	4		1
FuGr_00009452	GTTCCTTCTGGTGGTGCCGGTGGCGCTTCCGGTGGTGCTGCCGCCGCTGGTGGTGCCGCT	4_BC	FGST_06410	1	331	193	138	60	94.57	0	41.67	30	0	28.33	71.67	2		1
FuGr_00009459	TTGTCCTGGCGTGTTTGGGAGAACCATCCTTTCTCAATTGTTAATTGCAGCAAGGGACAA	1_BC	FGST_02058	2	2176	1411	765	60	82.48	0	25	20	23.33	31.67	45	3		1
FuGr_00009460	ATCTGCAGATTGACATTCCTGATATGGATGCACATGGGCATTGCTTCATCTACTTCCCCA	1_BC	FGST_02058	2	2176	1349	827	60	81.92	0	18.33	26.67	23.33	31.67	45	4		1
FuGr_00009467	AAGTTGTCTCTTCTGACAAAACCTCTCAATCCTATGCCACGTGTTCCAAAGATCGCTACG	1_BC	FGST_02057	1	1012	419	593	60	80.87	0	15	30	26.67	28.33	45	4		1
FuGr_00009469	ACGAAGAAAGAGTTTCCTCCAGGAAGTGTTGTACTGCAGCAGAGATATGACCCTGACTTT	1_BC	FGST_02056	1	805	706	99	60	81.11	0	25	20	30	25	45	3		1
FuGr_00009479	ATGTTCCTATACTGCGACAAGAGGTTGAATCCGTTTCTCGAGACGCCAACGGAAATTTCA	1_BC	FGST_02055	2	1516	980	536	60	81.65	0	21.67	23.33	28.33	26.67	45	3		1
FuGr_00009480	GATGAATCTGATCGCTGTTGGTACAGTCACCACCTATTCTTCCACAACACAAGCCATCTA	1_BC	FGST_02055	2	1516	897	619	60	80.69	0	15	30	28.33	26.67	45	2		1
FuGr_00009483	AGAGATCTGCTTGCTGTTGGAAAAGATATGGATGTGGAGCATGTCAACAAGCAACACGAC	1_BC	FGST_02054	1	1318	1222	96	60	81.47	0	28.33	16.67	33.33	21.67	45	4		1
FuGr_00009493	GACCGCTGTTATGTCATGAACGCACCTGCATACTTTGGAAAGATCTGGGGTATTTTGTCA	1_BC	FGST_02053	2	1024	649	375	60	81.36	0	25	20	23.33	31.67	45	4		1
FuGr_00009495	ATACCATGGTCTATCACGATTACATGACGCGATTTGTTCTACCGCTCTGTGGATCAATGC	1_BC	FGST_02053	2	1024	443	581	60	80.89	0	20	25	23.33	31.67	45	3		1
FuGr_00009500	GCCATCGTAATGCGAATTCAGAATCTGGACATTCCCACCGCCAAGACAATTATCAATGAG	1_BC	FGST_02052	2	952	691	261	60	80.91	0	18.33	26.67	33.33	21.67	45	3		1
FuGr_00009502	TTTTTGGATTGGGCATGTCGCTTTCACCGCAAGAAGATGATGCTCTTGGTCACGTTATTC	1_BC	FGST_02052	2	952	536	416	60	81.94	0	25	20	18.33	36.67	45	5		1
FuGr_00009508	CGGCGGTCCCGGCGATAAGGGCAAGACGAACCCAGAAGAGCTTTTCGCTGCTGGTTACGG	4_BC	FGST_02051	1	538	204	334	60	88.51	0	35	26.67	21.67	16.67	61.67	4		1
FuGr_00009512	AAGATTGTCCAAGCGATCGGCGGGAGCAGCTTTGCGCCAGGCAATGAGTCTAAGCTGTGA	2_BC	FGST_02458	1	853	793	60	60	86.97	0	33.33	21.67	25	20	55	3		1
FuGr_00009518	ATGAGATCAATCTGGATGAGACTGCACGAGTAAACATTGGGAATACGTATGGTGGCAAGG	1_BC	FGST_10067	1	868	791	77	60	80.83	0	31.67	13.33	33.33	21.67	45	3		1
FuGr_00009531	CTTTTGGATGAGACTTTCTTCGATGGCTCGGGTCCTGCTCTCTACCAGGGACAGACTTAG	2_BC	FGST_02457	1	1279	1219	60	60	82.63	0	26.67	25	16.67	31.67	51.67	4		1
FuGr_00009532	AATGTGATCTGGCCAATCAAGCAGGAACTTCAGTGCTTGAGTAAAAACAAGATCTTTTAG	1_BC	FGST_10066	1	1282	1222	60	60	78.35	0	21.67	16.67	35	26.67	38.33	5		1
FuGr_00009543	GTCAGAAGCAAGACGGATGCAGATTTCGCAGAAGCGAGGGAACTAAAACAGATGGAGTAG	2_BC	FGST_02456	1	1573	1513	60	60	81.8	0	33.33	15	38.33	13.33	48.33	4		1
FuGr_00009546	ATGTTATCTGGCCTTGGAGTTTGAGCTAGCAAGCTGCCGAACTATTGGAACATCTAACTG	1_BC	FGST_10065	1	3235	3168	67	60	81.07	0	25	20	25	30	45	3		1
FuGr_00009554	AACCAGTACAAGAGCATGCCTTACTACATCCACTGTGTTGTCGGTATTGGTATCCTTGTC	1_BC	FGST_02455	1	1579	1384	195	60	80.61	0	20	25	23.33	31.67	45	2		1
FuGr_00009561	ATATCAAGATGTGCAACATCGGGTTCCCAAAATCACTAGTGCCGGCGAGAATCTTAGTTG	1_BC	FGST_10064	1	1990	1863	127	60	81.24	0	23.33	21.67	30	25	45	4		1
FuGr_00009568	GGCACCCGGTGGCCCAACCATATGCTGTCGAAACACCGGTTGAGGAAGTTGTATTTGATG	2_BC	FGST_02454	2	307	158	149	60	85.03	0	30	23.33	23.33	23.33	53.33	3		1
FuGr_00009569	TCCAGCCTTATGGAGAGAGGCAACCTCGTGTCGAGGGTGGTGAGATTGGTGATCAAGCAT	2_BC	FGST_02454	2	307	98	209	60	85.19	0	35	18.33	23.33	23.33	53.33	3		1
FuGr_00009573	TGAATGAAATTGCAGCGACAATCGGACTCGGTCAATTTGGACGTCTAGAGGAAATCACAG	1_BC	FGST_10063	1	976	716	260	60	81.17	0	26.67	18.33	33.33	21.67	45	3		1
FuGr_00009578	TAAGTTCCAGGCCAAGGAGCTGGCTAGTGGTGCTTCCAATGATAAGCGCAAAGGCGCTGC	2_BC	FGST_02453	1	757	648	109	60	86.47	0	31.67	23.33	25	20	55	3		1
FuGr_00009585	AAGGATGGAAAATTGCCCAAGGGATGTTCGGCGTGCTTCAAAGAATACTGTTTCAACTGA	1_BC	FGST_10062	1	1663	1603	60	60	81.72	0	26.67	16.67	31.67	25	43.33	4		1
FuGr_00009593	TGTTGTCGGATGGAACAATTCCGCCACATATGGATCTGTTCTCGCATACAACTTGTACTG	1_BC	FGST_02452	1	1021	861	160	60	81.11	0	21.67	23.33	23.33	31.67	45	2		1
FuGr_00009599	TTCTGTGCAGACACTTCCCTGAACTTGCTGCGCCATTGCATAATGTTAAGAATGCTTTCG	1_BC	FGST_10061	1	1843	1715	128	60	81.99	0	20	25	21.67	33.33	45	3		1
FuGr_00009606	CATTCACATTCAGCACACTGATGGGTATATTTGGCATTTACACAGTCGCATCATATGGAA	1_BC	FGST_02451	1	1759	1634	125	60	79.11	0	18.33	21.67	30	30	40	3		1
FuGr_00009615	TGTTGTTGAGTATTTGCTCCAATATAACACGCCTGGTTTTGGTCGATGGTGTTGCGCATG	1_BC	FGST_10060	1	415	80	335	60	82	0	28.33	16.67	16.67	38.33	45	4		1
FuGr_00009617	TGACGGCTTTGGGTACACCGGATCATTTGAGGGAGGCTTCCAAATATCCTGCCGCACCAC	2_BC	FGST_02450	1	730	650	80	60	86.14	0	26.67	28.33	21.67	23.33	55	3		1
FuGr_00009625	ATTGGCGACGGAATATCGAGCTGGCAAGAAATGGAGCCGTGATATTGAAGATCAAGAAGT	1_BC	FGST_06809	1	1486	1305	181	60	81.85	0	31.67	13.33	35	20	45	3		1
FuGr_00009632	CAAAACATCCTACGTCTTCGAAGGCCGAAAAGAAGAACTGGGACAATATTGGCGACGATA	1_BC	FGST_06808	1	1408	1151	257	60	81.03	0	23.33	21.67	38.33	16.67	45	4		1
FuGr_00009639	GAAGCACAGAAGGAGTTCGAAAGTCAACAAACTATTACCTGGAACGAGGTAGATCGTCTG	1_BC	FGST_06807	1	1519	1228	291	60	79.74	0	26.67	18.33	36.67	18.33	45	3		1
FuGr_00009651	CTGCAGGAGGCCATAGAGGGTGTCTTTAACAAGTCATGCATGATCTCATATCCCAACTAC	2_BC	FGST_06806	1	2260	2092	168	60	80.73	0	21.67	25	28.33	25	46.67	3		1
FuGr_00009652	GACCTGTTTTCATGGCTCGATGACGAGATTGGCGAAGCATTGATCAGTGATATGATTTGA	1_BC	FGST_06805	1	1246	1186	60	60	80.51	0	28.33	15	25	31.67	43.33	4		1
FuGr_00009659	GGTTCTGTTGAGATTGAGGATGATGGTGAAAAGAGTGAGGAGAAGAAGGAGACTTCGTAG	2_BC	FGST_06804	1	565	505	60	60	79.45	0	40	5	31.67	23.33	45	4		1
FuGr_00009669	AACCTGACACCGTTTGTGCCTCTGGGCCTTGCCAACGTCTCGCTATGGTTTCCTCTGATG	2_BC	FGST_06803	1	448	197	251	60	86.05	0	23.33	31.67	13.33	31.67	55	3		1
FuGr_00009675	ATGCGTTGACGACGCTCAAGTTCAGTGCAACACCAGTCTCAACGGTCTAGAACTTCTCGG	2_BC	FGST_06802	1	847	609	238	60	83.96	0	23.33	28.33	25	23.33	51.67	2		1
FuGr_00009679	ATTTTACAGCGAGAGACGACACAGCCCCATTGGAAGCCTTACATAACGCTAAAGGATTAG	1_BC	FGST_06801	1	1429	1369	60	60	80.93	0	21.67	23.33	35	20	45	4		1
FuGr_00009686	GGGAAGGAGATTGGTAGTCTTTTTGGTGTTTTGGATGAAGATACGAGGCTTTTGCAATAG	1_BC	FGST_10059	1	2491	2431	60	60	79.09	0	35	6.67	23.33	35	41.67	5		1
FuGr_00009693	TACTACAACGCTTCCTTGCGCCGCATATGAAGGCGGTGTTCATTCCATATACGTCATATA	1_BC	FGST_02449	1	1426	1365	61	60	81.52	0	18.33	26.67	25	30	45	2		1
FuGr_00009701	AACTGTAATTTTGGATATGGCGACGATCTTACCAAGCCCCGTCTACAGCAAGCCGTATAT	1_BC	FGST_06800	1	1579	1459	120	60	81.54	0	20	25	28.33	26.67	45	4		1
FuGr_00009712	AGAAAGCCCTTCACTGTGGATATATGGCCATTGTTCCTGACGTGGAACTCAACGACAGAT	2_BC	FGST_10058	2	493	125	368	60	82.31	0	23.33	23.33	28.33	25	46.67	3		1
FuGr_00009713	CTCCAACACCAGGATATCTGTGGGATCCGATTTTACACGTCTGGCGCAGCCTAGACTCAG	2_BC	FGST_10058	2	493	65	428	60	83.76	0	23.33	30	23.33	23.33	53.33	4		1
FuGr_00009714	AACCGGTAGTCCGAGAAATTTACTGACCCAACATTCTGCCTTGAAAGCGTTGCATGGATA	1_BC	FGST_02448	1	3988	3927	61	60	81.96	0	21.67	23.33	30	25	45	3		1
FuGr_00009721	TCAGAGTCTAGCAAGGAGGATATTAGGATTGTAATGCGAGCTGCAATGGGGTGGAAATAG	1_BC	FGST_10057	1	3427	3367	60	60	80.52	0	35	10	31.67	23.33	45	4		1
FuGr_00009728	TGATTAGGCCGAACAACCTGTATGTCAGGGCTGAAAGGAGAATAAAGTGGCCATCAAAGA	1_BC	FGST_02447	1	1651	1583	68	60	81.65	0	28.33	16.67	36.67	18.33	45	3		1
FuGr_00009738	ATCATGCCTCGTGATATCAAGAAGGAGGACGAAATCACTCTCATGGTTCAGTCCCTCAAT	1_BC	FGST_10056	2	1246	556	690	60	81.07	0	20	25	30	25	45	3		1
FuGr_00009740	ATTCGTTTCAAAAGAACAATTCGTGTTCCGGACAATGATGACACAAACGACCTACCCCCG	1_BC	FGST_10056	2	1246	73	1173	60	81.61	0	16.67	28.33	33.33	21.67	45	5		1
FuGr_00009746	TTGGGATTCGAGCAGCCTGGAGCGTCTTCAAAGATGACTGATCACATCTTTTGCTTCTAG	2_BC	FGST_02446	1	1366	1306	60	60	81.76	0	25	21.67	21.67	31.67	46.67	4		1
FuGr_00009753	GACGTTGAAGGATGGCGAACTTGTATTCCCAGAGACCCAGCTTGAGCAAATTGACCAGGC	2_BC	FGST_10055	2	430	120	310	60	83.93	0	28.33	23.33	28.33	20	51.67	3		1
FuGr_00009754	CGGCTACAGTCAAGTTGTCCGTGTTGGCGACCGTATTGAGATCAGTGGACAAGGTGGCTG	2_BC	FGST_10055	2	430	60	370	60	85.02	0	35	20	20	25	55	2		1
FuGr_00009756	ATCCCTACTATGTCTTTCCTGTTGTCGGTGTTGGCGTTTTGATACTCGGTGGTGTCTATT	1_BC	FGST_02445	1	1588	1406	182	60	81.26	0	25	20	10	45	45	4		1
FuGr_00009762	ATTCTGAATCGCTTCAAGGACGCCTTCAATCTTTTACGTGACAGGATGAGTGACATTGCG	1_BC	FGST_10054	1	2119	1942	177	60	81.34	0	23.33	21.67	25	30	45	4		1
FuGr_00009771	GAAAGGAGCATTTCTGAAAGGGATTGCGACATCTGTCGGAAAAGGAGTTCTCTCAATCCA	1_BC	FGST_02444	1	979	732	247	60	81.07	0	26.67	18.33	31.67	23.33	45	4		1
FuGr_00009778	ATCATGCTCGATGCCGAGACGCTCTCTCAGCTTGCTACTGCGCCTAAAGGCTTTCCTCAC	2_BC	FGST_10053	1	691	508	183	60	85.65	0	20	35	18.33	26.67	55	3		1
FuGr_00009783	AATGCTGTCACATCTCTTCTCCTCGTCATTATGCCTTATCCTGTCTTGTTGCGGACGAAT	1_BC	FGST_02443	1	541	427	114	60	81.47	0	16.67	28.33	16.67	38.33	45	2		1
FuGr_00009790	GTTTCTACAACAATTTACATTACAGACGGTTATGTCTGGCCTACTAAGACAGGTGAATGA	1_BC	FGST_10052	1	1213	1153	60	60	77.35	0	20	18.33	31.67	30	38.33	3		1
FuGr_00009797	AAGACACAGACATACATTGGTGGGGATCCCAAAAAGGTTACCAGTTGGCGATGCAAATAA	1_BC	FGST_02442	1	1687	1627	60	60	81.41	0	25	18.33	38.33	18.33	43.33	5		1
FuGr_00009808	AAGTTCTCCTATAACTATCGCGCTTACGGAGGCGGCAGTTTCGGTCTTGGTTTTGAAATT	1_BC	FGST_10051	2	1342	823	519	60	81.85	0	25	20	20	35	45	4		1
FuGr_00009809	CCTGGGCTACTATATCCGAATGACTTTTATTTCGACTATGACGTCTATGCAGATGGAATC	1_BC	FGST_10051	2	1342	763	579	60	78.04	0	20	21.67	25	33.33	41.67	4		1
FuGr_00009814	TGGAGTACGCCTCAAGGAAGTGCCGATATTCAAAAACAACAGAAAGCTGCCCAAAGTGAA	1_BC	FGST_10050	1	1726	1354	372	60	82.23	0	23.33	21.67	40	15	45	5		1
FuGr_00009818	AAGCAGGCACAGTTGATGAAACGATATGACGGATATCTTGTGACTGGTGTTGGGGTATGA	1_BC	FGST_02441	1	1018	958	60	60	81.54	0	33.33	11.67	28.33	26.67	45	4		1
FuGr_00009826	TATAAGCCAACATACGGGCCCAAGCAGGAACAGCAGATGATGATTTCGAAATGGAAACCT	1_BC	FGST_02440	1	376	223	153	60	82.11	0	23.33	21.67	38.33	16.67	45	3		1
FuGr_00009830	TACCTGGAAGCCACCACAGCGCCATCAGTGGGTTGTCGACCGCCTGAGAGCTGGCAAAAG	3_BC	FGST_10049	1	310	174	136	60	88.46	0	30	30	25	15	60	4		1
FuGr_00009834	CCTTTCAGTCGCATTACTCGTCGATGCTCGTCATTTCTTTGATGTTTGTGATAAAAATCC	1_BC	FGST_02439	2	1243	960	283	60	78.55	0	16.67	23.33	20	40	40	5		1
FuGr_00009839	AAGTGGAAGCATGATGAAAAACGACACTTAACGTTGGAGCTGAATGCCTACTCCCCAAGT	1_BC	FGST_02439	2	1243	337	906	60	82	0	23.33	21.67	35	20	45	5		1
FuGr_00009841	TTTCAGCTTCATCATATGGCATAGCCCCTTTGATGTACGGTTGGGCGAGTAATATTCTGG	1_BC	FGST_10048	1	1396	1025	371	60	81.11	0	25	20	20	35	45	4		1
FuGr_00009851	ACCGACCTAGAAGGTCCCGGGCGTTGGGAAGACTTCATGGCAACACTCTCAGACAGTGAT	2_BC	FGST_02438	1	1312	1192	120	60	85.89	0	28.33	26.67	26.67	18.33	55	3		1
FuGr_00009854	TCCTCCGAGCAGAGGAGGTAGGGGTGGCGCGAAAATTCGTGGGAGGATTCGACGGAGCTA	3_BC	FGST_10047	1	439	378	61	60	88.04	0	41.67	18.33	23.33	16.67	60	4		1
FuGr_00009859	ACTAGTCAAGTATCAACTACTTGTGAGAAGCAACCCGAAGAGCAAGAACCGACAGAAGAC	1_BC	FGST_02437	1	6781	6382	399	60	80.3	0	21.67	23.33	41.67	13.33	45	3		1
FuGr_00009867	TTGGGCTCCCTGTGGTCACCTACTGCAAGTTGTTCATCATACCTGTATTTTACTCGGTTA	1_BC	FGST_10046	1	1168	1046	122	60	81.27	0	20	25	16.67	38.33	45	4		1
FuGr_00009874	AATGGCGCTTATGTGTGCTCTTCAATGGGATGGCCAAGATGTTGCTCTCAAGTTGATTGA	1_BC	FGST_02436	1	1459	1215	244	60	82.45	0	28.33	16.67	21.67	33.33	45	3		1
FuGr_00009880	AGAATATGGTCAAAGAACTGCGAAGGAGACAGCAGTGAACGGTCGAGAGTGGTTATTGTT	1_BC	FGST_10045	1	2059	1953	106	60	81.37	0	33.33	11.67	33.33	21.67	45	3		1
FuGr_00009887	TTATTCGCTCTTGTGGGGATGCCATACATCACCTTAACCTGCCCTGTCAGATTATTCAAC	1_BC	FGST_02435	1	1234	1136	98	60	81.04	0	16.67	28.33	21.67	33.33	45	4		1
FuGr_00009895	CATGACTTTATCAGTTTACGAATATTAAATGACAGTTACGACACATCATTCCTTGCATCC	1_BC	FGST_10044	2	385	262	123	60	75.75	0	11.67	23.33	31.67	33.33	35	3		1
FuGr_00009897	AATACTTATGAACGCCATCTGCTGCTTGGGAACTGTGTCCAGATCTCTCATGTTGTTGGT	1_BC	FGST_10044	2	385	118	267	60	81.71	0	23.33	21.67	20	35	45	3		1
FuGr_00009902	AATCTCAGAGTTCCTGGTGCTCCTTTGACACGCGTCGCTACGGACGGCGGTTCATATGGA	2_BC	FGST_02434	1	1213	937	276	60	86.07	0	28.33	26.67	18.33	26.67	55	3		1
FuGr_00009908	GTCTCTCCATAGCCATGGGGTGTGGGACAATGACAGCCTATGTGGTGATCAGGACTCGTT	2_BC	FGST_10043	2	448	183	265	60	84.49	0	31.67	21.67	20	26.67	53.33	4		1
FuGr_00009910	AGATTGCCTGGACCGTTTGGCAATATGGATGGGCAGACGCGAACAACGCAGGCAAGAACT	2_BC	FGST_10043	2	448	44	404	60	86.51	0	31.67	21.67	30	16.67	53.33	3		1
FuGr_00009911	TCAAGAGAAACAAAAAGGGTGAAACTCGAGAATGCAGATCCTTTTGGCCCTCCTCTATGA	1_BC	FGST_02433	1	1051	991	60	60	80.8	0	21.67	21.67	35	21.67	43.33	5		1
FuGr_00009919	ATCCGCCAGTCGATTTGTATGAGGACACGGATTTTCCAGAATTTTCACAGAACAGAGCTC	1_BC	FGST_10042	1	2221	2087	134	60	81.1	0	21.67	23.33	28.33	26.67	45	4		1
FuGr_00009928	TTATCGATGGTGTTCTCAACCCTGACAAGCCCTCTGCTACTGCCAACCCTACTGCTAGCA	2_BC	FGST_02432	1	1135	887	248	60	84.39	0	16.67	35	21.67	26.67	51.67	3		1
FuGr_00009937	TCGCTGAAGGTGATCAAGGATGTCGTTGGGAGAAGACCAGCTCGTGAAGGAGGTATGAGA	2_BC	FGST_10041	1	1147	913	234	60	83.93	0	38.33	13.33	28.33	20	51.67	3		1
FuGr_00009940	CAGGGATGCGATTGGGACATGTGCTATGGGAACAAGGGAGAGGAGATCAAGGTTAATGCC	2_BC	FGST_02431	1	613	484	129	60	83.58	0	38.33	13.33	30	18.33	51.67	3		1
FuGr_00009946	AGACTGCTATGAACAATATTCGTTTCCCGGAAGCCAAGGGAAGAAAAGACGACAATACGC	1_BC	FGST_10040	1	1195	1106	89	60	81.2	0	23.33	21.67	38.33	16.67	45	4		1
FuGr_00009956	GGCTTTTTCTATGCGACTACCTCGTTTATGCCAATCCTTATCTTCCCTCAAACTATGGCT	1_BC	FGST_02430	2	574	334	240	60	80.16	0	13.33	30	18.33	38.33	43.33	5		1
FuGr_00009957	GCCAACGAGATTAATGTTGGTAATGCTGAAGAGCGAGCCATGACTATCTCCAGCATGAAC	2_BC	FGST_02430	2	574	274	300	60	81.35	0	25	21.67	31.67	21.67	46.67	2		1
FuGr_00009960	AAGGCTGCCGATGGTGGCTTCAACCCTGCCAACGAGATCGACTTTACCACCAAGAAATAA	2_BC	FGST_10039	1	340	280	60	60	84.44	0	21.67	28.33	31.67	18.33	50	3		1
FuGr_00009966	CTTTCACAGATTAGAGTGGCCGCTGTTCATTGCTGGCGTGGAGACTCAGGATGTCTTTTA	2_BC	FGST_02429	2	664	477	187	60	82.56	0	28.33	20	18.33	33.33	48.33	4		1
FuGr_00009969	ATAGTGAACTACATATCATTCTCCAAGATATCAATAGCACCTTCTCTTGCACCAAACCCG	1_BC	FGST_02429	2	664	203	461	60	78.17	0	10	30	33.33	26.67	40	3		1
FuGr_00009974	GATCGAGGACATCCACACTCCTACCCTGATCGACAACACCGCCATCCGAGGCAAGAAGAT	2_BC	FGST_10038	1	1786	1620	166	60	85.12	0	20	35	31.67	13.33	55	3		1
FuGr_00009982	TCAAGTGCATGGAAGCGGGAGCAATGGCGTCAGGATGCGAGGTTAAGTGTAAAAAGGAAT	2_BC	FGST_02428	1	1237	824	413	60	83.85	0	36.67	11.67	33.33	18.33	48.33	5		1
FuGr_00009987	ATGCGAGGACTAGTCGCGTATCCTCTTGCTCTGTTCTACGTCGGATTCGGTATCATGGGT	2_BC	FGST_10037	1	976	856	120	60	83.79	0	28.33	23.33	15	33.33	51.67	3		1
FuGr_00009992	ATCTCACACGTAATGCTTCCAACAGAGAGTCAAGATGTGCAATCTCTTATACTTCTGTAA	1_BC	FGST_02427	2	391	331	60	60	77.8	0	15	23.33	31.67	30	38.33	2		1
FuGr_00009993	GCTTATGGACAAGAAAAACAACTTACTCTCTCTGCTATACAACCGTATATAACATGTCTA	1_BC	FGST_02427	2	391	271	120	60	75.42	0	11.67	23.33	36.67	28.33	35	5		1
FuGr_00009998	TTAACAACATCCCTGTTTGTTTCTTTGATCTTCCGGCGTACTGGCTTGAGCGCAATGATG	1_BC	FGST_10036	1	1390	1262	128	60	81.81	0	21.67	23.33	18.33	36.67	45	3		1
FuGr_00010005	AGTACCAGAATGACTACTGCATTTAAAGCTGCCAAGGCGCAAGCGGATGCCAATATTTGA	1_BC	FGST_02426	1	1264	1204	60	60	82.44	0	23.33	21.67	33.33	21.67	45	3		1
FuGr_00010013	ACCCTGCCACCGATGAATGGCCAACTGATGCAGAAATGATCAATAAGAATATAGAAGAGA	1_BC	FGST_10035	1	364	212	152	60	80	0	21.67	20	41.67	16.67	41.67	3		1
FuGr_00010017	CTCTGTGCCACCCCGGCGAATGGCTTTATAACAGAAAGTGACCTGGTACCGTCTCAGAAT	2_BC	FGST_02425	1	559	439	120	60	84	0	23.33	28.33	25	23.33	51.67	4		1
FuGr_00010025	TTTTATCTACATCTACGACATCAACTTCTCTTTCTCCTTCGCGCCCATTGGGTGGGTGTT	1_BC	FGST_10034	1	1687	1260	427	60	81.49	0	16.67	28.33	15	40	45	4		1
FuGr_00010032	GGCTGGGAGGGACACTTGCTCAAGACTGAGGGATACTTTATCGGTCTCGATGGTGTCTGC	2_BC	FGST_02424	1	880	703	177	60	84.45	0	35	20	18.33	26.67	55	3		1
FuGr_00010037	TCGAATTCAGCGAGAAATGGAGCGGAGAAGGAAGTCTCAAGTTCAACAAAGGATTCGCAT	1_BC	FGST_10033	2	742	581	161	60	81.79	0	28.33	16.67	36.67	18.33	45	3		1
FuGr_00010038	AATATTTGGATATCCCAAAATCTTCGGCAAAACCAACTTCCACCCGTCAGCTGGGTCCAA	1_BC	FGST_10033	2	742	336	406	60	82.34	0	15	30	31.67	23.33	45	4		1
FuGr_00010048	ATACTATGATGACCTTTTTAGCTGCTGGGCATGAAACAAGTGCTGCTGCGTTAACCTGGA	1_BC	FGST_02423	1	1627	1001	626	60	82.12	0	25	20	25	30	45	5		1
FuGr_00010051	ATTGGCATGATGATATCAAGAGGCTGACTGAGCGAATTCGATACTGGCAGAATGAGACTG	1_BC	FGST_10032	1	1885	1754	131	60	80.82	0	30	15	31.67	23.33	45	2		1
FuGr_00010059	TTGTCATTTGTATCCACGTCTCCTACATATCTGCCTTTTGGCCACGGAAAGCATGCTTGT	1_BC	FGST_02422	1	1531	1291	240	60	82.11	0	18.33	26.67	18.33	36.67	45	4		1
FuGr_00010065	ACTAGGAACCAATTCGGCGGCATCACCTGCAATAAAGAGGAGCCTTTCAAACGGGTCTAG	2_BC	FGST_10031	1	391	331	60	60	83.51	0	25	25	31.67	18.33	50	3		1
FuGr_00010074	TCAGTAATGTGGCTCTGTTTATTTGCCGGCTTGTACTTCGGCGGCTGCTTTGCTTGGCGC	2_BC	FGST_02421	1	802	682	120	60	86.09	0	30	23.33	8.33	38.33	53.33	3		1
FuGr_00010080	ATCATCAGCGACCAGATCCTATTAGTCAACGACATCCTGTCTTACGAGAAAGACCTTCGT	1_BC	FGST_10030	2	1132	760	372	60	80.61	0	16.67	28.33	30	25	45	3		1
FuGr_00010082	TTGGAAAGCCATCATCAGATCGTTTCTATAAGCGCTGGATGTGGGCACATGAGCTTTACT	1_BC	FGST_10030	2	1132	509	623	60	81.89	0	25	20	25	30	45	3		1
FuGr_00010084	TACGACCTCAAGACAAAATGGTCTCGTACTCGGTGATTGGAAATCTCAAGGGTTCAGAGT	1_BC	FGST_02420	1	1180	1118	62	60	80.95	0	25	20	30	25	45	4		1
FuGr_00010092	TACAATCTGGGGTTGGTGCATGGCAGATTGATGACGAGGATGAGCAGGAAATGGTTATTA	1_BC	FGST_10029	2	1579	1358	221	60	81.78	0	35	10	28.33	26.67	45	4		1
FuGr_00010097	AAGTTGCAAGAGACATTCGTGCTCCTGCCACTCATTCTTCAACACCATCAGAATCAAACT	1_BC	FGST_10029	2	1579	806	773	60	81.28	0	13.33	30	31.67	25	43.33	3		1
FuGr_00010099	ACCACTGCTCAACTCAGTGTATCTCGAGTGTATGCGTCTCAGATCATCTGTTTTCGTTGT	1_BC	FGST_02419	2	1651	1182	469	60	81.06	0	20	25	18.33	36.67	45	4		1
FuGr_00010104	AGAAAACACATGTTCAGGGCATCTACGATTGCTCTTGCTGGTCATGGTGTGTTTGAAGTG	1_BC	FGST_02419	2	1651	676	975	60	81.61	0	28.33	16.67	23.33	31.67	45	4		1
FuGr_00010105	TTTTGCCGAGGTGACAATGGTGTGTTTCCTGGCACATATGATTCTGAACTATCGATGGGA	1_BC	FGST_10028	2	1768	1593	175	60	81.86	0	28.33	16.67	21.67	33.33	45	4		1
FuGr_00010108	TTTGGGATTCACCATTTGTGCAGACTATTCTACCACTGTGGTTCATGGAATGGAGCCCTT	1_BC	FGST_10028	2	1768	722	1046	60	81.93	0	23.33	21.67	20	35	45	3		1
FuGr_00010113	TACATTGGTCAACTAACGGCAGAGGTCCAGATGAATAAACATCACGAACACGAAGCTGAC	1_BC	FGST_02418	2	1981	1819	162	60	80.87	0	21.67	23.33	38.33	16.67	45	3		1
FuGr_00010115	TTGTTGTCCCTGTCCTTTTTGTTCATCCCTGTTGTGACATATGCAGTCAGCAAACTTGCG	1_BC	FGST_02418	2	1981	1687	294	60	81.87	0	20	25	15	40	45	5		1
FuGr_00010120	AAACAAAGCCTTCAGGAGTCTGTTTATTCTGCCGATAAGAGATGATGGCGGTGTCGAGTT	1_BC	FGST_10027	2	3604	3462	142	60	81.61	0	28.33	16.67	26.67	28.33	45	3		1
FuGr_00010121	AACATGATGCTATTCCACGCAAAGGATATTGGGGCATTTGGCGGAAACATCTTTGATGCG	1_BC	FGST_10027	2	3604	3370	234	60	82.34	0	26.67	18.33	28.33	26.67	45	4		1
FuGr_00010129	AATTCTTACTGTTTAACTTCGAGATATCTCAAGATTCTCCTCGCGTTTGCGCTGTCGGGC	1_BC	FGST_02417	2	1219	850	369	60	80.96	0	20	25	18.33	36.67	45	3		1
FuGr_00010131	TGCAAGTTCGCTACATTGCGACCGTCACAACTGTTGTGTCAATCTTTTGCTTCATTCAGG	1_BC	FGST_02417	2	1219	593	626	60	81.92	0	20	25	20	35	45	4		1
FuGr_00010135	AAAGTGGTTATGTGTCTGCCAGCATTCCCATTCAAGTCTGCGAACAAGGTTGAAAAGGTG	1_BC	FGST_10026	2	1333	412	921	60	81.86	0	26.67	18.33	28.33	26.67	45	4		1
FuGr_00010136	TTTAGACGTCATTCTGAAATACTCTCTCAACAAGTTCGAAAGCACCTCCGAGCTCCACAG	1_BC	FGST_10026	2	1333	297	1036	60	80.5	0	15	30	30	25	45	3		1
FuGr_00010140	TCTAAGCTTCCTTTGACTTCGCTTAAACCGGCGGGTGACATAAAGGTTAACCTCACAAGA	1_BC	FGST_02416	1	1516	1423	93	60	81.55	0	20	25	28.33	26.67	45	3		1
FuGr_00010152	TGTCAAGAGGATCATGCACCAGATGAATCATGTCATTCCAGCCTACATCAAGACAGCCTT	1_BC	FGST_10025	1	1360	765	595	60	81.58	0	18.33	26.67	31.67	23.33	45	2		1
FuGr_00010154	AAGGATGAGTGTGATCCTAAGAAGGGCGGAGCTGATTGTCCTGGAATTTGTCTCTCGTGA	2_BC	FGST_02415	1	445	385	60	60	82.66	0	33.33	15	23.33	28.33	48.33	3		1
FuGr_00010160	TTTTGTATTTGGTATTGGCAAACCTATCTGCCCAGGAAGATTCTTCGCTGTCGCAGAGGT	1_BC	FGST_10024	2	1501	1305	196	60	81.96	0	25	20	20	35	45	4		1
FuGr_00010161	TTGCTCGATAGCGTCATCAAAGAGACGCAGAGGATGAATTCCGCTGTTATTGTCAATCTC	1_BC	FGST_10024	2	1501	1039	462	60	80.93	0	23.33	21.67	26.67	28.33	45	3		1
FuGr_00010169	ACGACCCCTGGTTTGTTGGCGGTTGCCGGTGTTTTCGCTGCTCTATGGCAATTCATGTAA	2_BC	FGST_02414	1	754	694	60	60	85.82	0	28.33	23.33	13.33	35	51.67	4		1
FuGr_00010180	CATGGCGAGTCTTGCGATGGCGTTTAGCAGTGTCACGGTGGTGGTTAGTAGTCTCATGCT	2_BC	FGST_10023	1	3406	3168	238	60	84.91	0	35	18.33	15	31.67	53.33	3		1
FuGr_00010182	AACAAAAACAAGACCGGTACGAATCCCAACGATCACGAAACGAGGAATACAGTTCCCTCA	1_BC	FGST_04328	1	1171	820	351	60	81.63	0	16.67	28.33	43.33	11.67	45	5		1
FuGr_00010190	TACTACAACGACCACTGTGCTTGGCAGAGCACCGCCCAACAGGTCAACAACGCAAAGGGT	2_BC	FGST_04327	1	358	112	246	60	86.91	0	23.33	31.67	31.67	13.33	55	3		1
FuGr_00010197	TTCTATGCGATGAAAGCAAATTCGTCTGGGTGGGAAGAGATGACAAGGATCCTTACGATC	1_BC	FGST_04326	2	1144	395	749	60	80.76	0	28.33	16.67	30	25	45	3		1
FuGr_00010198	TATGGTCAAGACACTGCATAACGATGAAATGATTCCAGCAAACGGATACGGCGGACTCAA	1_BC	FGST_04326	2	1144	327	817	60	81.79	0	23.33	21.67	36.67	18.33	45	3		1
FuGr_00010200	TTTATTACTATGAGGTTTCGTGGGTTGAAGGATGCAAGACGACTGTGGATTTGCAGGACC	1_BC	FGST_04325	1	2086	1889	197	60	81.08	0	31.67	13.33	23.33	31.67	45	3		1
FuGr_00010206	CTTCCTGACATTTTTATCGTTATTCCCCTCCTTTCAGATTTGCATAAGAACCATGACTAA	1_BC	FGST_04324	2	337	277	60	60	77.02	0	10	26.67	25	38.33	36.67	5		1
FuGr_00010209	GAGGACATGATGGCTTCTTCTTGTGCGATATTGTCCATGTCTTGGAAACTAAGAGTAGGT	1_BC	FGST_04324	2	337	85	252	60	79.81	0	28.33	15	23.33	33.33	43.33	3		1
FuGr_00010211	ATGATGTTCGAAACACTGTCGCATCTCTAAACTTGGATGTTCTTAGGGGCGTAGACTCTG	1_BC	FGST_04323	1	1834	1733	101	60	80.56	0	25	20	23.33	31.67	45	4		1
FuGr_00010218	GGGGTATTTATCGGAAGTGTCACCTGTAGTCGTTTTTTAGCAAACTCTAGCCTGCATTAG	1_BC	FGST_04322	1	508	448	60	60	79.36	0	25	18.33	21.67	35	43.33	6		1
FuGr_00010225	TAACATCAAGGACGTATTCAACTACGAGGCTAGTGTTGAATCAAGGAACGCTCAAGGTGG	1_BC	FGST_04321	1	1366	1248	118	60	80.63	0	26.67	18.33	33.33	21.67	45	2		1
FuGr_00010234	AACAAGGGAAGCCTTCGATGGACCAAGGTCGCCGAGAAGGGCTACATCTCTGGTAGCAAC	2_BC	FGST_04320	1	733	358	375	60	85.53	0	30	25	30	15	55	3		1
FuGr_00010239	AACTTTGAGACTGCTTTAGGAGATGTTGCTACACAGCAAGACCCTGAGAGGAATGTCTTG	1_BC	FGST_04319	1	1324	1225	99	60	80.71	0	26.67	18.33	28.33	26.67	45	3		1
FuGr_00010252	AATGACTGCGACTATCATCAATGCCTTTATAGTTATTCGATATGGCCGACGTCGCGTCCT	1_BC	FGST_04318	1	1537	954	583	60	81.39	0	20	25	23.33	31.67	45	3		1
FuGr_00010253	GTTGGACGCTGGTATATCCGTGTTGAGGAGCGTGAGTGTGACTGTAAGGGATTCTACTGA	2_BC	FGST_04317	2	313	253	60	60	82.5	0	36.67	13.33	20	30	50	3		1
FuGr_00010256	TGGTGGAGATAGGTATAGTCCTTTGCAAGAGAGATACGACCCCAACTGTGTATATTGCCA	1_BC	FGST_04317	2	313	27	286	60	80.66	0	26.67	18.33	28.33	26.67	45	4		1
FuGr_00010259	AAATGCATACAAATCAGTCCAGGTTCCCTTGGGAGAGCTGACGCACATGGATTATCAACT	1_BC	FGST_04316	1	391	120	271	60	81.89	0	21.67	23.33	31.67	23.33	45	3		1
FuGr_00010261	TTCACCGCTCAGAGGCTCGATTTACCCAAAGGCTGGATTCCTTATATCAAGTATCGGTTT	1_BC	FGST_04315	2	1582	1510	72	60	81.38	0	20	25	23.33	31.67	45	3		1
FuGr_00010265	AAGGACGTTTATTACAACTACCTTACTAATATTCAGGCCAATCTCAACACTCCGCCACAG	1_BC	FGST_04315	2	1582	919	663	60	79.05	0	11.67	30	33.33	25	41.67	3		1
FuGr_00010273	GGAAAGGAGATTGATGTTGTCGTGGACGGTACACCTGGACTCATCAGCCACCCTGTCGAT	2_BC	FGST_04314	1	1600	1420	180	60	84.51	0	30	23.33	23.33	23.33	53.33	3		1
FuGr_00010275	AAGAAGTCGTATGTGGACTTTGAACACGCCATCAAGTCTGCGGAGGATAAGAAGAAGTGA	1_BC	FGST_04313	1	613	553	60	60	81.27	0	30	15	35	20	45	3		1
FuGr_00010283	TTTGTAGATGCCAACACAGATCCGTTTGACCAAAATCTGAGCGTGTCATTTCCCGCATCT	1_BC	FGST_04312	1	1546	1129	417	60	82.24	0	18.33	26.67	25	30	45	4		1
FuGr_00010290	TTGTTGTCTATGGCGACTTTGAGTTGCTTGACGCGGAGAATAGCGATATCTTTGCGTATG	1_BC	FGST_04311	1	1729	1478	251	60	81.22	0	30	15	18.33	36.67	45	3		1
FuGr_00010297	AAGCAAGTGAAAGGTTATCGATAGTCGACTACAGTTTGGTCCGTCGATCTGCTGGTACAT	1_BC	FGST_04310	1	379	203	176	60	81.02	0	26.67	18.33	26.67	28.33	45	3		1
FuGr_00010306	GAGTTTACAAACAAGGGTCTGGGCTGGTTCCTGATTTGTGCTGCTTTGGTCTTCACCACC	2_BC	FGST_04309	1	862	490	372	60	83.37	0	26.67	23.33	16.67	33.33	50	3		1
FuGr_00010308	TCACAATAGATCTTGTCTTGGATTTGCAGGCTTTGGGTGTGCCGGCATTTGGACCAATTT	1_BC	FGST_04308	1	967	896	71	60	82.8	0	26.67	18.33	18.33	36.67	45	3		1
FuGr_00010315	AGACAGATAAAGATAACAAGTCATACTACGAGTTGGATGAGCGGAGTCTGATCGGCAAGG	1_BC	FGST_04307	2	1198	1082	116	60	80.08	0	30	15	36.67	18.33	45	3		1
FuGr_00010317	TACGTTGAAGTCACCATTTGGTCCATTTGGGAAACAGAACTTGGCATGGTATGCGCAAGT	1_BC	FGST_04307	2	1198	874	324	60	82.5	0	26.67	18.33	26.67	28.33	45	3		1
FuGr_00010325	ACTGATATCCTTTTCGCTGCTCTCGAGCCCGTCATGGGAGCTATGGACTGCCCTGTCTAC	2_BC	FGST_04306	1	1363	1216	147	60	85.1	0	23.33	31.67	15	30	55	4		1
FuGr_00010329	TATAAAGACGAGCTAGAGCGTAATATGCGCCTTCTTGGATGTACCTCTATGGATCAGCTC	1_BC	FGST_04305	1	1297	1189	108	60	79.97	0	23.33	21.67	26.67	28.33	45	3		1
FuGr_00010336	TGAAGACAAGTCCAAGTTTGGATATGTCGATGTTGAGGGTACCAAGTTGGAGCCTTTTGG	1_BC	FGST_04304	1	1354	1272	82	60	81.1	0	31.67	13.33	25	30	45	4		1
FuGr_00010343	TTGATTCCTGAGACTAGTGGTATTCCTCTGGAGCAAGTCCACCGTCTATTCAAGATCAAG	1_BC	FGST_04303	1	1606	1423	183	60	79.99	0	21.67	23.33	25	30	45	2		1
FuGr_00010354	TCACAAGCAACTGCCAGGACAGGGAATGAGTCAAGAGAGGGTGGCATTCGGCTGTAGGGT	2_BC	FGST_04302	1	361	6	355	60	86.32	0	36.67	18.33	28.33	16.67	55	3		1
FuGr_00010355	ATATCCCTAGACAGAATGGGAGTAGTAGTGATATTGACATGGTAACAGAGGCCAAAGCCG	1_BC	FGST_04301	2	319	236	83	60	80.05	0	28.33	16.67	35	20	45	3		1
FuGr_00010356	TTGTTGTTCCTCATCGGGATTATCGACGTTCTTACTCATTTCCGCAGGTGACGGTAACAT	1_BC	FGST_04301	2	319	144	175	60	81.44	0	21.67	23.33	18.33	36.67	45	3		1
FuGr_00010359	ATCCAAGTCACCAATGTTCCCAAGCAATGCATCACCTTTGAAGGTGTTACCGATGGAAGT	1_BC	FGST_04300	1	1099	622	477	60	82.29	0	20	25	30	25	45	3		1
FuGr_00010370	ATGAATTTGTGATTGTCGAAACACAGATGGTGGAAGCCGCTGTTGAGTTTGCAGCTGCAT	1_BC	FGST_03899	2	751	182	569	60	82.86	0	30	15	25	30	45	3		1
FuGr_00010372	TCAGGAATCATGGTGGGCCTGGCCCAGGGGGGTTAATGGTGGTGTTCAGAACATCAGCTA	2_BC	FGST_03899	2	751	690	61	60	86.57	0	36.67	18.33	21.67	23.33	55	6		1
FuGr_00010373	AAAGAAGGGTGTATGGGGAACTGATGCGATACCGATTGAATACGCACGATACCAAACAGA	1_BC	FGST_03898	1	457	345	112	60	81.53	0	28.33	16.67	38.33	16.67	45	4		1
FuGr_00010378	TGTCGACGATGTCTTCGAGGCGGCTACTCGTGCTGCTCTGCTGACTTTCGAAAAGGGTGA	2_BC	FGST_03897	1	601	513	88	60	85.99	0	31.67	23.33	16.67	28.33	55	4		1
FuGr_00010385	ACTTGTGAACAAAACCGTTCCAACAATAGAAGGAGGCTGCCTCTTAGTTTCGATCTATAA	1_BC	FGST_03896	2	349	289	60	60	79.08	0	18.33	21.67	33.33	26.67	40	4		1
FuGr_00010388	AGCAACATCGATTCAGGCAATAAACCCACCATCAAAACAACATACCGTATGCTGAAGCAC	1_BC	FGST_03896	2	349	55	294	60	81.11	0	13.33	30	41.67	15	43.33	4		1
FuGr_00010391	TCCGACGTGATGCAGGAGGTCCAGGCAAACATACTGTTCGATGGGAACCTGATCTGAGTG	2_BC	FGST_03895	1	3580	3359	221	60	84.57	0	31.67	21.67	25	21.67	53.33	3		1
FuGr_00010400	ATGTGCTGCCGTGACCGCAAGGAGCAGAAGCGTCTCGTCGCCAAGTCCGAAGCTGTTGCT	3_BC	FGST_03894	1	832	652	180	60	89.15	0	31.67	28.33	20	20	60	2		1
FuGr_00010404	TTTGCCAAGCGAGATCTTCCCCAGGAGACGCGCATTATCGAGCCCGGAATGATGGTTACA	2_BC	FGST_03893	1	250	115	135	60	85.76	0	26.67	26.67	25	21.67	53.33	4		1
FuGr_00010409	TCTCAGCCTGGACTCACACACTCTCATACCACCATGTCTTCTGTACGCTCTCGAGTTTAA	2_BC	FGST_09199	1	5671	5611	60	60	82.08	0	13.33	35	21.67	30	48.33	3		1
FuGr_00010413	ACCCGTGATCGAGGACGCGCATTACTTGGGTGATGGACTGTGGATGATGCCTACCGAGTA	2_BC	FGST_03892	1	613	552	61	60	85.87	0	33.33	21.67	21.67	23.33	55	3		1
FuGr_00010420	TTAGATATGGAAATCAATAGCCCTGTACGGTCTTCTGCTGCTGCACAGGAAGTCAAGTAG	1_BC	FGST_09198	1	2968	2908	60	60	80.48	0	25	20	28.33	26.67	45	3		1
FuGr_00010427	ACCGTGCAACGGGATAACCAGGGATCGCTCCACCTCCTTGTCTCTCCGGGGCGCATATGA	3_BC	FGST_09197	2	514	454	60	60	88.5	0	26.67	33.33	20	20	60	4		1
FuGr_00010433	TAGAGAACTGCCAAGCATCGTTTGGCGCTGTAAGTCAAATTGTGATATTAACCCCACGGA	1_BC	FGST_09197	2	514	39	475	60	81.92	0	23.33	21.67	30	25	45	4		1
FuGr_00010434	GGTCATTGGATCACAGGGCTTGGGTTTGCTGGATGGGTTATCTGGAGATGGAGTTTCTAG	2_BC	FGST_03891	1	331	271	60	60	82.62	0	38.33	11.67	16.67	33.33	50	3		1
FuGr_00010438	TGAGACAGTACAAGGAGTTTCTGATCTGTATGCCGACGACAATTCCCAAATGGAAGACAG	1_BC	FGST_03890	1	1588	1482	106	60	80.59	0	25	20	33.33	21.67	45	3		1
FuGr_00010446	TATCAGTATCGATGAGGTCATCAACAACCGCTGGTTGAAGAACGTTGAGTGCTGTCAACT	1_BC	FGST_09196	1	1687	1473	214	60	81.42	0	25	20	28.33	26.67	45	2		1
FuGr_00010452	GGACTGATCTATGGTGGTATTTTCCTTGAGGACAGCAAGAATAACTGTGTTTCTCTCTAA	1_BC	FGST_09195	1	877	817	60	60	77.91	0	23.33	16.67	25	35	40	4		1
FuGr_00010461	AACTTCAACTACCAATTCTTCAAATTCGACCTGCACGAGGGTTCTGACATCAAGCTTCTC	1_BC	FGST_09194	2	1090	910	180	60	80.35	0	13.33	30	28.33	28.33	43.33	3		1
FuGr_00010465	ATTGAACATATCAAGCCCAGCAATCAAATCAGATGCTACTCCAACGAGGACTGGGATGTC	1_BC	FGST_09194	2	1090	526	564	60	81.09	0	20	25	35	20	45	3		1
FuGr_00010466	TAAGCTTGGGCATAGAAAGTCAAGAGACTTTGGACGAACTTGTTAGGACAGCATTGAGGG	1_BC	FGST_09193	1	1714	1604	110	60	80.86	0	31.67	13.33	31.67	23.33	45	3		1
FuGr_00010474	ATGCACTCCGTGATTGCGTCAACAATCTTAATTTGCCTGCCATGATCATGCGTAAGGACA	1_BC	FGST_09192	1	1294	770	524	60	82.52	0	20	25	26.67	28.33	45	3		1
FuGr_00010484	AAGACAGAATCATCTCCAGACAATATTGCTATAGCCCTGCTGACTAGCCATTCACGAACG	1_BC	FGST_09191	1	1891	1375	516	60	80.6	0	16.67	28.33	33.33	21.67	45	3		1
FuGr_00010493	TGAGGATTCTGTCCTGCTTGAGTCGCCGCTTGACAAGATTGAGCCCTACCAGCTGTTCCG	2_BC	FGST_09190	1	3172	2889	283	60	85.62	0	26.67	28.33	16.67	28.33	55	3		1
FuGr_00010495	AATATTCGATGTTTTTGTTTCATCCGCTCATGTGGGAATCCGCAAACCCGATCCGGCTAT	1_BC	FGST_11499	1	856	498	358	60	82.42	0	20	25	21.67	33.33	45	5		1
FuGr_00010502	TGAGGACCCCTTCAAGAAGGTTGAGAGTGACGCTCCCAAGAAGACCAAGGAGGAGTGGAA	2_BC	FGST_11498	1	907	750	157	60	84.84	0	33.33	20	33.33	13.33	53.33	4		1
FuGr_00010508	AACCCTGCTGGTAACAAGGACTGTGTCTCTGTCACCTTTGCCGTCAGCGAGGTCAGCAAG	2_BC	FGST_03889	1	574	478	96	60	85.69	0	26.67	28.33	21.67	23.33	55	3		1
FuGr_00010518	TTGTCGACGCTCAGAACAAGTCTCGTGCCAACATTAGCATCCCCCCAGCAGCAAAGCAGG	2_BC	FGST_11497	1	3538	3443	95	60	86.24	0	21.67	33.33	28.33	16.67	55	6		1
FuGr_00010523	AGCCTCCCGTTGGAAACCCGGACAACTCGGATAACACTGAACGCCAGCTCCGCCATGTCC	3_BC	FGST_03888	2	595	470	125	60	88.29	0	21.67	38.33	25	15	60	3		1
FuGr_00010524	TCATCCCTGGATGGACGATATTTCAGAATCATGTTTGCCTGAAGATACCAGCGAAAGAGG	1_BC	FGST_03888	2	595	372	223	60	80.82	0	25	20	30	25	45	3		1
FuGr_00010530	AGAAACAAAGCGTTTGAAACCTTCAAGATCGAAACGGAATTTCACCAACGACTCCGCGAA	1_BC	FGST_03887	2	1009	544	465	60	81.71	0	18.33	25	40	16.67	43.33	3		1
FuGr_00010531	ATTCATGAGTTCAAGCCTCTTTGCCGTTCTCAAGGTCTCTTCTCAAAGGCTCTCACAACT	1_BC	FGST_03887	2	1009	472	537	60	81.56	0	15	30	21.67	33.33	45	3		1
FuGr_00010541	ATACTCCTTGTGCTGCTTCTGGCACTGGCATCCGGCGTTGCCACCATATCTCTCCGAAAG	2_BC	FGST_11496	1	2056	1756	300	60	85.99	0	21.67	33.33	16.67	28.33	55	3		1
FuGr_00010543	TCTGAGCGACGCCCATCGAATGCTTCAGACTCAGACTGGGCCCCAAACAGACGCCACTAA	3_BC	FGST_11495	1	202	142	60	60	87.04	0	21.67	35	28.33	15	56.67	4		1
FuGr_00010549	AAGACCTTCCTCAGCCTGATATTCATGACCCGCTTCAGGACGATGCTTCCAACGCGCTCA	2_BC	FGST_03886	2	574	311	263	60	85.57	0	18.33	35	23.33	23.33	53.33	3		1
FuGr_00010551	AAAGACTTTGGCGACATCGACATCATCGTCTCTGGCCTCAACGGCGGTGACATGCGCAAG	2_BC	FGST_03886	2	574	151	423	60	86.19	0	26.67	28.33	25	20	55	3		1
FuGr_00010558	AAGCTGAGAAGAGAACTGCCAAGCGACGTATCCAGGGCAACGTGGCGCTACAAGATTCGC	2_BC	FGST_11494	1	3403	3263	140	60	85.97	0	30	25	31.67	13.33	55	3		1
FuGr_00010563	GTACCCGGTCTTGTCTTGTCCATGGTTCCCCTGGCACTAGGTCTGTCACAGCTACTGTAA	2_BC	FGST_03885	1	850	790	60	60	84.18	0	23.33	30	15	31.67	53.33	4		1
FuGr_00010568	ATGATTTACTACTCGTTAGCGGATCACACAGATGGTCGCGCCTTGGTGGCAAACGCCTCT	2_BC	FGST_03884	2	313	193	120	60	84.88	0	25	26.67	21.67	26.67	51.67	3		1
FuGr_00010569	GTGAAGTCCAAGATCAAGTTGTATGCTACTGAGCATCCGGGTGATCGTACCGCTGTCGAC	2_BC	FGST_03884	2	313	133	180	60	83.04	0	28.33	23.33	23.33	25	51.67	3		1
FuGr_00010572	ATAAACCTAGAATCGGTACGACACAAGATGCTGCGAAGGAATGGGTTCTTAGGGTTGCAT	1_BC	FGST_11493	1	2821	2588	233	60	81.58	0	28.33	16.67	31.67	23.33	45	3		1
FuGr_00010581	TTCTAGATACTACCAACTTTGCTACAAAGTTGTCTTGTTCGGTTGTGGCTTTGGATTTCC	1_BC	FGST_11492	2	355	93	262	60	78.81	0	20	20	18.33	41.67	40	3		1
FuGr_00010582	GTGGACAGAACCTGCCGATTTGGGAAACTGCCCATGCTTTGTATTGTTAGGCCGTATTGA	2_BC	FGST_11492	2	355	33	322	60	83.25	0	28.33	20	21.67	30	48.33	3		1
FuGr_00010586	ACACTGGAATCTGTGTTCGAGACTATTATCCTCCTCAGTATCCAGTTGTCACTGTCCACA	1_BC	FGST_03883	2	937	533	404	60	80.46	0	16.67	28.33	23.33	31.67	45	2		1
FuGr_00010587	GGGATGGCATTGAATGGGGAATTTGCGCAACTTACATTGAACATTTCTCATCGTCCAACC	1_BC	FGST_03883	2	937	473	464	60	81.6	0	23.33	21.67	26.67	28.33	45	4		1
FuGr_00010590	AGCTTGATCACCGAGAGGGACAAGGTCAAGAAGAAGTTGGGAATGGATTTCAAGTCTTAG	1_BC	FGST_09189	1	808	748	60	60	80.65	0	31.67	13.33	33.33	21.67	45	3		1
FuGr_00010597	TGACGATGAGTCTGAAGAGAGCGATGCCCACGCCAAGTCGCCAAAGGAGTCGTCAAACAC	2_BC	FGST_11491	1	1300	1209	91	60	85.67	0	28.33	26.67	31.67	13.33	55	3		1
FuGr_00010609	CACAGGTGGGAGTCGTGGGCAGACTGGCAGGCAAAGAGAGTCTTTACTGAGAGAAAATAG	2_BC	FGST_03882	1	886	826	60	60	83.02	0	36.67	15	31.67	16.67	51.67	4		1
FuGr_00010611	AAAGTGGCGGTATTGGTTGGTAAAACTGAGCAGCGCATTGGTATTTCGCAGGTCAATTAG	1_BC	FGST_09188	1	568	508	60	60	81.91	0	31.67	13.33	26.67	28.33	45	4		1
FuGr_00010621	ACACGTCATCCTCGTTCATCGAGAAAGATAGGGGAAACGCAACATGGCATACACTCTTAT	1_BC	FGST_03881	2	967	581	386	60	81.35	0	20	25	33.33	21.67	45	4		1
FuGr_00010622	ACTGCCGATATGTCAACTTTACAAAGCCGCTAATCATCGATACCGTTTCCCTGCCAAAAG	1_BC	FGST_03881	2	967	521	446	60	81.46	0	15	30	30	25	45	4		1
FuGr_00010628	CTGTCCAGTGGTCCCGATGGCACTTCTTGCAAGGTTGACAGCTTTGCTGAGACCTGCTAG	2_BC	FGST_11490	1	1069	1009	60	60	85.23	0	28.33	26.67	16.67	28.33	55	3		1
FuGr_00010635	CCTTACGTGGACGTTGGAACAAACCAAAGGCCCAGAGGATACGATGCTTATGCTAACCAG	2_BC	FGST_09187	1	943	664	279	60	82.84	0	25	25	31.67	18.33	50	3		1
FuGr_00010640	TAGAGTGTTTGAAGACAGTTATCGCCAGCCAAACAAGTTGCAATCATCAAAAGCACGCGC	1_BC	FGST_09186	1	625	492	133	60	82.08	0	21.67	23.33	35	20	45	4		1
FuGr_00010648	TCATACGACATCCAAAGGGGCCAGGAATCAGCCCAGGAGGGGTACCAAGTGTCTCAAAGG	2_BC	FGST_03880	1	301	58	243	60	85.5	0	30	25	31.67	13.33	55	4		1
FuGr_00010649	ATTATGGACATGAGGCCCGCCATGGATCCAATATCAGCTCACATCAGTTTACCGTATCAT	1_BC	FGST_09185	1	2056	1706	350	60	81.55	0	18.33	26.67	28.33	26.67	45	3		1
FuGr_00010662	ATGGTAAGCGACTACGAGTTTGGGCCTCTGGTGGAGGAACTGAAGAGGCGGTACGGACTT	2_BC	FGST_09184	1	1342	1234	108	60	85.75	0	38.33	16.67	23.33	21.67	55	3		1
FuGr_00010665	AGCATCAAACGTTGGTCTTGTTGCAGCAAGCAAAGCAAAGGGTGCTTCGGTAAAAAAGGT	1_BC	FGST_09183	1	2038	1857	181	60	83.27	0	28.33	16.67	33.33	21.67	45	6		1
FuGr_00010670	GCTCTGTGTAGTAGTTGCATTATTAATCATGTCATGTTTACCAGCAAAGATTACGTCTAG	1_BC	FGST_09182	2	397	337	60	60	76.17	0	20	16.67	26.67	36.67	36.67	3		1
FuGr_00010674	TATTTACGCACCGATTCAACTATAGAGACTGATCTAACGTCAGTAGTCCCAGGTCCGTCT	1_BC	FGST_09182	2	397	43	354	60	80.14	0	18.33	26.67	26.67	28.33	45	3		1
FuGr_00010681	TGAGAAGAAAGAAGCGCCTGCTGCCACCGTCGAAGGGGAGAAGAAGGAGAACACCTCTTA	2_BC	FGST_09181	1	1348	1287	61	60	85.11	0	31.67	21.67	35	11.67	53.33	4		1
FuGr_00010682	AATTCAAGAGACACTCAAGGACACCGATGAATACTGGGGCTACTTCTACCATGAGGTCAA	1_BC	FGST_09180	2	1933	1767	166	60	80.9	0	21.67	23.33	35	20	45	4		1
FuGr_00010687	GCCTTCCTCGAACTTTCTGCTATCGAGCGAATTCTCGGTCGTGCTCTCGGCTATAACTGA	2_BC	FGST_09180	2	1933	1873	60	60	83.49	0	21.67	30	16.67	31.67	51.67	3		1
FuGr_00010689	TACTTTTCAAGAATTATGAACCATCATGTTCTTGTTCGTCTAAGCCCCGCCTCCTACTAC	1_BC	FGST_11489	2	397	295	102	60	79.04	0	11.67	30	23.33	35	41.67	4		1
FuGr_00010691	AAGTTCACACTGTAAAGGTTCGAGTCTGGATCCTTCTTGACGGGCGTTGCTTTGATTCTT	1_BC	FGST_11489	2	397	131	266	60	81.74	0	25	20	18.33	36.67	45	3		1
FuGr_00010694	GATGCCTGGCTCGAGTATGAGCGACGCGTTCCTTACCTCTTTATTCCTTACGTAATCTAA	2_BC	FGST_11488	1	1792	1732	60	60	81.07	0	20	26.67	20	33.33	46.67	3		1
FuGr_00010701	AGGAGGGAGGATGTCGAATGCCGAGATCGAGGAATTCGACAGGGGCTTCCCCGGCGGTAA	3_BC	FGST_03879	2	397	192	205	60	88.26	0	40	20	25	15	60	4		1
FuGr_00010702	TTGCCCTTCTTGGGTCACCTGAAGCCCCTCCTGGCAAAGTTCCTGGCTCCTTCGGGACCA	3_BC	FGST_03879	2	397	124	273	60	89.03	0	23.33	36.67	13.33	26.67	60	4		1
FuGr_00010703	TTCTCATTTTCGCCGAAGTCCTCGGTCTCTATGGTCTTATTGTTGCTCTGCTCATGAACT	1_BC	FGST_11487	1	487	398	89	60	81.29	0	18.33	26.67	13.33	41.67	45	4		1
FuGr_00010709	AAATTTGGAGTCGATGAGATGTATGAAACTTTCGTCATGATGCGCCCAGCTCAGAAATGA	1_BC	FGST_03878	1	676	616	60	60	80.44	0	25	16.67	31.67	26.67	41.67	3		1
FuGr_00010716	AGCGAGCTTGCCGGCCAGATCCGAGCCATGCGCGACAAGGTCGAGCGCCTCGCTATCTAA	4_BC	FGST_11486	1	376	316	60	60	90.36	0	30	33.33	21.67	15	63.33	2		1
FuGr_00010722	TTTATCGCACTGGGCTCATGTTGCTTAACGACGTCGAAAAAGTGACATATACTGGAGGTC	1_BC	FGST_03877	2	1936	1373	563	60	80.96	0	25	20	26.67	28.33	45	5		1
FuGr_00010725	ATGATCCTAGCGACCATTCATGCAAGTGTTGCCGCGCGCTTCGCCGTCCTTGTACTTGGT	2_BC	FGST_03877	2	1936	1709	227	60	87.02	0	25	30	15	30	55	2		1
FuGr_00010733	TATTGAACGGCTGGCACTGGAAAGACATCCACGACAGCCAGACGAGGAGCACGAGAGTCT	2_BC	FGST_11485	1	2839	2679	160	60	85.9	0	30	25	31.67	13.33	55	3		1
FuGr_00010737	CAACAGCAGTTCGGTTCACCCACAAGCTTCTACTTGGACGATAGCGACATGAGACTATAA	2_BC	FGST_03876	1	1846	1786	60	60	81.34	0	20	26.67	31.67	21.67	46.67	3		1
FuGr_00010741	ATAGCATTGGAGGATATGCGTTACCAGATGCACTTGTACCGCCTGCAAAAACCAATATAA	1_BC	FGST_11484	1	1165	1105	60	60	80.51	0	20	21.67	35	23.33	41.67	5		1
FuGr_00010748	TGCCCCGACAGATCCTATGAACCATCATTTAACATTTGGCTTTGACACAGCGTATCCCTA	1_BC	FGST_03875	1	1636	1575	61	60	81.69	0	15	30	26.67	28.33	45	4		1
FuGr_00010756	CGCCGCTTGTGGGCGTCGTTGTGGCCGGTTCCGCAGATGAATCAAGAGAGGCCCGCCGCG	4_BC	FGST_11483	1	550	395	155	60	92.11	0	38.33	30	13.33	18.33	68.33	3		1
FuGr_00010765	AAAGGAGTATTTTGCCAAAAGGGACCTCACGGAAGATCAGAAGAAGGGGTCAGTGGTGGT	2_BC	FGST_03874	1	1582	1464	118	60	83.17	0	35	13.33	33.33	18.33	48.33	4		1
FuGr_00010768	TGGAAGGATGTTCCCAACGTCCGATCTCCCATCAACCGCGCCTTCCAGCAGATCATCTAG	2_BC	FGST_11482	1	2059	1999	60	60	85.49	0	20	35	23.33	21.67	55	3		1
FuGr_00010775	TTGGTATATGAGCTGGTGCATGCTGCCTATCCCGAGGTCTGGTACGCCTTCGCTGGACAT	2_BC	FGST_03873	1	622	544	78	60	86.18	0	30	25	15	30	55	3		1
FuGr_00010784	ATCAAGGGCTATGACATCTCGTTCCTGATAACAAACTTCCATACCGAGGAAATGTTGAAG	1_BC	FGST_09179	1	511	325	186	60	79.21	0	20	21.67	33.33	25	41.67	3		1
FuGr_00010789	GAGCTTCATGACCTCGGCCGTTTGATTGACTTCACTATCGCTGTCAGTGGAGAAGGTTAA	2_BC	FGST_11481	1	433	373	60	60	82.3	0	26.67	21.67	21.67	30	48.33	3		1
FuGr_00010800	TGGGCTTTCCTTCTCGAGTTCCATGGGTGGTGGCATATTCTGACGGCTGTTGGAGCCAGT	2_BC	FGST_03872	1	796	676	120	60	86.56	0	33.33	21.67	11.67	33.33	55	3		1
FuGr_00010801	TGTCATAACACATCAAGGTGCCAGCGCCGACAGTGGTCACTACACTTCTTATGTCAAAAA	1_BC	FGST_09178	1	1705	1449	256	60	81.82	0	18.33	26.67	31.67	23.33	45	5		1
FuGr_00010808	TTAACAACTATTCTACATACTCTGCACCTCAAAGCTACCAGCCTAGTGTGATGGGCATGG	1_BC	FGST_11480	1	2170	2033	137	60	80.56	0	18.33	26.67	28.33	26.67	45	3		1
FuGr_00010815	AGCTGCACCTGCGCCGGCTGCCCTTGTCGTAATCATGCTGTGAGCCTTCTTGGACGATAA	3_BC	FGST_03871	1	109	49	60	60	87.65	0	26.67	30	16.67	26.67	56.67	3		1
FuGr_00010818	CAGGAAAAGTTCAAGCGTGGCGTCTGGGCCGTTGCTTTTGCAGCGTGCATCTTTGCTGGA	2_BC	FGST_09177	1	304	25	279	60	87.16	0	33.33	21.67	16.67	28.33	55	4		1
FuGr_00010819	AAGTAGAAACAGCCTCGTCTTAAGCCCTGTTTTAGCATTCTTCCCGTCCGATTCAGAAAG	1_BC	FGST_03870	1	745	675	70	60	80.9	0	18.33	26.67	26.67	28.33	45	4		1
FuGr_00010830	AACCTTTTTACTGGAAGCAGGCGGTGTCGGGACTCTGAGTTACGAACATCACAGGATCGA	2_BC	FGST_09176	1	748	627	121	60	83.62	0	28.33	21.67	26.67	23.33	50	5		1
FuGr_00010837	AGACACAGACATGGTGGAAGTCACACTGCCAGTAAACACGAGCATGGAGGAGGCCACCAT	2_BC	FGST_09175	1	772	652	120	60	85.53	0	28.33	25	35	11.67	53.33	3		1
FuGr_00010840	ATGCCTGCGTTTCCTATTCCAATATTGGAAGAGAACCCGCAGCCAGCCAGCCCCTTATCC	2_BC	FGST_09174	1	337	266	71	60	85.46	0	18.33	35	23.33	23.33	53.33	4		1
FuGr_00010844	TAGCAGCCACTGCAATCGAAACAAATGATCTTCAGGTGGTGGTTATATGGCGATCTGAAC	1_BC	FGST_09173	2	370	260	110	60	81.32	0	25	20	30	25	45	3		1
FuGr_00010845	GCCGCCTTTCAAACGTCTCTACAAAGATGGGAGAACCTGGTCAGACAACTGGAACGGTAT	2_BC	FGST_09173	2	370	200	170	60	83.21	0	25	25	30	20	50	3		1
FuGr_00010851	TCCCAATAACGTAGTTAAGTTGTCCATGACCTGCCTGACTGGAATTGGATACGACGTCTT	1_BC	FGST_09172	1	352	39	313	60	81.17	0	21.67	23.33	25	30	45	3		1
FuGr_00010852	GACAGCAATCCCAAGGAGGAAATGCATCGATCATGAGTCTGAGCAACTTGGTAGAAAAAA	1_BC	FGST_09171	1	1396	1253	143	60	80.56	0	25	18.33	40	16.67	43.33	6		1
FuGr_00010859	AGCGGTTTGATGCAGGTTGCAAGTGCATATGTAGTGGTTCAAAGGGCTCACTTCGAATTT	1_BC	FGST_09170	1	373	304	69	60	82.58	0	30	15	23.33	31.67	45	3		1
FuGr_00010864	GGTCCGTTAACATCGATGACGAGTGGGACTACTCTGAGGAGGGTTTCATGACGGACGAGG	2_BC	FGST_11479	1	2626	2495	131	60	84.02	0	36.67	18.33	23.33	21.67	55	3		1
FuGr_00010870	AACAAGAAAAGAACATCGTGGGAGGAGCTCAAGCAGACAAAGATTGACTTGACTACCTAG	1_BC	FGST_11478	1	3664	3604	60	60	79.91	0	25	18.33	41.67	15	43.33	4		1
FuGr_00010877	ATCAAAGACATGCTTAGACTGTATACCAAGTACCGCAAGGTGGCTGCAATTGGAAACCGA	1_BC	FGST_03869	1	1576	1477	99	60	81.88	0	23.33	21.67	35	20	45	3		1
FuGr_00010886	TATTCAGGTTGCTTTGACAAAGAGAAGTCCATATATCCCCATGAGCCATCGTGTAAGCGG	1_BC	FGST_11477	1	1390	1065	325	60	80.88	0	23.33	21.67	28.33	26.67	45	4		1
FuGr_00010894	TATCATTTGGGGTTGAAGCCAAAGAAGAAGGCTGGGGTCATGCTTATTTTCGGTGTTGGA	1_BC	FGST_10022	2	1108	592	516	60	82.3	0	33.33	11.67	23.33	31.67	45	4		1
FuGr_00010896	ATTCAATGTTCTTACTACAGTCATCTTTAGTATCTGCGGCGCACTTCAACGACAGCCCGT	1_BC	FGST_10022	2	1108	396	712	60	81.56	0	16.67	28.33	23.33	31.67	45	3		1
FuGr_00010898	AGATGGTTCAAGGAAGGAGTGGATGTCAACACTGTCGAAATTGGACCAGAGCATTGGTAA	1_BC	FGST_02413	1	364	304	60	60	81.61	0	31.67	13.33	33.33	21.67	45	3		1
FuGr_00010904	TGATTGCAAGAACATTCTTTGGCGGTGCCGACGAACTCGACATTTCATTGTTCATTCTGG	1_BC	FGST_10021	1	1483	1358	125	60	81.98	0	23.33	21.67	21.67	33.33	45	3		1
FuGr_00010914	ATGAATAAGTATCTGGCTACGGGGAAGCTACCCAAGGATGGTACTGTCTACAAGACGTAG	2_BC	FGST_02412	1	1504	1444	60	60	80.56	0	28.33	18.33	31.67	21.67	46.67	4		1
FuGr_00010917	AACGACCCATCGACGTTTGTTAGTGCTTGGGAGAAGATCAAAGCGGCTGAGGGTTCATGA	2_BC	FGST_02411	1	673	613	60	60	84.15	0	31.67	18.33	26.67	23.33	50	3		1
FuGr_00010926	TACTACATACACACAGTAGTGATGACACAGAACCAAGTCTTGGACTACGCTCGTGAAGCT	1_BC	FGST_10020	2	943	631	312	60	80.58	0	20	25	33.33	21.67	45	2		1
FuGr_00010928	TTCTTGATTGGGTTCTCGATGAAGATATCTTTGTCGGACTCTCGGGCAAAATACCAACCC	1_BC	FGST_10020	2	943	464	479	60	80.87	0	21.67	23.33	23.33	31.67	45	4		1
FuGr_00010936	ATACAACGCTCTTGTCAACCAGTCACGACCCTCGACGCCAGACGCGATCAAGACGACGAA	2_BC	FGST_02410	1	1321	1251	70	60	85.93	0	20	35	31.67	13.33	55	3		1
FuGr_00010938	TTTGGGGGTGGAAAACATCTTTGTCCTGGGCGAAAGTTTGCATATACAGAACTGTTGGGA	1_BC	FGST_10019	1	1519	1279	240	60	82.29	0	31.67	13.33	25	30	45	5		1
FuGr_00010945	TAATTATTCGAGCGTCAAGTGGGTACGGTACATGACGAGGGCAGGATCATACGAAATAAG	1_BC	FGST_02409	1	1312	1248	64	60	80.4	0	30	15	33.33	21.67	45	3		1
FuGr_00010952	TTGGAGATCAGTTGTCTGAGAGCAAGAGATGGGACAAGACGATGGAGAATGGTATCAAGT	1_BC	FGST_10018	1	1063	950	113	60	80.85	0	35	10	33.33	21.67	45	3		1
FuGr_00010959	TATCTCTTTGCTTGTTTGATTGACACCGCTATCAAGACCCAGCAAGAAGGCACGGATAGA	1_BC	FGST_02408	1	967	862	105	60	81.57	0	21.67	23.33	28.33	26.67	45	3		1
FuGr_00010967	TTATAACTCGACTGTGTTTACGAGACCTTGGTTTGCGTGGGCGAACAGTTATTTTGCCGA	1_BC	FGST_10017	1	1522	1386	136	60	81.91	0	26.67	18.33	20	35	45	4		1
FuGr_00010973	GTTTTAGCGACCTCAAGGGACTCTCTCTTTTCCTCTGGCCAGTATATCGACAACCCATAA	2_BC	FGST_02407	1	484	424	60	60	81.05	0	16.67	30	23.33	30	46.67	4		1
FuGr_00010982	CAAAAGTATCAAGGACTTTCCTAACTGGATCGACGATACCACTCGTGGGAACATCAACAC	1_BC	FGST_10016	2	562	357	205	60	79.98	0	18.33	26.67	35	20	45	4		1
FuGr_00010984	TATCTACGGTGGTATCAAGGCTATGGAAGTGCTCAAAGGCCTTGGTGGTAGTATAGATCA	1_BC	FGST_10016	2	562	180	382	60	80.61	0	30	15	26.67	28.33	45	3		1
FuGr_00010988	ATACTATTGTGTGGCTATCTAGTGGGCGACAGCACTGGCTTTCTGGCAGATTTATCAATG	1_BC	FGST_10015	1	724	581	143	60	80.97	0	26.67	18.33	21.67	33.33	45	3		1
FuGr_00010995	CTCTACTCCGTCGCCATCTTCGTCAAAGTCTAGCTCTGGCAGCTCGAGATACAAGCTTGA	2_BC	FGST_02406	1	580	459	121	60	83.21	0	20	31.67	21.67	26.67	51.67	3		1
FuGr_00011000	ATTACCGCCATCGTGTACCCAGTTGCTCGATATTTTGAGCTGAAATACTTTGGCAAGTAG	1_BC	FGST_10014	1	1564	1504	60	60	80.44	0	21.67	21.67	25	31.67	43.33	4		1
FuGr_00011007	AAGCTTGAGCGTGCTCTCGACAGGAGAATGAGTGGCCAGGACGCTGTCATGCGACCTCGC	3_BC	FGST_02405	1	346	247	99	60	88.03	0	33.33	26.67	21.67	18.33	60	2		1
FuGr_00011012	AAGATGTTTGGCCGAGATGGGCAGACTTGAAGAGGCTAGGGACTGGATTAGGAGAGGACT	2_BC	FGST_02404	1	610	471	139	60	84.03	0	40	11.67	28.33	20	51.67	3		1
FuGr_00011020	GGTACTACTGGTCCTTCGGGAGCACAGCTCATTGATATTTCTTTAGACCAGGGTCAGACC	2_BC	FGST_10013	1	784	664	120	60	81.91	0	25	25	21.67	28.33	50	3		1
FuGr_00011025	AAGAAGAACGCCACTGTCAAGGAGGAGACCTCCAAGGCTCTTGCCAACTACGGCTACTAA	2_BC	FGST_02403	1	610	550	60	60	84.25	0	23.33	28.33	33.33	15	51.67	2		1
FuGr_00011034	ATATCGACTTGAGGGATAATGCATATGTGACCCCGTTGATAGAAGCCATGTCACATGAGC	1_BC	FGST_10012	1	835	638	197	60	80.78	0	25	20	30	25	45	4		1
FuGr_00011042	TCGTCTCCTCCGGCTATTCGCTGGTGGCGAGACAGATTCCGTCAATTGCGAGCTATACAC	2_BC	FGST_10011	1	313	36	277	60	85.23	0	25	30	18.33	26.67	55	2		1
FuGr_00011043	GAATTGGTCAGACAGGTCCAAAAGACCTTGAAGGATTTGGATGTTGCAAAGGATTCTTAA	1_BC	FGST_02402	1	919	859	60	60	79.1	0	26.67	13.33	33.33	26.67	40	4		1
FuGr_00011053	TAATGAGGGCAACAGCAAGGCGTCGGTTTTTTGTTTCCAAGAATGGCTACATTGGACTTG	1_BC	FGST_10010	1	511	206	305	60	82.09	0	28.33	16.67	25	30	45	6		1
FuGr_00011057	ACCGTCCCCAACGTCTACATCAAGCAGCAGCACATTGGTGGTAACTCAGACCTCCAGAGC	2_BC	FGST_02401	1	322	202	120	60	85.58	0	20	35	28.33	16.67	55	4		1
FuGr_00011064	GGGAACTGTTGACGACGAGCGACTTTCAAGGTTGCTGTGGCTCAACTACCTAGCTGGAAA	2_BC	FGST_02400	1	1159	1002	157	60	84.12	0	30	21.67	25	23.33	51.67	3		1
FuGr_00011067	TTTGATTGGCATATTGATGGATGGGCCGACTCGCTCATCTTTTCGGGTACAGCTGATTAT	1_BC	FGST_10009	2	1567	1492	75	60	81.94	0	26.67	18.33	18.33	36.67	45	4		1
FuGr_00011072	GTCAGCACAGAGACCAACTTGCGCCTGAAAGTGAACGTTAACAATGTCACCGCTACAGGA	2_BC	FGST_10009	2	1567	1432	135	60	83.57	0	23.33	26.67	33.33	16.67	50	3		1
FuGr_00011074	ATAACAAAGACTGGGATGGCAGAGAGGATATCACAAAGGAAATACAGGGTGCTTTGGGTG	1_BC	FGST_10008	1	1303	1238	65	60	80.99	0	33.33	11.67	36.67	18.33	45	3		1
FuGr_00011083	ATCTTATGGATCACTGCATTTCTTCAATTGTTTGTGGCGGTTGTGGCGACCAAGGTATCG	1_BC	FGST_10007	1	1675	1429	246	60	81.75	0	26.67	18.33	18.33	36.67	45	3		1
FuGr_00011090	ATAAAGGTCACGTACCTTATGGGGTCTCAACGGTATCGCAACAGGGTGTATTATTTCCAC	1_BC	FGST_10006	1	2500	2300	200	60	80.63	0	23.33	21.67	26.67	28.33	45	4		1
FuGr_00011096	AAATTCTAACTAGACAGGGCTTGGAGGCTTTCAAGTCTGTTTACGGAGACTACTACGTGG	1_BC	FGST_10005	1	1024	512	512	60	80.21	0	26.67	18.33	26.67	28.33	45	3		1
FuGr_00011102	TCATCTGATGGGACGGTACTTGTTATGATAGGCATGTGCTGGATCGGTATATCATGTTAG	1_BC	FGST_10004	1	3139	3079	60	60	79.46	0	30	13.33	21.67	35	43.33	3		1
FuGr_00011114	ACTCTTGCAGCGCTGTCGCTGAGGCTTGCTGAGCATTTGAGTCCCGAGGTTCAGGTTTAG	2_BC	FGST_10003	1	1618	1558	60	60	85.97	0	31.67	23.33	15	30	55	3		1
FuGr_00011118	TCTTCGGTCGTGTGGGTCGTCTTTACGGCTGTTGGGTTATTGGCTGGTGCTGCTTCATGA	2_BC	FGST_10002	1	1096	1036	60	60	85.78	0	35	18.33	6.67	40	53.33	3		1
FuGr_00011128	ACAAAGGATGGTGTGGCTGGAGATCACGCATGGATAGGTCCTGCTTACAACTGTTCAAAG	2_BC	FGST_10001	1	1315	1195	120	60	82.73	0	30	18.33	28.33	23.33	48.33	3		1
FuGr_00011130	AAGAAGGTTCTGGGTGAGATTACCATAGATGGGATGATGACTGTTTTCTTCAAGCCGCAG	1_BC	FGST_10000	1	418	340	78	60	80.85	0	30	15	26.67	28.33	45	4		1
FuGr_00011135	AATGCGACAAGAATCCCAACTTCGAATCGACTGTCACCCCGGAGCTAAACAAATTCGTTT	1_BC	FGST_01999	1	379	311	68	60	82.16	0	16.67	28.33	33.33	21.67	45	4		1
FuGr_00011141	ATATTCCTCCACGCTTTACGTATACTGCAGCGTGATATTGCGGTTGCTATGCAAAAGCCT	1_BC	FGST_01998	1	2023	1801	222	60	82.09	0	20	25	23.33	31.67	45	4		1
FuGr_00011149	AGAGTTACATCATCTTTGGAGTATTCAACGTCGCCATGTTTATTCACGTCTTCTTCATGT	1_BC	FGST_01997	2	1636	1367	269	60	78.35	0	16.67	21.67	21.67	40	38.33	3		1
FuGr_00011150	ACTGGGCTTTCAACACTGCTCTTGGTCTTTTCACACCCGTTGCTTTTGAGAATATCACGT	1_BC	FGST_01997	2	1636	1304	332	60	82.24	0	18.33	26.67	18.33	36.67	45	4		1
FuGr_00011160	TCCGTTGTGGAAGACCGACAAGGGCATGAAGGTTGGTGGACCGGAGGGTTTTGGGCTTAA	2_BC	FGST_01996	1	2833	2697	136	60	86.76	0	40	15	21.67	23.33	55	4		1
FuGr_00011165	ACACATCATACCGCACAGCAAGGGACCCAACTCCTTGGCGACGGTAGCGACGTCTTGTTA	2_BC	FGST_01995	1	1522	1461	61	60	86.28	0	23.33	31.67	26.67	18.33	55	3		1
FuGr_00011170	CGACTCGGTGCAACGGAAGACACGGCAGCGCAGGTCTTTTTGAGACCTGTTATTCTTCGG	2_BC	FGST_01994	1	1927	1771	156	60	85.31	0	30	25	20	25	55	5		1
FuGr_00011176	CTGCCATGGACTATGCAAGAGATGAGCGATGGCGTTCAAACTTGGTTTCTGGTGGTTCAA	2_BC	FGST_01993	1	370	250	120	60	83.18	0	30	18.33	23.33	28.33	48.33	3		1
FuGr_00011181	TTGTTTGGAGATTTCCTAGGGACGATCGCCGGCTTCGCGCAAGGTTTGCCTGTTGTGGGA	2_BC	FGST_07299	1	391	265	126	60	86.99	0	35	20	13.33	31.67	55	3		1
FuGr_00011186	AACTTCTTGCCTTTCCCGGGAGTTGGAACAACAATTGAAGGGTCGATGGCACAGTTTATA	1_BC	FGST_01992	1	2110	1957	153	60	82.12	0	25	20	26.67	28.33	45	3		1
FuGr_00011192	CCCCAGAGCGCTACCGAGCAGATTCTGGAGGCACGTGGCGCCCATACAGTTCTCAAATGA	3_BC	FGST_07298	1	565	505	60	60	87.3	0	26.67	31.67	25	16.67	58.33	4		1
FuGr_00011199	AGTTGGATGATGAGACGTGGGTTGTTCACAACTATGGACATTCAGGATGGGGATATATGG	1_BC	FGST_01991	1	1066	935	131	60	80.64	0	35	10	26.67	28.33	45	4		1
FuGr_00011206	AGAACTACCAATCGAACGTTTTGTTCCACCTAGAAGCTACGGACAACTTGAAACCCCCAA	1_BC	FGST_07297	1	220	155	65	60	81.62	0	15	30	35	20	45	5		1
FuGr_00011210	ACAGAGCCTTTAGAAGATGGTCCTAACGGCAAGACTGTCAAGCACACTGTTGTTGTAACA	1_BC	FGST_01990	2	1012	685	327	60	81.53	0	23.33	21.67	31.67	23.33	45	3		1
FuGr_00011214	GGTGAGAAGAATGTGCATCTTGACCCTGAGGATCCTTTCCCGACGGGCTTCTTGCTTTAG	2_BC	FGST_01990	2	1012	952	60	60	83.46	0	28.33	23.33	18.33	30	51.67	3		1
FuGr_00011217	TTCTTGACAGGTGGCAACACTCTTTTCAAGAACTTTGATGATCGCGTTCGCGATGGTCTA	1_BC	FGST_07296	1	2251	1999	252	60	81.9	0	23.33	21.67	21.67	33.33	45	4		1
FuGr_00011226	ACGCCACGGGGCGTATTGGACGGTATACAGGAGTTTATGTCCAAGAGGAGGCAGAGTTGA	2_BC	FGST_07295	1	865	805	60	60	85.08	0	36.67	16.67	26.67	20	53.33	4		1
FuGr_00011232	AGCGACGAAGGAACTAAATTTGGGGTCATTGGCGTAGAGCTTTGGGTTATGGGCGTATAA	2_BC	FGST_07294	1	982	922	60	60	82.64	0	35	11.67	26.67	26.67	46.67	4		1
FuGr_00011239	AAAGACAACCTGAGCAAGGAGCAGCTGAAGCAGTTGATCTACCAGGAGATCATGAGGTAA	2_BC	FGST_07293	1	1069	1009	60	60	82.01	0	28.33	18.33	38.33	15	46.67	3		1
FuGr_00011246	GATCAGGGTGTGAGCGCGGCTCAATGGTTGGGCATGTTGAGAGAAAAGGTTGTTCAGTAA	2_BC	FGST_07292	1	2836	2776	60	60	83.91	0	38.33	11.67	25	25	50	4		1
FuGr_00011251	GTCAAGGCGTGGAATCTAGGCACAGCCCAAGATGGTAGCCAAGCCAAGAAACGAAAGTAA	2_BC	FGST_07291	1	292	232	60	60	83.71	0	28.33	21.67	38.33	11.67	50	3		1
FuGr_00011261	AAGGCTCGCGGGTCAATGAATAACGAAGAGAGGGTGGCGCAAGGTTTGCTACAGCTTTAA	2_BC	FGST_07290	1	1795	1735	60	60	84.48	0	33.33	16.67	30	20	50	3		1
FuGr_00011265	GTGACTTTATCAACGGATGGACTGAGGAGGCTGCTACCAACATGATTGCCACAACTGCCG	2_BC	FGST_01989	1	976	728	248	60	83.81	0	26.67	25	26.67	21.67	51.67	3		1
FuGr_00011272	ATTATGGGATCAGAAGGCTTTCCAGCTGAGTGGTAAGGCAATGCACAATGAGGATGAGAA	1_BC	FGST_01988	1	1399	903	496	60	81.79	0	31.67	13.33	33.33	21.67	45	3		1
FuGr_00011278	CATTGGGTTAAGTATGACTACGATGGGCTTATGGAGATGGTTGCAAAGGAGTTCAACAGG	1_BC	FGST_01987	1	1159	880	279	60	80.38	0	33.33	11.67	28.33	26.67	45	3		1
FuGr_00011284	TCGCTTGAGAGTGATGCTGATCGAATAATAAAACAAAGAGGTTTCTTGGGATGGGAACAT	1_BC	FGST_01986	1	3511	3391	120	60	79.41	0	28.33	11.67	33.33	26.67	40	4		1
FuGr_00011291	ATCTGTTTGACGGATGAATCATTGGCAGGAGCTGACGCACTCGATGTTAGTGGTAGTTTT	1_BC	FGST_01985	1	1999	1834	165	60	81.76	0	30	15	21.67	33.33	45	4		1
FuGr_00011297	AAAGATGATTGACCGCTCTTTTGTTTGGGTCGCTAAAAGCGGTGGTACATCCCAACCTAT	1_BC	FGST_01984	2	457	387	70	60	82.12	0	23.33	21.67	25	30	45	4		1
FuGr_00011298	AAGTTTCAGAAGTTGGTGTCAGTTTCGCCTCTTACTGCCGGAGAGATACAAATCAGTTGC	1_BC	FGST_01984	2	457	313	144	60	81.06	0	25	20	25	30	45	3		1
FuGr_00011305	TATGAATTTCAGCAAAGAGTTATGGGGTGAGGATGCTGCAATGTTCAATCCCGACCGATG	1_BC	FGST_01983	2	1543	1236	307	60	81.46	0	28.33	16.67	28.33	26.67	45	4		1
FuGr_00011308	CGGATCAGATACTACAGCGTACACAATAGCGTCATCTATCTTCCACATCAGTCAGAATAC	1_BC	FGST_01983	2	1543	936	607	60	78.46	0	15	28.33	33.33	23.33	43.33	2		1
FuGr_00011310	GGATATCAAGTCGTGTTGGATTGAGAGGCCTGGCGCTTTGATGGGGAACCGTGAATACCC	2_BC	FGST_07289	1	724	591	133	60	84.5	0	35	18.33	21.67	25	53.33	4		1
FuGr_00011317	GTGATTAATAGCAAGAGCCCAGTGTACACGTCCAAGTTGAAAGCTAGAGGACATCACTAA	1_BC	FGST_01982	1	340	280	60	60	79.68	0	23.33	20	36.67	20	43.33	3		1
FuGr_00011326	CGACCTGCTTCTATATCCCGATTCGATGTCAATGCTGATCTTCCTGTATACATGGAAGAG	1_BC	FGST_07288	1	1108	793	315	60	79.6	0	20	25	23.33	31.67	45	3		1
FuGr_00011331	AAACAAACTGGATCAGACTCCGGCCTTGTACGGAAATAAGAATCAAGAGTTCTTCGGACC	1_BC	FGST_01981	1	1459	1071	388	60	80.82	0	21.67	23.33	35	20	45	3		1
FuGr_00011341	ATCTAAAGGGCGTCAGTGTATCCGAGATGGGCAAGCTCCCGAAGAGCAATGGCCTAAGGG	2_BC	FGST_07287	1	3646	3581	65	60	85.57	0	33.33	21.67	28.33	16.67	55	3		1
FuGr_00011345	TTACTTCGCTATTTAATACGAAACTGCACGACAATGCACCATTCCTCGCATACCTGTCAG	1_BC	FGST_01980	1	2602	2129	473	60	80.37	0	13.33	30	28.33	28.33	43.33	3		1
FuGr_00011351	AGAGCACAAGAGCATGAATTATGGCAGTGATTTTGTGAGGAGTGATCAAGCGGGAGAAAG	1_BC	FGST_07286	1	1120	996	124	60	81.3	0	35	10	35	20	45	4		1
FuGr_00011357	GGAAATCCATGGGGTCTGAAAGCGTCGATCTATAACTCATCTGACATCTTCCAAACCTGA	1_BC	FGST_07285	1	904	844	60	60	80.54	0	20	25	30	25	45	4		1
FuGr_00011364	CCTCTCAAATACATCGACCTCGACGCTGGACCAAACGACCTTGAGATCATCAACGTCTAA	2_BC	FGST_07284	1	562	502	60	60	81.94	0	15	33.33	31.67	20	48.33	3		1
FuGr_00011371	AGCAACATCAAAGAATATGCATCCAGGGTTAAGATTTACGATGATGAGGAGACTTCATAG	1_BC	FGST_07283	1	1894	1834	60	60	77.53	0	23.33	15	38.33	23.33	38.33	3		1
FuGr_00011378	TAAGCATCGCCATGGTGTCCCATTTACACAGAAATTTGTCAACGGCGTACAGAAGAAGAC	1_BC	FGST_07282	1	1501	1350	151	60	81.4	0	21.67	23.33	33.33	21.67	45	3		1
FuGr_00011390	AACACCATCTCGAACTTGCACATTCCTGGCGGATACCCAAAGAGCAGCTACGCGGCATAA	2_BC	FGST_07281	1	2725	2665	60	60	85.2	0	20	31.67	31.67	16.67	51.67	3		1
FuGr_00011392	TTTCAAGGAGGGCGACAAGTTCTACATCGGCTCCGAGAAGCTCCTGCCCCTCGACAAGTT	2_BC	FGST_07280	1	655	303	352	60	86.08	0	25	30	23.33	21.67	55	4		1
FuGr_00011401	ACCACCGTGCCCAAGAGCGCTTCAATAGACCTCTCTACACGGCTATCCAGTTCTACCAGG	3_BC	FGST_01979	2	622	275	347	60	85.02	0	18.33	36.67	25	20	55	3		1
FuGr_00011403	CCCTCATCACCGAAATCTACAAACAAGCCTCCAAATCTCCATCCCTCGCCGGCGCACACA	4_BC	FGST_01979	2	622	143	479	60	86.07	0	10	45	30	15	55	3		1
FuGr_00011409	TCAACGGGGCTAATCCCAATAACACAGCGGCTGAGGCACGATCTACACAGGTCACAACCC	2_BC	FGST_01978	1	760	386	374	60	85.77	0	21.67	33.33	31.67	13.33	55	4		1
FuGr_00011411	TGATATTATGATCAAGTGCCAGCAACACATGGCTCGAACTGGAGAGAGTGGTCTTCACTA	1_BC	FGST_01977	1	1690	1629	61	60	81.1	0	25	20	30	25	45	2		1
FuGr_00011422	CTCCGCCCAACATTCCGCGGCACCCACCCCGACTGTCCCAAACTCAGCCGCTCGGCAATA	4_BC	FGST_01976	1	433	124	309	60	91.01	0	16.67	48.33	21.67	13.33	65	4		1
FuGr_00011427	TGGTTATCGAGGACATTTTGCATACTCTTCAGCAGGACTGGAGCGAGTATCTTGCTACAA	1_BC	FGST_01975	2	1081	416	665	60	81.16	0	25	20	25	30	45	4		1
FuGr_00011428	GAACTTCTCGAGATGGCATTGGCGAGCAGTGTCAAAGCGACCTTTGAACGACTAGCGTAA	2_BC	FGST_01975	2	1081	1021	60	60	83.45	0	28.33	21.67	28.33	21.67	50	3		1
FuGr_00011431	AAGGCTCTTGTGAGGAAGCCTGATGGGAAGGAGCGTAAAGATGGTCATATCATTGCATGA	2_BC	FGST_01974	2	553	493	60	60	82.4	0	33.33	13.33	30	23.33	46.67	3		1
FuGr_00011436	AACATTCCTCACCACTGTATCCGCCAAATTCGAAGGCCGCGTCGAACCGTCTGCTCTGAG	2_BC	FGST_01974	2	553	84	469	60	85.82	0	20	35	23.33	21.67	55	3		1
FuGr_00011440	AAGTCTAGAGGTGGGCAAGTTTGCGGATCTTGTCGTGGCGGATATGGAGTGGGATGCAAA	2_BC	FGST_01973	1	1612	1488	124	60	84.96	0	40	11.67	23.33	25	51.67	3		1
FuGr_00011445	TTTCTCCGTTGGGCTTGGTATGGCAGGAGCTGTAGAGATGGGAAAGAAGAATAACAAGAA	1_BC	FGST_07279	1	2104	1929	175	60	81.44	0	33.33	11.67	31.67	23.33	45	3		1
FuGr_00011456	AACGCCGCGTTGCAGGATCTCACTGATTTCGAGAACCCCAACTTCCGTTACTCTTACTAG	2_BC	FGST_01972	1	1546	1486	60	60	83.06	0	18.33	31.67	23.33	26.67	50	4		1
FuGr_00011462	CTGTTCATGATTCACGGTTGCCTCATGACCAGCAAGACTATCCGCATTCCCAAGCCCTAG	2_BC	FGST_07278	1	733	673	60	60	83.69	0	18.33	33.33	23.33	25	51.67	3		1
FuGr_00011466	TATTAAGGGAAAGTTTGCGCATAGACCGGAATGGACGTCTTTTGAGAATGGGAAGGGCAA	1_BC	FGST_01971	1	1777	1578	199	60	81.99	0	33.33	11.67	31.67	23.33	45	4		1
FuGr_00011477	ATCTGTGGTGTTTCTGGCTCGTGCGGCCAGTGGCTCGACGGCTTCTCGGTTATAATCACA	2_BC	FGST_07277	1	2191	2125	66	60	86.41	0	30	25	13.33	31.67	55	3		1
FuGr_00011481	TGACGATTATCTGGGGTGTTGAGAATTTTGCTACCAATTACGGTCTCATTGGCATGCTGC	1_BC	FGST_01970	1	1720	1424	296	60	81.54	0	26.67	18.33	20	35	45	4		1
FuGr_00011489	TTGCCGAATTTGTCAACATCACACCCAGTCCAGCCCAAAAGCCGTTCAAAACGCCAGTCT	2_BC	FGST_07276	1	1051	932	119	60	85.18	0	15	35	30	20	50	4		1
FuGr_00011494	ATATCGAGGAATCTTACACCTCAATCAACAGGCGACAACACGAATCTCAAACCTCAGGAG	1_BC	FGST_07275	1	2458	2026	432	60	80.54	0	16.67	28.33	38.33	16.67	45	3		1
FuGr_00011501	GCTTATCAGATGAGGAAAGATGACAACAGTGATGGAGACGTCAAGATGGCTGATACTTGA	1_BC	FGST_07274	1	1594	1534	60	60	79.65	0	30	13.33	35	21.67	43.33	3		1
FuGr_00011508	CAGAAGCCCCAGCTGTCATGTAGTCATCCTCTTGACACAAACCTTTTGTTCGTCATGTAA	1_BC	FGST_07273	1	205	145	60	60	81.05	0	16.67	28.33	25	30	45	4		1
FuGr_00011513	GAAGAACAGCGCAAGGTGAAGCGGTCGAGACAACTCAAGGTAGTCAAGGCTGAAGCCTAA	2_BC	FGST_07272	1	4168	4108	60	60	84.03	0	31.67	20	36.67	11.67	51.67	2		1
FuGr_00011517	TTCTTCAAGCGATTTGATGCTGAGACGTGCACATTCGTGTCCAACGTTACGGAACAATAC	1_BC	FGST_07271	1	1927	1855	72	60	81.5	0	21.67	23.33	26.67	28.33	45	3		1
FuGr_00011524	AAGTGGATGACGAAACTTGCTCAAAAGGGGGTTTTGGAAGAAGTTATCAAAACAACCTAA	1_BC	FGST_07270	1	1201	1141	60	60	79.11	0	25	13.33	40	21.67	38.33	5		1
FuGr_00011533	TCTTCCTACCCTCGGTGGTTTGACTATTTACAAACCATCAAAAACACCCTCGGATGGTAT	1_BC	FGST_01969	1	1855	1563	292	60	80.6	0	15	28.33	26.67	30	43.33	5		1
FuGr_00011538	TAGTTTGAAGAAGTACGAGAGTGATCGCAATAATGGGCGGTGGTGGTTTGAGAATCCAGT	1_BC	FGST_01968	1	1183	1053	130	60	81.43	0	35	10	28.33	26.67	45	3		1
FuGr_00011545	ATTTTGCAAACTGTGCATGATGTCTTGAAGGAGCAGGGCAAAGAAGAGTTTTTGAGCTAG	1_BC	FGST_01967	1	1045	985	60	60	80.38	0	30	11.67	30	28.33	41.67	5		1
FuGr_00011556	AACAGAATCAAATCATTGACATTAAACGACGACCGTGGTAATAACCTACTGGAAATCGCA	1_BC	FGST_01966	2	874	337	537	60	78.67	0	16.67	21.67	41.67	20	38.33	3		1
FuGr_00011557	TCAAATCGAATACATGTTGCCGTCCGTGAACACTGAGATGAGACAGATGATGATGGCGAA	1_BC	FGST_01966	2	874	192	682	60	81.6	0	26.67	18.33	33.33	21.67	45	3		1
FuGr_00011560	GATAACCCAGCCAAGACAGCCTACGGTACTGTATCATTCAGGGCGTGGTTTACCCCGGAT	2_BC	FGST_01965	2	457	337	120	60	84.6	0	25	28.33	25	21.67	53.33	4		1
FuGr_00011563	AATCTTCACTCAGAACATCCTCTTCAGAGCCATACGTCTCCAACTGCGCTTTTGGTGAAT	1_BC	FGST_01965	2	457	86	371	60	81.6	0	15	30	25	30	45	4		1
FuGr_00011568	TTTGGTAAGATGAGTGCGGGAGTCAACGCTGTTGGACAGGAGGGTGCCAAGGTCAACGGA	2_BC	FGST_01964	1	1567	1492	75	60	86.44	0	40	15	25	20	55	3		1
FuGr_00011572	GGCATTTGGGAAGGAAAGACAGGATGGGGGTTGGTAATTAAAGTCAAGATACGACAATGA	1_BC	FGST_01963	1	799	739	60	60	80.39	0	35	8.33	36.67	20	43.33	5		1
FuGr_00011585	CCAACGGCAGTGATTGCTGGAGATGCCAGAGAGGTGCAACGAGCGCAAACGAATCATTGA	2_BC	FGST_04019	1	1195	1135	60	60	85.69	0	31.67	21.67	31.67	15	53.33	3		1
FuGr_00011586	TATCCAGATTGTTGGAAGGAGGTTTGAGGAGGAAAAGTGTCTGGCTCTTGCTCGAATTGT	1_BC	FGST_04018	1	1717	1629	88	60	81.54	0	33.33	11.67	23.33	31.67	45	4		1
[truncated: 13,209 more rows]

## Sheet: Additional features included
Feature	Number	Comment
(-)3xSLv1	77	3xSLV1 is a triple hairpin negative and therefore a negative control.
(+)E1A_r60_1	20	Spike-in probes, designed to hybridize to the spike mixtures (= synthetic adenovirus sequence with a polyA tail added, so that they undergo linear amplification along with the sample target)
(+)E1A_r60_3	20
(+)E1A_r60_a104	20
(+)E1A_r60_a107	20
(+)E1A_r60_a135	20
(+)E1A_r60_a20	20
(+)E1A_r60_a22	20
(+)E1A_r60_a97	20
(+)E1A_r60_n11	20
(+)E1A_r60_n9	20
(+)eQC-39	6	EQC-39 through 42 are probes to xenogenes and therefore are negative controls.
(+)eQC-40	6
(+)eQC-41	6
(+)eQC-42	6
DarkCorner	35	DarkCorner is used to round off the corners so as to guarantee we don’t hit the SureHyb gasket.
DCP_1_0	2	DCP_* are intended for possible future use as reporters of assay stringency.
DCP_1_1	2
DCP_1_11	2
DCP_1_2	2
DCP_1_4	2
DCP_1_7	2
DCP_20_0	2
DCP_20_1	2
DCP_20_3	2
DCP_20_5	2
DCP_20_7	2
DCP_20_9	2
DCP_22_0	2
DCP_22_2	2
DCP_22_4	2
DCP_22_6	2
DCP_22_7	2
DCP_22_9	2
ETG02_36680	6	ETG are under investigation as “biological” negatives. They are scrambled biological sequences, tested by BLAST not to hit anything.
ETG04_27747	6
ETG05_36762	6
ETG05_66023	6
ETG07_105829	6
ETG08_142674	6
ETG09_205211	6
ETG09_35454	6
ETG09_48764	6
ETG10_13482	6
ETG10_195139	6
ETG10_234183	6
ETG10_236652	6
GE_BrightCorner	14	GE_BrightCorner is a non-specific hybridizer. It is used simply to mark the corners with a 2,3,4,5 spot pattern, mostly to aid orientation on non-Agilent scanners.
RC1	6	RC* are placeholders for other future controls.
RC10	6
RC11	6
RC12	6
RC2	6
RC3	6
RC4	6
RC5	6
RC6	6
RC7	6
RC8	6
RC9	6
