# Supplementary material for: Development of a novel multiplex DNA microarray for Fusarium graminearum and analysis of azole fungicide responses
Source: BMC Genomics. 2011 Jan 21;12:52. doi: 10.1186/1471-2164-12-52 (PMC3037902; doi:10.1186/1471-2164-12-52)
Supplement: Additional file 2 — Supplementary information about selected gene subsets. This file provides information and results about the analyzed genes encoding proteins for ergosterol biosynthesis, ABC transporters, and transcription factors. Beside statistical data of microarray experiments (log2FC, q value, rank), information include BlastP results and gene descriptions for homologs in S. cerevisiae and C. albicans obtained from the databases SGD and CGD, and transcription factor classification data from FTFD. [file 1471-2164-12-52-S2.XLS]

## Sheet: Ergosterol biosynthesis genes
		Blast	this study
S.c. gene	F.g. gene ID	E value	log2 FC	q value	Gene Description (from Saccharomyces Genome Database)
ERG1	FGSG_06215	1.8e-79	1.68352	0.0385318	Squalene epoxidase, catalyzes the epoxidation of squalene to 2,3-oxidosqualene; plays an essential role in the ergosterol-biosynthesis pathway and is the specific target of the antifungal drug terbinafine
ERG2	FGSG_07315	1.3e-51	3.26636	0.0385318	C-8 sterol isomerase, catalyzes the isomerization of the delta-8 double bond to the delta-7 position at an intermediate step in ergosterol biosynthesis
ERG3	FGSG_02502	2.5e-82	1.54872	0.0428836	C-5 sterol desaturase, catalyzes the introduction of a C-5(6) double bond into episterol, a precursor in ergosterol biosynthesis; mutants are viable, but cannot grow on non-fermentable carbon sources
	FGSG_04994	4.2e-52	3.40144	0.0385318
ERG4	FGSG_10003	3.9e-125	2.04769	0.0385318	C-24(28) sterol reductase, catalyzes the final step in ergosterol biosynthesis; mutants are viable, but lack ergosterol
ERG5	FGSG_01959	7.1e-149	2.06051	0.0401109	C-22 sterol desaturase, a cytochrome P450 enzyme that catalyzes the formation of the C-22(23) double bond in the sterol side chain in ergosterol biosynthesis; may be a target of azole antifungal drug
	FGSG_03686	1.9e-141	3.69133	0.0121955
ERG6	FGSG_02783	3.7e-104	4.10695	0.0356942	Delta(24)-sterol C-methyltransferase, converts zymosterol to fecosterol in the ergosterol biosynthetic pathway by methylating position C-24; localized to both lipid particles and mitochondrial outer membrane
	FGSG_05740	2.1e-94	8.24026	0.0290816
ERG7	FGSG_05950	2.5e-163	4.07484	0.0385318	Lanosterol synthase, an essential enzyme that catalyzes the cyclization of squalene 2,3-epoxide, a step in ergosterol biosynthesis
ERG8	FGSG_09764	4.3e-55	3.33237	0.0121955	Phosphomevalonate kinase, an essential cytosolic enzyme that acts in the biosynthesis of isoprenoids and sterols, including ergosterol, from mevalonate
ERG9	FGSG_09381	1.7e-92	2.47897	0.0303692	Farnesyl-diphosphate farnesyl transferase (squalene synthase), joins two farnesyl pyrophosphate moieties to form squalene in the sterol biosynthesis pathway
ERG10	FGSG_09321	2.2e-122	2.53712	0.0348162	Acetyl-CoA C-acetyltransferase (acetoacetyl-CoA thiolase), cytosolic enzyme that transfers an acetyl group from one acetyl-CoA molecule to another, forming acetoacetyl-CoA; involved in the first step in mevalonate biosynthesis
	FGSG_05087	1.3e-85	-1.87339	0.0395803
ERG11	FGSG_04092	7.6e-129	7.34681	0.00609775	Lanosterol 14-alpha-demethylase, catalyzes the C-14 demethylation of lanosterol to form 4,4''-dimethyl cholesta-8,14,24-triene-3-beta-ol in the ergosterol biosynthesis pathway; member of the cytochrome P450 family
	FGSG_01000	2.6e-126	2.96043	0.0303692
	FGSG_11024	8.1e-125	2.08992	0.0385318
ERG12	FGSG_05912	2.7e-69	3.84874	0.0410707	Mevalonate kinase, acts in the biosynthesis of isoprenoids and sterols, including ergosterol, from mevalonate
ERG13	FGSG_09266	2.6e-144	4.00902	0.0269779	3-hydroxy-3-methylglutaryl-CoA (HMG-CoA) synthase, catalyzes the formation of HMG-CoA from acetyl-CoA and acetoacetyl-CoA; involved in the second step in mevalonate biosynthesis
ERG19	FGSG_10424	7.1e-94	2.98755	0.0385318	Mevalonate pyrophosphate decarboxylase, essential enzyme involved in the biosynthesis of isoprenoids and sterols, including ergosterol; acts as a homodimer
ERG20	FGSG_06784	1.8e-111	-0.108737	0.331865	Farnesyl pyrophosphate synthetase, has both dimethylallyltranstransferase and geranyltranstransferase activities; catalyzes the formation of C15 farnesyl pyrophosphate units for isoprenoid and sterol biosynthesis
ERG24	FGSG_06606	2.1e-87	2.09897	0.0385318	C-14 sterol reductase, acts in ergosterol biosynthesis; mutants accumulate the abnormal sterol ignosterol (ergosta-8,14 dienol), and are viable under anaerobic growth conditions but inviable on rich medium under aerobic conditions
	FGSG_02346	1e-81	4.67231	0.0385318
ERG25	FGSG_09830	5.8e-99	2.30819	0.0385318	C-4 methyl sterol oxidase, catalyzes the first of three steps required to remove two C-4 methyl groups from an intermediate in ergosterol biosynthesis; mutants accumulate the sterol intermediate 4,4-dimethylzymosterol
ERG26	FGSG_01203	2.6e-64	0.214396	0.309395	C-3 sterol dehydrogenase, catalyzes the second of three steps required to remove two C-4 methyl groups from an intermediate in ergosterol biosynthesis
ERG27	FGSG_13596	7.6e-14	4.13116	0.0392181	3-keto sterol reductase, catalyzes the last of three steps required to remove two C-4 methyl groups from an intermediate in ergosterol biosynthesis; mutants are sterol auxotrophs"
HMG1	FGSG_09197	5.6e-202	2.62887	0.0385318	One of two isozymes of HMG-CoA reductase that convert HMG-CoA to mevalonate, a rate-limiting step in sterol biosynthesis; overproduction induces assembly of peripheral ER membrane arrays and short nuclear-associated membrane stacks
IDI1	FGSG_09722	4.6e-74	-0.590939	0.0717597	Isopentenyl diphosphate:dimethylallyl diphosphate isomerase (IPP isomerase), catalyzes an essential activation step in the isoprenoid biosynthetic pathway; required for viability

## Sheet: ABC transporter
F. g. gene ID	transporter type	log2 FC	q value
FGSG_00046	MRP	2.99541	0.0392181
FGSG_00541	MDR	-1.0085	0.179203
FGSG_00669	MRP	-0.471269	0.128313
FGSG_01388	PDR (half)	0.253072	0.308883
FGSG_01526	ALD	0.277678	0.246009
FGSG_01885	MDR (half)	-0.54192	0.0395803
FGSG_02139	MRP	0.415423	0.34591
FGSG_02316	MRP	-0.561645	0.0447696
FGSG_02749	MDR (half)	-0.404214	0.175709
FGSG_02786	MDR	2.15743	0.0392181
FGSG_02847	PDR	1.37117	0.0499126
FGSG_02870	PDR	0.159722	0.438038
FGSG_03032	MDR (half)	-1.28735	0.0392174
FGSG_03323	MDR	0.020957	0.49375
FGSG_03735	PDR	0.630082	0.254322
FGSG_03805	MDR (half)	-0.214588	0.30563
FGSG_03882	PDR	-3.64523	0.0516492
FGSG_04336	MDR	-0.195393	0.385254
FGSG_04440	MRP	-0.767036	0.240126
FGSG_04580	PDR	2.29061	0.0571991
FGSG_05076	PDR (half)	1.94205	0.0385318
FGSG_05527	MDR (half)	0.770148	0.0392181
FGSG_05571	MRP	0.90271	0.0545449
FGSG_05589	PDR (half)	0.515348	0.233089
FGSG_06012	ALD	1.11643	0.0535269
FGSG_06141	MRP	-0.355565	0.28635
FGSG_06565	MRP	-0.482618	0.0749047
FGSG_06771	MDR	2.02313	0.0392181
FGSG_06881	MDR	1.3812	0.040095
FGSG_07325	MRP	1.56802	0.0539207
FGSG_07383	PDR	0.0948532	0.393764
FGSG_07516	MDR	-0.44378	0.271054
FGSG_08027	PDR	-1.06678	0.247162
FGSG_08308	MRP	4.07476	0.0507999
FGSG_08309	PDR	-2.95245	0.0509137
FGSG_08312	PDR	2.66819	0.0385318
FGSG_08373	MDR	1.55228	0.0395053
FGSG_08823	MDR	0.480135	0.388578
FGSG_08830	PDR	6.58498	0.0523194
FGSG_09017	MRP	-0.465417	0.0395803
FGSG_09329	PDR	-0.5147	0.158986
FGSG_09611	MRP	-0.226732	0.299231
FGSG_09707	MRP	-1.50752	0.0654355
FGSG_10547	MRP	-1.01558	0.265605
FGSG_10577	PDR	0.0179129	0.48804
FGSG_10706	PDR	0.181529	0.408601
FGSG_10911	MDR (half)	-0.24447	0.254067
FGSG_10935	PDR	0.157813	0.342591
FGSG_10995	MRP	2.61241	0.0496932
FGSG_11028	MRP	1.43869	0.0502009
FGSG_11240	PDR	-0.0123352	0.487347
FGSG_11272	PDR	-0.431254	0.221178
FGSG_11988	MDR	-1.91415	0.0509445
FGSG_12704	MDR	-0.134173	0.393049

## Sheet: Transcription factors
Data obtained from the Fungal Transcription Factor Database								Microarray data (this study)				BlastP analyses for TF gene to be called significantly transcriptionally changed in response to azole treatment
F. g. gene ID	Family(Group)	Length (aa)	Motifs #	PSORT2 Pred.	pTARGET Pred.	Both Pred.		log2 FC	q	rank								Best BlastP hit with S. cerevisiae genome				Best BlastP hit with C. albicans genome				Best bidirectional BlastP hit with F. g.genome
FGSG_11658	bHLH	339	1	-	nucl.	nucl.		-0.0926538	0.414137	11393		F.g. gene ID		log2 FC	q value	rank		E value	gene name	gene description		E value	gene name	gene description		S. cerevisiae hit	C. albicans hit
FGSG_10440	bHLH	128	1	nucl.	nucl.	nucl.		-0.831782	0.273097	8615
FGSG_09308	bHLH	508	1	nucl.	nucl.	nucl.		0.286296	0.145667	6144		putative TF genes significantly increased
FGSG_08403	bHLH	914	1	nucl.	nucl.	nucl.		-0.398576	0.103897	5219
FGSG_07790	bHLH	296	1	nucl.	nucl.	nucl.		0.974451	0.22643	7737		FGSG_01341		1.62003	0.0356942	71		1.1e-43	CRZ1	Transcription factor that activates transcription of genes involved in stress response; nuclear localization is positively regulated by calcineurin-mediated dephosphorylation		6.8e-41	CRZ1	Putative transcription factor; similar to S. cerevisiae calcineurin-regulated transcription factor Crz1p; mutant is fluconazole hypersensitive; likely to act downstream of calcineurin; has C2H2 zinc fingers; not required for mouse virulence		yes	yes
FGSG_03313	bHLH	202	1	nucl.	nucl.	nucl.		-0.75821	0.0654937	4110		FGSG_01307		1.62362	0.0374851	95		no hit with e < 10-10				no hit with e < 10-10				---	---
FGSG_06262	bHLH	451	1	nucl.	nucl.	nucl.		0.0283285	0.440594	11959		FGSG_09019		1.14886	0.0385318	110						3e-11	FIL2	Putative homeodomain transcription factor; null mutant exhibits adenine auxotrophy; predicted ORF in Assemblies 19, 20 and 21		---	yes
FGSG_04035	bHLH	312	1	nucl.	nucl.	nucl.		3.24325	0.0627742	3998		FGSG_10470		4.74008	0.0385318	234		3.7e-13	CRZ1	Transcription factor that activates transcription of genes involved in stress response; nuclear localization is positively regulated by calcineurin-mediated dephosphorylation		9.1e-11	CRZ1	Putative transcription factor; similar to S. cerevisiae calcineurin-regulated transcription factor Crz1p; mutant is fluconazole hypersensitive; likely to act downstream of calcineurin; has C2H2 zinc fingers; not required for mouse virulence		no	no
FGSG_01307	bHLH	522	1	nucl.	nucl.	nucl.		1.62362	0.0374851	95		FGSG_01293		2.08168	0.0385318	259		2.2e-11	CAT8	Zinc cluster transcriptional activator necessary for derepression of a variety of genes under non-fermentative growth conditions, active after diauxic shift, binds carbon source responsive elements		no hit with e < 10-10				no	---
FGSG_01173	bHLH	484	1	nucl.	nucl.	nucl.		-0.520993	0.0809734	4656		FGSG_05949		4.15642	0.0385318	276		no hit with e < 10-10				no hit with e < 10-10				---	---
FGSG_05567	bHLH	307	1	nucl.	nucl.	nucl.		0.0759773	0.437742	11869		FGSG_06324		1.6427	0.0385318	376		2.8e-14	UPC2	Sterol regulatory element binding protein, induces transcription of sterol biosynthetic genes and of DAN/TIR gene products; Ecm22p homolog; relocates from intracellular membranes to perinuclear foci on sterol depletion		4.9e-16	UPC2	Transcriptional regulator of ergosterol biosynthetic genes and sterol uptake; binds ERG2 promoter; has Zn(2)-Cys(6) binuclear cluster; induced upon ergosterol depletion, by azoles, anaerobicity; macrophage/pseudohyphal-repressed		no	no
FGSG_02516	bHLH	462	1	nucl.	nucl.	nucl.		-0.0980681	0.346969	10063		FGSG_01555		1.05993	0.0385318	377		no hit with e < 10-10				no hit with e < 10-10				---	---
FGSG_02814	bHLH	313	1	nucl.	nucl.	nucl.		-0.539978	0.150036	6237		FGSG_10364		1.5764	0.0385318	400		no hit with e < 10-10				1.2e-10	UPC2	Transcriptional regulator of ergosterol biosynthetic genes and sterol uptake; binds ERG2 promoter; has Zn(2)-Cys(6) binuclear cluster; induced upon ergosterol depletion, by azoles, anaerobicity; macrophage/pseudohyphal-repressed		---	no
FGSG_01139	bHLH	404	1	nucl.	nucl.	nucl.		-0.140133	0.287419	8909		FGSG_13711		1.84693	0.0385318	439		no hit with e < 10-10				5.4e-10	CRZ1	Putative transcription factor; similar to S. cerevisiae calcineurin-regulated transcription factor Crz1p; mutant is fluconazole hypersensitive; likely to act downstream of calcineurin; has C2H2 zinc fingers; not required for mouse virulence		---	no
FGSG_00750	bHLH	122	1	nucl.	nucl.	nucl.		-0.270803	0.0527094	3361		FGSG_06810		1.69939	0.0387189	506		3.6e-28	ASG1	Zinc cluster protein proposed to function as a transcriptional regulator involved in the stress response; null mutants have a respiratory deficiency, calcofluor white sensitivity and slightly increased cycloheximide resistance		1e-20	ASG1	Predicted zinc-finger protein of unknown function; has similarity to S. cerevisiae Asg1p, which is a proposed transcription factor of the Gal4p family		no	no
FGSG_00545	bHLH	657	1	nucl.	nucl.	nucl.		-0.755426	0.0426136	1840												1.1e-16	TAC1	Transcriptional activator of drug-responsive genes including CDR1 and CDR2; has Zn(2)-Cys(6) binuclear cluster; binds DRE element; gene in zinc cluster region near MTL locus; resequencing indicates that TAC1 spans orf19.3188 and orf19.3189		---	yes
FGSG_06421	bZIP	598	1	nucl.	nucl.	nucl.		0.328712	0.0991579	5119		FGSG_11561		1.47799	0.0387373	511		1.6e-16	UPC2	Sterol regulatory element binding protein, induces transcription of sterol biosynthetic genes and of DAN/TIR gene products; Ecm22p homolog; relocates from intracellular membranes to perinuclear foci on sterol depletion		1.3e-21	UPC2	Transcriptional regulator of ergosterol biosynthetic genes and sterol uptake; binds ERG2 promoter; has Zn(2)-Cys(6) binuclear cluster; induced upon ergosterol depletion, by azoles, anaerobicity; macrophage/pseudohyphal-repressed		no	yes
FGSG_13759	bZIP	263	1	nucl.	nucl.	nucl.		0.250757	0.444932	12050		FGSG_01936		1.55345	0.0392174	546		2.1e-14	ASG1	Zinc cluster protein proposed to function as a transcriptional regulator involved in the stress response; null mutants have a respiratory deficiency, calcofluor white sensitivity and slightly increased cycloheximide resistance		1.5e-94	CTF1	Putative zinc-finger transcription factor, similar to A. nidulans FarA and FarB; activates genes required for fatty acid degradation; induced by oleate; null mutant displays carbon source utilization defects and slightly reduced virulence		no	yes
FGSG_13313	bZIP	308	1	nucl.	nucl.	nucl.		-0.141504	0.214926	7467		FGSG_09014		2.36742	0.0392181	569		no hit with e < 10-10				5.8e-11	ZCF29	Predicted zinc-finger protein of unknown function; null mutant displays sensitivity to caffeine and menadione, and resistance to fenpropimorph		---	yes
FGSG_12345	bZIP	498	2	nucl.	nucl.	nucl.		-1.20889	0.0448322	2278		FGSG_07575		1.07536	0.0392181	631		no hit with e < 10-10				no hit with e < 10-10				---	---
FGSG_08800	bZIP	589	1	nucl.	-	nucl.		0.36491	0.0881045	4881		FGSG_01669		3.85807	0.0392181	750		no hit with e < 10-10				no hit with e < 10-10				---	---
FGSG_09832	bZIP	286	1	nucl.	nucl.	nucl.		-0.502713	0.0448322	2284		FGSG_11271		1.63367	0.0392181	781		no hit with e < 10-10				no hit with e < 10-10				---	---
FGSG_11623	bZIP	430	1	nucl.	nucl.	nucl.		0.41235	0.0575694	3696		FGSG_10639		1.24224	0.0392181	806		1.1e-15	ASG1	Zinc cluster protein proposed to function as a transcriptional regulator involved in the stress response; null mutants have a respiratory deficiency, calcofluor white sensitivity and slightly increased cycloheximide resistance		4.8e-13	ASG1	Predicted zinc-finger protein of unknown function; has similarity to S. cerevisiae Asg1p, which is a proposed transcription factor of the Gal4p family		no	no
FGSG_09286	bZIP	231	1	nucl.	nucl.	nucl.		0.0201016	0.455755	12308		FGSG_03044		1.54456	0.0392181	817		no hit with e < 10-10				no hit with e < 10-10				---	---
FGSG_09001	bZIP	320	1	nucl.	nucl.	nucl.		-0.180614	0.331865	9729		FGSG_13828		2.31	0.0392181	1000		4.8e-13	CAT8	Zinc cluster transcriptional activator necessary for derepression of a variety of genes under non-fermentative growth conditions, active after diauxic shift, binds carbon source responsive elements		9e-11	CAT8	Predicted zinc-cluster protein; null mutant shows a defect in transcription of JEN1 lactate permease gene; flucytosine repressed; similar to S. cerevisiae Cat8p but mutant phenotype suggests that it has a different set of target genes		no	no
FGSG_10142	bZIP	527	1	nucl.	nucl.	nucl.		0.0897434	0.414137	11392		FGSG_05725		1.18593	0.0395803	1408		no hit with e < 10-10				no hit with e < 10-10				---	---
FGSG_07863	bZIP	165	2	nucl.	nucl.	nucl.		-0.523224	0.0447696	2236		FGSG_09410		1.67712	0.0395803	1429		9.3e-13	YPR015C	Putative protein of unknown function; overexpression causes a cell cycle delay or arrest		1e-20	orf19.217	Predicted ORF in Assemblies 19, 20 and 21		yes	no
FGSG_05930	bZIP	612	1	nucl.	nucl.	nucl.		-0.488392	0.0559675	3623
FGSG_07789	bZIP	302	1	nucl.	nucl.	nucl.		-0.473664	0.336642	9858
FGSG_06651	bZIP	558	1	nucl.	nucl.	nucl.		-0.861208	0.044019	2095		putative TF genes significantly decreased
FGSG_03040	bZIP	549	2	nucl.	nucl.	nucl.		-0.269872	0.28813	8925
FGSG_02939	bZIP	350	2	nucl.	nucl.	nucl.		0.358812	0.277407	8719		FGSG_09333		-1.22407	0.0385318	155		5.3e-50	RDR1	Transcriptional repressor involved in the control of multidrug resistance; negatively regulates expression of the PDR5 gene; member of the Gal4p family of zinc cluster proteins		no hit with e < 10-10				yes	---
FGSG_02750	bZIP	371	1	nucl.	nucl.	nucl.		-0.535351	0.30502	9213		FGSG_08865		-1.43366	0.0385318	239		1.4e-143	DED81	Cytosolic asparaginyl-tRNA synthetase, required for protein synthesis, catalyzes the specific attachment of asparagine to its cognate tRN		2.9e-146	DED81	Putative tRNA-Asn synthetase; genes encoding ribosomal subunits, translation factors, and tRNA synthetases are downregulated upon phagocytosis by murine macrophage		yes	yes
FGSG_05171	bZIP	282	2	nucl.	nucl.	nucl.		0.467442	0.0955834	5049		FGSG_00515		-1.48654	0.0385318	256		no hit with e < 10-10				no hit with e < 10-10				---	---
FGSG_01555	bZIP	569	1	nucl.	nucl.	nucl.		1.05993	0.0385318	377		FGSG_04554		-1.37806	0.0385318	281		6.1e-88	DPS1	Aspartyl-tRNA synthetase, primarily cytoplasmic; homodimeric enzyme that catalyzes the specific aspartylation of tRNA(Asp); class II aminoacyl tRNA synthetase; binding to its own mRNA may confer autoregulation		3.3e-90	DPS1-1	Putative tRNA-Asp synthetase; genes encoding ribosomal subunits, translation factors, and tRNA synthetases are downregulated upon phagocytosis by murine macrophage; protein detected by mass spec in stationary phase cultures		yes	yes
FGSG_02398	bZIP	332	2	nucl.	nucl.	nucl.		0.701553	0.268369	8512		FGSG_00069		-2.14111	0.0385318	325		2e-19	MAL13	MAL-activator protein, part of complex locus MAL1; nonfunctional in genomic reference strain S288C		2.3e-23	SUC1	Putative transcriptional regulator with N-terminal zinc finger; regulates alpha-glucosidase in C. albicans and S. cerevisiae; in S. cerevisiae, complements suc2 mutant sucrose utilization defect and mal13 mutant maltase defect		no	no
FGSG_00515	bZIP	599	1	nucl.	nucl.	nucl.		-1.48654	0.0385318	256		FGSG_00144		-1.35958	0.0385318	363		6.4e-22	ARG81	Zinc-finger transcription factor of the Zn(2)-Cys(6) binuclear cluster domain type, involved in the regulation of arginine-responsive genes; acts with Arg80p and Arg82p		1.1e-19	ARG81	Putative transcription factor with zinc cluster DNA-binding motif; required for utilization of ornithine as a nitrogen source and for wild-type resistance to caffeine		no	no
FGSG_13711	C2H2 zinc finger	352	2	nucl.	nucl.	nucl.		1.84693	0.0385318	439		FGSG_09349		-2.16075	0.0385318	375		no hit with e < 10-10				no hit with e < 10-10				---	---
FGSG_13314	C2H2 zinc finger	414	2	nucl.	nucl.	nucl.		-0.63033	0.107132	5295		FGSG_10914		-1.02767	0.0392181	870		6.7e-59	DAL81	Positive regulator of genes in multiple nitrogen degradation pathways; contains DNA binding domain but does not appear to bind the dodecanucleotide sequence present in the promoter region of many genes involved in allantoin catabolism		3.3e-81	DAL81	Predicted zinc-finger protein of unknown function; has similarity to S. cerevisiae Dal81p, which is a transcription factor involved in the regulation of nitrogen-degradation genes		no	no
FGSG_13964	C2H2 zinc finger	88	2	nucl.	nucl.	nucl.		3.44464	0.0426524	1909		FGSG_09852		-1.32917	0.0392181	875		9.3e-12	MRPS17	Mitochondrial ribosomal protein of the small subuni		6.8e-11	orf19.4176	Predicted ORF in Assemblies 19, 20 and 21		yes	yes
FGSG_13008	C2H2 zinc finger	897	2	nucl.	nucl.	nucl.		0.735862	0.132779	5877		FGSG_03912		-1.94369	0.0395387	1097		no hit with e < 10-10				no hit with e < 10-10				---	---
FGSG_12057	C2H2 zinc finger	654	4	nucl.	nucl.	nucl.		-0.619453	0.125748	5743		FGSG_12970		-1.1837	0.0395803	1122		9.2e-36	RIM101	Transcriptional repressor involved in response to pH and in cell wall construction; required for alkaline pH-stimulated haploid invasive growth and sporulation; activated by proteolytic processing; similar to A. nidulans PacC		4.8e-36	RIM101	Transcription factor involved in alkaline pH response; required for alkaline-induced hyphal growth; role in virulence in mouse systemic infection; activated by C-terminal proteolytic cleavage; mediates both positive and negative regulation		yes	yes
FGSG_12970	C2H2 zinc finger	612	3	nucl.	nucl.	nucl.		-1.1837	0.0395803	1122		FGSG_07914		-1.55574	0.0395803	1324		no hit with e < 10-10				no hit with e < 10-10				---	---
FGSG_12837	C2H2 zinc finger	261	2	nucl.	nucl.	nucl.		0.574637	0.194155	7103		FGSG_13613		-1.37875	0.0395803	1330		no hit with e < 10-10				no hit with e < 10-10				---	---
FGSG_12809	C2H2 zinc finger	878	4	nucl.	nucl.	nucl.		0.383784	0.122362	5659		FGSG_09177		-1.14093	0.0395803	1435		no hit with e < 10-10				no hit with e < 10-10				---	---
FGSG_13123	C2H2 zinc finger	317	4	nucl.	nucl.	nucl.		-0.559461	0.0533388	3406		FGSG_13172		-1.84942	0.0396648	1448		no hit with e < 10-10				no hit with e < 10-10				---	---
FGSG_08798	C2H2 zinc finger	823	2	nucl.	nucl.	nucl.		-0.418599	0.246139	8085
FGSG_08791	C2H2 zinc finger	904	2	nucl.	nucl.	nucl.		0.547016	0.0528291	3369
FGSG_09770	C2H2 zinc finger	993	2	nucl.	nucl.	nucl.		-0.0771171	0.34377	10014
FGSG_09715	C2H2 zinc finger	417	2	nucl.	nucl.	nucl.		0.203289	0.216804	7515
FGSG_09857	C2H2 zinc finger	536	2	nucl.	nucl.	nucl.		0.393025	0.0962138	5067
FGSG_10508	C2H2 zinc finger	585	4	nucl.	nucl.	nucl.		-0.23928	0.17705	6787
FGSG_11799	C2H2 zinc finger	288	2	nucl.	nucl.	nucl.		0.31787	0.219048	7582
FGSG_09566	C2H2 zinc finger	1,188	3	nucl.	nucl.	nucl.		0.379195	0.24876	8139
FGSG_09047	C2H2 zinc finger	778	3	nucl.	-	nucl.		0.0264189	0.456709	12328
FGSG_09043	C2H2 zinc finger	526	2	nucl.	nucl.	nucl.		-0.581273	0.143372	6090
FGSG_09410	C2H2 zinc finger	306	2	nucl.	nucl.	nucl.		1.67712	0.0395803	1429
FGSG_09368	C2H2 zinc finger	1,002	2	nucl.	nucl.	nucl.		0.635089	0.0540604	3505
FGSG_10470	C2H2 zinc finger	896	3	-	-	-		4.74008	0.0385318	234
FGSG_10429	C2H2 zinc finger	638	2	nucl.	nucl.	nucl.		-0.680285	0.0602183	3871
FGSG_10162	C2H2 zinc finger	587	3	nucl.	nucl.	nucl.		2.46038	0.0415209	1682
FGSG_10360	C2H2 zinc finger	336	3	nucl.	-	nucl.		0.506793	0.231841	7827
FGSG_10350	C2H2 zinc finger	237	2	nucl.	nucl.	nucl.		1.18817	0.040095	1517
FGSG_11061	C2H2 zinc finger	571	3	nucl.	nucl.	nucl.		-0.657966	0.197892	7175
FGSG_11383	C2H2 zinc finger	725	3	nucl.	nucl.	nucl.		0.0362992	0.472479	12728
FGSG_08434	C2H2 zinc finger	851	2	nucl.	nucl.	nucl.		0.179986	0.395607	11042
FGSG_08646	C2H2 zinc finger	641	2	nucl.	nucl.	nucl.		0.392867	0.140847	6032
FGSG_08617	C2H2 zinc finger	440	4	nucl.	nucl.	nucl.		0.19054	0.362825	10429
FGSG_07187	C2H2 zinc finger	616	9	nucl.	-	nucl.		-0.779317	0.118439	5556
FGSG_01022	C2H2 zinc finger	636	6	nucl.	nucl.	nucl.		0.442146	0.19669	7147
FGSG_08246	C2H2 zinc finger	514	3	nucl.	nucl.	nucl.		2.56711	0.044019	2096
FGSG_07928	C2H2 zinc finger	726	2	nucl.	nucl.	nucl.		0.718113	0.0821896	4708
FGSG_07914	C2H2 zinc finger	606	2	nucl.	nucl.	nucl.		-1.55574	0.0395803	1324
FGSG_06871	C2H2 zinc finger	532	2	nucl.	nucl.	nucl.		0.529972	0.0449949	2325
FGSG_01877	C2H2 zinc finger	631	4	nucl.	nucl.	nucl.		-0.216793	0.369446	10535
FGSG_03881	C2H2 zinc finger	324	3	nucl.	nucl.	nucl.		-2.93749	0.0523184	3321
FGSG_07751	C2H2 zinc finger	583	3	nucl.	nucl.	nucl.		-0.566891	0.13539	5908
FGSG_07737	C2H2 zinc finger	740	2	nucl.	-	nucl.		-1.10531	0.233104	7855
FGSG_07735	C2H2 zinc finger	741	3	nucl.	nucl.	nucl.		-0.00147748	0.495906	13308
FGSG_07504	C2H2 zinc finger	821	2	nucl.	nucl.	nucl.		-0.740558	0.0428836	1953
FGSG_06701	C2H2 zinc finger	525	2	nucl.	-	nucl.		0.0933476	0.456185	12317
FGSG_06684	C2H2 zinc finger	502	10	nucl.	nucl.	nucl.		-0.303582	0.275099	8656
FGSG_05399	C2H2 zinc finger	805	2	nucl.	nucl.	nucl.		0.00388809	0.450526	12194
FGSG_05381	C2H2 zinc finger	363	3	nucl.	-	nucl.		0.793085	0.0602181	3870
FGSG_05857	C2H2 zinc finger	503	2	-	-	-		-0.461283	0.0850272	4787
FGSG_06168	C2H2 zinc finger	981	2	nucl.	nucl.	nucl.		0.0598122	0.437081	11850
FGSG_07075	C2H2 zinc finger	1,553	4	-	-	-		-0.513179	0.0818053	4682
FGSG_07052	C2H2 zinc finger	159	2	nucl.	nucl.	nucl.		0.847263	0.05404	3485
FGSG_07310	C2H2 zinc finger	696	2	nucl.	nucl.	nucl.		-0.237405	0.108929	5345
FGSG_04084	C2H2 zinc finger	545	2	nucl.	nucl.	nucl.		-0.313245	0.0801848	4629
FGSG_04083	C2H2 zinc finger	615	3	nucl.	nucl.	nucl.		0.240807	0.302524	9181
FGSG_01350	C2H2 zinc finger	614	3	nucl.	nucl.	nucl.		0.591433	0.107712	5307
FGSG_01341	C2H2 zinc finger	715	2	nucl.	nucl.	nucl.		1.62003	0.0356942	71
FGSG_01310	C2H2 zinc finger	1,105	6	nucl.	nucl.	nucl.		-0.174022	0.24876	8141
FGSG_01298	C2H2 zinc finger	297	2	nucl.	nucl.	nucl.		0.516663	0.155702	6351
FGSG_06934	C2H2 zinc finger	259	2	nucl.	nucl.	nucl.		-0.18559	0.280568	8784
FGSG_01214	C2H2 zinc finger	447	3	nucl.	-	nucl.		0.683129	0.0878382	4879
FGSG_02803	C2H2 zinc finger	602	3	nucl.	nucl.	nucl.		0.35122	0.23174	7821
FGSG_02743	C2H2 zinc finger	1,146	2	nucl.	nucl.	nucl.		0.74902	0.0699014	4283
FGSG_02635	C2H2 zinc finger	843	4	nucl.	nucl.	nucl.		0.482734	0.0493132	2958
FGSG_03536	C2H2 zinc finger	224	3	nucl.	-	nucl.		0.00628737	0.462895	12509
FGSG_04293	C2H2 zinc finger	400	3	nucl.	nucl.	nucl.		0.155016	0.318648	9458
FGSG_04288	C2H2 zinc finger	619	3	nucl.	nucl.	nucl.		1.46799	0.043524	2001
FGSG_04974	C2H2 zinc finger	762	2	nucl.	nucl.	nucl.		0.302894	0.33881	9923
FGSG_04889	C2H2 zinc finger	306	2	nucl.	nucl.	nucl.		-0.15841	0.31385	9378
FGSG_05041	C2H2 zinc finger	271	7	nucl.	nucl.	nucl.		-0.807307	0.0845342	4764
FGSG_01576	C2H2 zinc finger	364	2	nucl.	nucl.	nucl.		0.437832	0.2524	8221
FGSG_06427	C2H2 zinc finger	549	4	nucl.	-	nucl.		0.123151	0.36385	10449
FGSG_00764	C2H2 zinc finger	157	2	nucl.	nucl.	nucl.		-1.12686	0.118099	5551
FGSG_06311	C2H2 zinc finger	784	3	nucl.	nucl.	nucl.		-0.772066	0.068943	4239
FGSG_00477	C2H2 zinc finger	371	3	nucl.	nucl.	nucl.		-0.0724253	0.379367	10717
FGSG_00584	C2H2 zinc finger	1,150	3	nucl.	nucl.	nucl.		1.36985	0.045092	2356
FGSG_00342	C2H2 zinc finger	211	3	nucl.	nucl.	nucl.		0.278817	0.156124	6356
FGSG_10017	Forkhead	711	1	nucl.	nucl.	nucl.		-0.224803	0.286127	8877
FGSG_11826	Forkhead	338	1	nucl.	nucl.	nucl.		-0.14772	0.438547	11896
FGSG_05388	Forkhead	619	1	nucl.	nucl.	nucl.		0.378206	0.0783476	4583
FGSG_06944	Forkhead	770	1	nucl.	nucl.	nucl.		0.113221	0.381939	10760
FGSG_09565	GATA type zinc finger	558	2	nucl.	nucl.	nucl.		0.390708	0.0750831	4463
FGSG_08634	GATA type zinc finger	965	1	nucl.	nucl.	nucl.		-0.6762	0.045696	2458
FGSG_07941	GATA type zinc finger	1,036	1	nucl.	nucl.	nucl.		0.380815	0.0483921	2874
FGSG_07830	GATA type zinc finger	184	1	nucl.	nucl.	nucl.		-0.327354	0.0869257	4856
FGSG_04626	GATA type zinc finger	200	1	nucl.	nucl.	nucl.		-0.557288	0.224053	7677
FGSG_03281	GATA type zinc finger	190	1	nucl.	nucl.	nucl.		-0.8355	0.0395803	1286
FGSG_00710	GATA type zinc finger	484	1	nucl.	nucl.	nucl.		0.557526	0.0944903	5018
FGSG_09019	Homeobox	613	1	nucl.	nucl.	nucl.		1.14886	0.0385318	110
FGSG_11416	Homeobox	907	1	nucl.	-	nucl.		-0.588852	0.187276	6976
FGSG_07909	Homeobox	753	1	nucl.	-	nucl.		-0.553742	0.0395803	1313
FGSG_06812	Homeobox	452	1	nucl.	nucl.	nucl.		1.1396	0.0445716	2205
FGSG_05477	Homeobox	935	1	nucl.	nucl.	nucl.		-0.17251	0.297785	9096
FGSG_05475	Homeobox	444	1	nucl.	nucl.	nucl.		-0.419377	0.147753	6196
FGSG_07097	Homeobox	471	1	nucl.	nucl.	nucl.		-1.52635	0.0456077	2454
FGSG_01100	Homeobox	587	1	nucl.	nucl.	nucl.		-0.123797	0.357477	10315
FGSG_09339	MADS-box	682	1	nucl.	nucl.	nucl.		0.850323	0.0415202	1663
FGSG_09002	MADS-box	436	1	-	nucl.	nucl.		-0.902503	0.0387189	497
FGSG_08696	MADS-box	223	1	nucl.	nucl.	nucl.		-0.240231	0.279323	8747
FGSG_12781	Myb	452	1	nucl.	nucl.	nucl.		0.219633	0.181683	6878
FGSG_09807	Myb	779	1	nucl.	nucl.	nucl.		-0.298803	0.101021	5156
FGSG_10269	Myb	1,115	2	nucl.	nucl.	nucl.		-0.10014	0.306724	9252
FGSG_08713	Myb	557	2	nucl.	nucl.	nucl.		-0.297004	0.197515	7164
FGSG_01925	Myb	672	1	nucl.	nucl.	nucl.		-0.163233	0.164445	6538
FGSG_01915	Myb	300	1	nucl.	nucl.	nucl.		-0.160668	0.266897	8486
FGSG_04513	Myb	287	1	nucl.	nucl.	nucl.		-0.172864	0.239237	7982
FGSG_07546	Myb	324	1	-	nucl.	nucl.		-0.173281	0.384701	10816
FGSG_01457	Myb	895	1	nucl.	nucl.	nucl.		0.451826	0.200545	7228
FGSG_07448	Myb	457	1	nucl.	nucl.	nucl.		0.0060475	0.485159	12999
FGSG_06768	Myb	590	1	nucl.	nucl.	nucl.		-0.328323	0.17477	6734
FGSG_01274	Myb	250	1	nucl.	nucl.	nucl.		-0.225672	0.0600744	3862
FGSG_05512	Myb	1,630	1	nucl.	nucl.	nucl.		0.0102993	0.442687	12002
FGSG_02538	Myb	286	1	nucl.	nucl.	nucl.		-0.277257	0.192035	7056
FGSG_02719	Myb	226	2	nucl.	nucl.	nucl.		-0.00411194	0.453315	12244
FGSG_00324	Myb	2,305	2	nucl.	nucl.	nucl.		0.214443	0.236456	7942
FGSG_00318	Myb	295	2	nucl.	nucl.	nucl.		0.173472	0.330388	9688
FGSG_14003	Zn2Cys6	505	1	-	nucl.	nucl.		0.772262	0.0395803	1398
FGSG_13455	Zn2Cys6	646	1	-	nucl.	nucl.		-0.145661	0.428547	11684
FGSG_12115	Zn2Cys6	301	1	-	nucl.	nucl.		0.0638546	0.458676	12383
FGSG_12006	Zn2Cys6	459	1	nucl.	nucl.	nucl.		-0.333614	0.242897	8032
FGSG_12002	Zn2Cys6	642	1	nucl.	nucl.	nucl.		-0.494032	0.0459262	2511
FGSG_12927	Zn2Cys6	268	1	-	nucl.	nucl.		0.158143	0.458088	12357
FGSG_12813	Zn2Cys6	258	1	-	nucl.	nucl.		0.315701	0.249247	8157
FGSG_13135	Zn2Cys6	293	1	-	nucl.	nucl.		-1.31268	0.0429841	1967
FGSG_08831	Zn2Cys6	673	1	nucl.	nucl.	nucl.		0.23623	0.235831	7920
FGSG_08828	Zn2Cys6	434	1	-	nucl.	nucl.		-0.314676	0.29789	9099
FGSG_10030	Zn2Cys6	830	1	nucl.	nucl.	nucl.		0.218988	0.344857	10033
FGSG_11624	Zn2Cys6	503	1	nucl.	nucl.	nucl.		-0.869525	0.253105	8233
FGSG_09945	Zn2Cys6	430	1	nucl.	nucl.	nucl.		0.316042	0.221121	7618
FGSG_10533	Zn2Cys6	605	1	-	nucl.	nucl.		0.297896	0.294842	9049
FGSG_09524	Zn2Cys6	573	1	nucl.	nucl.	nucl.		-1.32573	0.0410275	1587
FGSG_09075	Zn2Cys6	418	1	-	nucl.	nucl.		-0.601993	0.0678306	4181
FGSG_09371	Zn2Cys6	582	1	-	nucl.	nucl.		-0.468334	0.0392181	953
FGSG_09349	Zn2Cys6	581	1	nucl.	nucl.	nucl.		-2.16075	0.0385318	375
FGSG_09328	Zn2Cys6	561	1	-	-	-		-0.641145	0.177759	6801
FGSG_11520	Zn2Cys6	642	1	nucl.	-	nucl.		0.635297	0.325493	9587
FGSG_10980	Zn2Cys6	441	1	-	nucl.	nucl.		-0.582652	0.123657	5696
FGSG_10977	Zn2Cys6	633	1	nucl.	nucl.	nucl.		0.165157	0.371744	10582
FGSG_11124	Zn2Cys6	554	1	-	nucl.	nucl.		-0.910732	0.0392181	707
FGSG_11051	Zn2Cys6	691	1	nucl.	nucl.	nucl.		0.411506	0.280568	8783
FGSG_11216	Zn2Cys6	698	1	-	nucl.	nucl.		-3.01488	0.0863359	4839
FGSG_11462	Zn2Cys6	552	1	nucl.	nucl.	nucl.		-0.250429	0.0833085	4736
FGSG_10627	Zn2Cys6	1,198	1	-	nucl.	nucl.		-1.70607	0.136936	5959
FGSG_07889	Zn2Cys6	274	1	-	nucl.	nucl.		0.363701	0.237243	7949
FGSG_04680	Zn2Cys6	664	1	nucl.	nucl.	nucl.		-1.50251	0.0476549	2756
FGSG_04666	Zn2Cys6	675	1	nucl.	nucl.	nucl.		-0.351561	0.148118	6202
FGSG_04496	Zn2Cys6	505	1	nucl.	nucl.	nucl.		-0.692288	0.0460202	2537
FGSG_07575	Zn2Cys6	679	1	nucl.	nucl.	nucl.		1.07536	0.0392181	631
FGSG_07568	Zn2Cys6	380	1	nucl.	nucl.	nucl.		0.721597	0.463754	12545
FGSG_05926	Zn2Cys6	625	1	nucl.	nucl.	nucl.		0.822493	0.142817	6071
FGSG_03924	Zn2Cys6	567	1	nucl.	nucl.	nucl.		-0.873159	0.0929177	4987
FGSG_03873	Zn2Cys6	632	1	nucl.	nucl.	nucl.		-0.166944	0.396132	11064
FGSG_03353	Zn2Cys6	557	1	-	nucl.	nucl.		0.749914	0.05404	3499
FGSG_03068	Zn2Cys6	704	1	-	nucl.	nucl.		-0.123158	0.36227	10419
FGSG_04203	Zn2Cys6	629	1	-	-	-		-0.223931	0.153858	6319
FGSG_04170	Zn2Cys6	783	1	nucl.	nucl.	nucl.		0.76095	0.0504201	3127
FGSG_05827	Zn2Cys6	611	1	nucl.	nucl.	nucl.		-0.413421	0.340853	9973
FGSG_05772	Zn2Cys6	606	1	-	nucl.	nucl.		-0.39089	0.0796343	4613
FGSG_06516	Zn2Cys6	547	1	nucl.	nucl.	nucl.		-0.334468	0.290172	8962
FGSG_03649	Zn2Cys6	633	1	-	nucl.	nucl.		-0.224905	0.248661	8136
FGSG_03606	Zn2Cys6	678	1	nucl.	nucl.	nucl.		-0.100273	0.39317	10996
FGSG_02445	Zn2Cys6	589	1	-	nucl.	nucl.		-0.101972	0.344451	10026
FGSG_02431	Zn2Cys6	377	1	-	nucl.	nucl.		-0.463389	0.0700724	4295
FGSG_05309	Zn2Cys6	644	1	nucl.	nucl.	nucl.		0.377412	0.285181	8857
FGSG_02787	Zn2Cys6	647	1	-	nucl.	nucl.		0.737633	0.0507928	3146
FGSG_02825	Zn2Cys6	624	1	nucl.	nucl.	nucl.		-1.23403	0.104872	5252
FGSG_01731	Zn2Cys6	703	1	-	nucl.	nucl.		-0.700788	0.0395803	1406
FGSG_06460	Zn2Cys6	583	1	-	nucl.	nucl.		-0.652935	0.124147	5713
FGSG_06448	Zn2Cys6	691	1	nucl.	nucl.	nucl.		0.412831	0.110915	5383
FGSG_06380	Zn2Cys6	369	1	nucl.	nucl.	nucl.		0.587724	0.319602	9477
FGSG_04782	Zn2Cys6	761	1	nucl.	nucl.	nucl.		-0.00271807	0.490485	13163
FGSG_03783	Zn2Cys6	693	1	-	nucl.	nucl.		-0.234105	0.361597	10404
FGSG_00813	Zn2Cys6	716	1	-	nucl.	nucl.		-0.758712	0.134975	5903
FGSG_00153	Zn2Cys6	649	1	nucl.	nucl.	nucl.		0.271597	0.428326	11679
FGSG_13652	Zn2Cys6	207	1	nucl.	nucl.	nucl.		-0.325831	0.342765	10006
FGSG_13625	Zn2Cys6	583	2	nucl.	nucl.	nucl.		-0.247725	0.235332	7905
FGSG_13386	Zn2Cys6	564	2	nucl.	nucl.	nucl.		0.00508613	0.466162	12598
FGSG_13344	Zn2Cys6	411	1	nucl.	nucl.	nucl.		-0.788426	0.136335	5933
FGSG_13098	Zn2Cys6	675	2	nucl.	nucl.	nucl.		-0.117579	0.0666278	4142
FGSG_13830	Zn2Cys6	676	2	nucl.	nucl.	nucl.		1.36942	0.0811018	4659
FGSG_13828	Zn2Cys6	541	2	nucl.	nucl.	nucl.		2.31	0.0392181	1000
FGSG_13457	Zn2Cys6	642	2	nucl.	nucl.	nucl.		0.566568	0.318147	9450
FGSG_12173	Zn2Cys6	347	1	nucl.	nucl.	nucl.		0.661405	0.0597482	3838
FGSG_12134	Zn2Cys6	149	1	nucl.	nucl.	nucl.		0.836265	0.0938901	5009
FGSG_12094	Zn2Cys6	478	1	nucl.	nucl.	nucl.		-1.09476	0.205176	7318
FGSG_12398	Zn2Cys6	714	2	nucl.	nucl.	nucl.		-0.177135	0.393457	11001
FGSG_11996	Zn2Cys6	360	1	nucl.	nucl.	nucl.		-0.936965	0.268549	8524
FGSG_12385	Zn2Cys6	645	2	nucl.	nucl.	nucl.		0.182474	0.39651	11067
FGSG_11891	Zn2Cys6	943	1	-	nucl.	nucl.		-0.158317	0.307299	9265
FGSG_12660	Zn2Cys6	677	1	nucl.	nucl.	nucl.		-0.423108	0.171402	6681
FGSG_12631	Zn2Cys6	516	1	-	nucl.	nucl.		0.713747	0.30867	9293
FGSG_12611	Zn2Cys6	246	1	nucl.	nucl.	nucl.		-1.49315	0.0458226	2486
FGSG_12597	Zn2Cys6	512	1	nucl.	nucl.	nucl.		-1.9196	0.0450207	2328
FGSG_11720	Zn2Cys6	511	1	nucl.	nucl.	nucl.		0.246581	0.231093	7809
FGSG_11709	Zn2Cys6	647	2	nucl.	nucl.	nucl.		-1.3212	0.051742	3291
FGSG_11686	Zn2Cys6	566	1	nucl.	nucl.	nucl.		-0.495288	0.246576	8095
FGSG_11683	Zn2Cys6	736	2	-	nucl.	nucl.		-0.779112	0.276935	8705
FGSG_12742	Zn2Cys6	820	2	nucl.	nucl.	nucl.		0.24744	0.351588	10175
FGSG_12729	Zn2Cys6	614	1	-	nucl.	nucl.		-0.296148	0.245442	8059
FGSG_12714	Zn2Cys6	491	1	nucl.	nucl.	nucl.		-0.83512	0.22026	7602
FGSG_12703	Zn2Cys6	704	2	nucl.	nucl.	nucl.		0.57186	0.0949251	5026
FGSG_12798	Zn2Cys6	675	2	nucl.	nucl.	nucl.		-0.486214	0.10594	5274
FGSG_13172	Zn2Cys6	525	1	nucl.	nucl.	nucl.		-1.84942	0.0396648	1448
FGSG_08861	Zn2Cys6	567	1	nucl.	-	nucl.		-1.15874	0.0579311	3719
FGSG_08808	Zn2Cys6	528	1	nucl.	nucl.	nucl.		-0.53906	0.0612955	3913
FGSG_12584	Zn2Cys6	340	1	nucl.	nucl.	nucl.		0.297807	0.342591	10004
FGSG_12528	Zn2Cys6	495	1	nucl.	nucl.	nucl.		0.814232	0.0592367	3813
FGSG_11672	Zn2Cys6	516	1	nucl.	nucl.	nucl.		-0.762574	0.156743	6366
FGSG_11654	Zn2Cys6	738	2	nucl.	nucl.	nucl.		-0.440428	0.414059	11391
FGSG_09726	Zn2Cys6	597	1	nucl.	nucl.	nucl.		0.0615136	0.450743	12198
FGSG_09921	Zn2Cys6	887	2	nucl.	nucl.	nucl.		-0.14766	0.337639	9899
FGSG_09884	Zn2Cys6	850	2	nucl.	nucl.	nucl.		0.508849	0.126105	5751
FGSG_10536	Zn2Cys6	342	2	nucl.	nucl.	nucl.		0.585534	0.0486139	2902
FGSG_10505	Zn2Cys6	620	2	nucl.	nucl.	nucl.		0.0358473	0.4762	12825
FGSG_11821	Zn2Cys6	1,015	1	nucl.	nucl.	nucl.		0.737653	0.0419408	1705
FGSG_09594	Zn2Cys6	774	2	nucl.	nucl.	nucl.		-0.385568	0.0517791	3296
FGSG_09464	Zn2Cys6	434	1	-	nucl.	nucl.		0.863278	0.0445716	2209
FGSG_09178	Zn2Cys6	820	2	nucl.	nucl.	nucl.		0.0188107	0.438294	11886
FGSG_09177	Zn2Cys6	519	1	-	nucl.	nucl.		-1.14093	0.0395803	1435
FGSG_09147	Zn2Cys6	607	2	nucl.	nucl.	nucl.		0.0716159	0.462309	12489
FGSG_09123	Zn2Cys6	763	2	nucl.	nucl.	nucl.		0.270396	0.400515	11118
FGSG_10266	Zn2Cys6	760	2	-	nucl.	nucl.		0.648678	0.327374	9625
FGSG_09111	Zn2Cys6	717	2	nucl.	nucl.	nucl.		1.40445	0.14366	6099
FGSG_09080	Zn2Cys6	512	1	-	nucl.	nucl.		-1.00224	0.0698913	4280
FGSG_09065	Zn2Cys6	653	2	nucl.	nucl.	nucl.		-0.819933	0.0528605	3370
FGSG_09064	Zn2Cys6	624	2	-	nucl.	nucl.		-1.20435	0.047643	2721
FGSG_09014	Zn2Cys6	713	2	nucl.	nucl.	nucl.		2.36742	0.0392181	569
FGSG_09333	Zn2Cys6	545	2	nucl.	nucl.	nucl.		-1.22407	0.0385318	155
FGSG_09331	Zn2Cys6	620	1	nucl.	nucl.	nucl.		-0.684887	0.0485028	2882
FGSG_10468	Zn2Cys6	375	1	-	nucl.	nucl.		0.397367	0.154381	6326
FGSG_10458	Zn2Cys6	497	1	nucl.	nucl.	nucl.		0.265983	0.406815	11259
FGSG_09318	Zn2Cys6	851	1	nucl.	nucl.	nucl.		0.607547	0.0987803	5114
FGSG_09225	Zn2Cys6	465	2	-	nucl.	nucl.		-1.22192	0.0435461	2059
FGSG_08972	Zn2Cys6	460	1	nucl.	nucl.	nucl.		0.371598	0.217314	7526
FGSG_08930	Zn2Cys6	538	1	nucl.	nucl.	nucl.		-0.281223	0.0983284	5105
FGSG_08924	Zn2Cys6	465	1	nucl.	nucl.	nucl.		-0.0450447	0.407251	11271
FGSG_10070	Zn2Cys6	706	2	-	nucl.	nucl.		-0.18542	0.286884	8896
FGSG_10069	Zn2Cys6	647	1	nucl.	nucl.	nucl.		-0.164064	0.336852	9866
FGSG_11561	Zn2Cys6	412	1	nucl.	nucl.	nucl.		1.47799	0.0387373	511
FGSG_11551	Zn2Cys6	652	2	nucl.	nucl.	nucl.		0.48041	0.28871	8940
FGSG_12282	Zn2Cys6	254	1	-	nucl.	nucl.		-0.603901	0.111846	5400
FGSG_12244	Zn2Cys6	408	1	nucl.	nucl.	nucl.		-1.26472	0.0521439	3312
FGSG_10364	Zn2Cys6	372	1	nucl.	nucl.	nucl.		1.5764	0.0385318	400
FGSG_11093	Zn2Cys6	598	2	nucl.	nucl.	nucl.		-0.190881	0.382663	10767
FGSG_11218	Zn2Cys6	560	1	nucl.	nucl.	nucl.		1.65619	0.0678306	4180
FGSG_11186	Zn2Cys6	540	1	nucl.	nucl.	nucl.		-0.537369	0.236174	7929
FGSG_11271	Zn2Cys6	655	2	nucl.	nucl.	nucl.		1.63367	0.0392181	781
FGSG_11262	Zn2Cys6	711	1	nucl.	nucl.	nucl.		-0.302122	0.0465516	2628
FGSG_11247	Zn2Cys6	465	1	-	nucl.	nucl.		-0.573468	0.0599686	3851
FGSG_11364	Zn2Cys6	706	2	-	nucl.	nucl.		0.0614316	0.47445	12785
FGSG_11358	Zn2Cys6	542	1	-	nucl.	nucl.		-0.674644	0.040095	1492
FGSG_11356	Zn2Cys6	541	1	nucl.	nucl.	nucl.		-0.177897	0.410099	11326
FGSG_11355	Zn2Cys6	374	1	-	nucl.	nucl.		-0.0740591	0.476361	12828
FGSG_10914	Zn2Cys6	695	2	nucl.	nucl.	nucl.		-1.02767	0.0392181	870
FGSG_10895	Zn2Cys6	463	1	nucl.	nucl.	nucl.		-0.984348	0.0441353	2118
FGSG_10812	Zn2Cys6	646	1	nucl.	nucl.	nucl.		0.0412327	0.444378	12035
FGSG_10674	Zn2Cys6	512	1	nucl.	nucl.	nucl.		-2.63174	0.0511757	3220
FGSG_10660	Zn2Cys6	488	1	nucl.	nucl.	nucl.		-0.742422	0.0475333	2715
FGSG_10639	Zn2Cys6	685	2	nucl.	nucl.	nucl.		1.24224	0.0392181	806
FGSG_08392	Zn2Cys6	741	2	nucl.	nucl.	nucl.		-0.255694	0.068943	4241
FGSG_08380	Zn2Cys6	954	2	nucl.	nucl.	nucl.		-0.167148	0.328679	9659
FGSG_08321	Zn2Cys6	591	1	nucl.	nucl.	nucl.		-0.502059	0.169644	6650
FGSG_08369	Zn2Cys6	781	2	nucl.	nucl.	nucl.		-0.64674	0.0693199	4257
FGSG_08349	Zn2Cys6	612	1	-	nucl.	nucl.		0.0323775	0.454704	12283
FGSG_08769	Zn2Cys6	824	1	nucl.	nucl.	nucl.		0.0393244	0.422818	11561
FGSG_08626	Zn2Cys6	666	1	nucl.	nucl.	nucl.		-0.00511111	0.447083	12117
FGSG_07265	Zn2Cys6	599	1	nucl.	nucl.	nucl.		1.06288	0.0426136	1842
FGSG_07198	Zn2Cys6	755	2	nucl.	nucl.	nucl.		0.441012	0.142082	6054
FGSG_07192	Zn2Cys6	897	2	nucl.	nucl.	nucl.		-0.463849	0.110334	5369
FGSG_07177	Zn2Cys6	838	1	nucl.	nucl.	nucl.		0.211654	0.246576	8096
FGSG_00967	Zn2Cys6	818	1	nucl.	nucl.	nucl.		-0.168409	0.224496	7684
FGSG_01936	Zn2Cys6	907	2	nucl.	nucl.	nucl.		1.55345	0.0392174	546
FGSG_08182	Zn2Cys6	526	1	nucl.	nucl.	nucl.		-0.395339	0.311399	9339
FGSG_08179	Zn2Cys6	628	1	nucl.	nucl.	nucl.		0.0418722	0.463033	12525
FGSG_08038	Zn2Cys6	714	3	nucl.	nucl.	nucl.		-0.868356	0.0960083	5056
FGSG_08034	Zn2Cys6	657	2	nucl.	nucl.	nucl.		-0.634397	0.0448151	2249
FGSG_08028	Zn2Cys6	550	1	nucl.	nucl.	nucl.		-0.302006	0.442687	12005
FGSG_08010	Zn2Cys6	428	1	-	nucl.	nucl.		-0.449835	0.0752825	4468
FGSG_07927	Zn2Cys6	519	1	nucl.	nucl.	nucl.		0.190012	0.46567	12593
FGSG_07924	Zn2Cys6	744	1	nucl.	nucl.	nucl.		-0.10112	0.363697	10446
FGSG_02277	Zn2Cys6	432	2	nucl.	nucl.	nucl.		-0.55462	0.0967975	5074
FGSG_02215	Zn2Cys6	744	2	nucl.	nucl.	nucl.		-0.39729	0.0448151	2257
FGSG_07884	Zn2Cys6	559	1	nucl.	nucl.	nucl.		-0.138967	0.280973	8790
FGSG_07827	Zn2Cys6	411	1	nucl.	nucl.	nucl.		0.533255	0.386683	10846
FGSG_08135	Zn2Cys6	606	1	nucl.	nucl.	nucl.		0.859956	0.150872	6264
FGSG_08080	Zn2Cys6	416	1	nucl.	nucl.	nucl.		-0.437226	0.349308	10121
FGSG_08064	Zn2Cys6	821	1	nucl.	nucl.	nucl.		0.827617	0.0404519	1544
FGSG_04683	Zn2Cys6	560	1	-	nucl.	nucl.		-1.14164	0.0602216	3872
FGSG_04671	Zn2Cys6	398	1	-	nucl.	nucl.		0.376838	0.403408	11188
FGSG_04643	Zn2Cys6	729	2	nucl.	nucl.	nucl.		-1.93695	0.0541436	3511
FGSG_06810	Zn2Cys6	894	2	nucl.	nucl.	nucl.		1.69939	0.0387189	506
FGSG_04581	Zn2Cys6	114	1	nucl.	nucl.	nucl.		-0.384028	0.393049	10991
FGSG_04576	Zn2Cys6	535	1	nucl.	nucl.	nucl.		0.707949	0.0781335	4568
FGSG_04480	Zn2Cys6	432	1	nucl.	nucl.	nucl.		0.475219	0.315106	9398
FGSG_01853	Zn2Cys6	597	1	nucl.	nucl.	nucl.		0.971479	0.0395803	1427
FGSG_01795	Zn2Cys6	711	2	nucl.	nucl.	nucl.		-0.338105	0.230407	7796
FGSG_07638	Zn2Cys6	719	1	nucl.	nucl.	nucl.		-0.15153	0.451289	12221
FGSG_07609	Zn2Cys6	371	1	nucl.	nucl.	nucl.		-0.319844	0.192288	7059
FGSG_07604	Zn2Cys6	377	1	-	-	-		0.0464667	0.457112	12342
FGSG_07591	Zn2Cys6	528	1	nucl.	nucl.	nucl.		-0.554029	0.0523997	3330
FGSG_07589	Zn2Cys6	467	1	nucl.	nucl.	nucl.		-0.849068	0.0503114	3113
FGSG_01515	Zn2Cys6	709	2	nucl.	nucl.	nucl.		0.0620888	0.432128	11755
FGSG_05958	Zn2Cys6	705	2	nucl.	nucl.	nucl.		-0.509311	0.0868336	4853
FGSG_05925	Zn2Cys6	769	3	nucl.	nucl.	nucl.		-0.560036	0.0506009	3138
FGSG_03929	Zn2Cys6	886	2	nucl.	nucl.	nucl.		-0.267602	0.242273	8021
FGSG_03919	Zn2Cys6	616	2	nucl.	nucl.	nucl.		0.745313	0.0435083	1990
FGSG_03912	Zn2Cys6	472	1	-	nucl.	nucl.		-1.94369	0.0395387	1097
FGSG_03892	Zn2Cys6	437	2	nucl.	nucl.	nucl.		-0.929549	0.18984	7017
FGSG_03878	Zn2Cys6	779	2	nucl.	nucl.	nucl.		-0.43295	0.270825	8570
FGSG_03861	Zn2Cys6	566	1	nucl.	nucl.	nucl.		-0.299473	0.187544	6984
FGSG_03857	Zn2Cys6	559	1	nucl.	nucl.	nucl.		-0.337593	0.151056	6269
FGSG_07693	Zn2Cys6	478	1	-	nucl.	nucl.		-1.24898	0.20416	7293
FGSG_03415	Zn2Cys6	698	1	nucl.	nucl.	nucl.		-0.681601	0.106359	5283
FGSG_03399	Zn2Cys6	401	1	nucl.	nucl.	nucl.		0.466471	0.0753188	4472
FGSG_03390	Zn2Cys6	290	1	nucl.	nucl.	nucl.		-0.689908	0.0392181	862
FGSG_07482	Zn2Cys6	846	1	nucl.	nucl.	nucl.		-0.298141	0.18828	6997
FGSG_06750	Zn2Cys6	742	2	nucl.	nucl.	nucl.		0.0912832	0.41151	11347
FGSG_06699	Zn2Cys6	798	1	nucl.	nucl.	nucl.		0.499937	0.0963898	5068
FGSG_05725	Zn2Cys6	506	1	nucl.	nucl.	nucl.		1.18593	0.0395803	1408
FGSG_05682	Zn2Cys6	650	1	nucl.	nucl.	nucl.		0.469105	0.0916741	4961
FGSG_05646	Zn2Cys6	774	2	nucl.	nucl.	nucl.		0.457449	0.136413	5945
FGSG_03044	Zn2Cys6	569	1	nucl.	nucl.	nucl.		1.54456	0.0392181	817
FGSG_03037	Zn2Cys6	323	1	nucl.	nucl.	nucl.		0.695427	0.0784081	4587
FGSG_02969	Zn2Cys6	577	1	nucl.	nucl.	nucl.		0.938079	0.0509434	3184
FGSG_05503	Zn2Cys6	1,074	2	nucl.	nucl.	nucl.		0.272403	0.217861	7552
FGSG_04191	Zn2Cys6	591	1	nucl.	nucl.	nucl.		0.418712	0.175091	6750
FGSG_04109	Zn2Cys6	1,014	1	nucl.	nucl.	nucl.		-0.130804	0.318447	9454
FGSG_03327	Zn2Cys6	448	1	nucl.	nucl.	nucl.		-0.563603	0.197996	7178
FGSG_03322	Zn2Cys6	625	1	-	nucl.	nucl.		0.586084	0.0444528	2184
FGSG_03294	Zn2Cys6	647	2	nucl.	nucl.	nucl.		-0.37719	0.279323	8748
FGSG_03292	Zn2Cys6	723	2	nucl.	nucl.	nucl.		3.81546	0.0419453	1708
FGSG_03246	Zn2Cys6	759	2	nucl.	nucl.	nucl.		0.753508	0.0408152	1566
FGSG_03226	Zn2Cys6	408	2	nucl.	nucl.	nucl.		1.34162	0.116686	5513
FGSG_03219	Zn2Cys6	486	1	nucl.	nucl.	nucl.		2.36985	0.0483362	2870
FGSG_03214	Zn2Cys6	738	1	nucl.	nucl.	nucl.		-0.504667	0.228918	7776
FGSG_03207	Zn2Cys6	631	1	nucl.	nucl.	nucl.		-0.488066	0.0472194	2677
FGSG_03201	Zn2Cys6	635	2	nucl.	nucl.	nucl.		-0.711368	0.220993	7615
FGSG_05789	Zn2Cys6	520	1	-	nucl.	nucl.		0.901499	0.0385318	273
FGSG_06160	Zn2Cys6	864	1	nucl.	nucl.	nucl.		0.634699	0.0673339	4173
FGSG_07133	Zn2Cys6	640	1	nucl.	nucl.	nucl.		0.136257	0.335177	9820
FGSG_07079	Zn2Cys6	609	2	nucl.	nucl.	nucl.		-0.530434	0.069387	4264
FGSG_07067	Zn2Cys6	684	1	nucl.	nucl.	nucl.		0.260675	0.187544	6982
FGSG_07368	Zn2Cys6	885	2	nucl.	nucl.	nucl.		-0.210988	0.238148	7962
FGSG_01378	Zn2Cys6	999	2	nucl.	nucl.	nucl.		0.23317	0.336655	9861
FGSG_01318	Zn2Cys6	851	2	-	nucl.	nucl.		0.47388	0.040095	1510
FGSG_01293	Zn2Cys6	893	2	nucl.	nucl.	nucl.		2.08168	0.0385318	259
FGSG_06915	Zn2Cys6	643	1	nucl.	nucl.	nucl.		-0.242228	0.149392	6225
FGSG_03159	Zn2Cys6	703	2	nucl.	nucl.	nucl.		0.0657249	0.413604	11379
FGSG_03138	Zn2Cys6	703	2	nucl.	nucl.	nucl.		-0.580312	0.136703	5954
FGSG_03102	Zn2Cys6	650	1	nucl.	nucl.	nucl.		0.181899	0.381793	10758
FGSG_04459	Zn2Cys6	479	1	nucl.	nucl.	nucl.		-0.694921	0.0478342	2782
FGSG_06593	Zn2Cys6	550	1	-	-	-		0.179252	0.438547	11889
FGSG_03702	Zn2Cys6	515	2	nucl.	nucl.	nucl.		-0.756385	0.0584322	3766
FGSG_03683	Zn2Cys6	413	1	nucl.	nucl.	nucl.		-0.609686	0.210782	7395
FGSG_02167	Zn2Cys6	299	1	nucl.	nucl.	nucl.		-0.564347	0.0455296	2441
FGSG_02083	Zn2Cys6	657	2	nucl.	nucl.	nucl.		0.141267	0.287044	8900
FGSG_02068	Zn2Cys6	485	2	nucl.	nucl.	nucl.		0.959894	0.0475333	2712
FGSG_01176	Zn2Cys6	493	1	nucl.	nucl.	nucl.		0.420036	0.12376	5702
FGSG_01172	Zn2Cys6	437	1	nucl.	nucl.	nucl.		0.162226	0.275555	8665
FGSG_02531	Zn2Cys6	970	2	nucl.	nucl.	nucl.		0.078148	0.389851	10924
FGSG_02435	Zn2Cys6	652	1	nucl.	nucl.	nucl.		0.304221	0.17827	6805
FGSG_05370	Zn2Cys6	810	1	nucl.	nucl.	nucl.		-0.150109	0.321136	9512
FGSG_05350	Zn2Cys6	880	2	nucl.	nucl.	nucl.		0.698836	0.0469874	2652
FGSG_05332	Zn2Cys6	273	1	-	nucl.	nucl.		0.2254	0.449915	12168
FGSG_05279	Zn2Cys6	580	1	-	-	-		0.947237	0.0476822	2761
FGSG_02799	Zn2Cys6	778	2	nucl.	nucl.	nucl.		-0.042995	0.424487	11590
FGSG_02696	Zn2Cys6	730	2	nucl.	nucl.	nucl.		0.053663	0.432651	11774
FGSG_02676	Zn2Cys6	552	1	nucl.	nucl.	nucl.		0.538799	0.0736295	4405
FGSG_02554	Zn2Cys6	695	3	nucl.	nucl.	nucl.		0.297654	0.332212	9741
FGSG_02874	Zn2Cys6	830	1	nucl.	nucl.	nucl.		-1.0129	0.252044	8211
FGSG_02854	Zn2Cys6	489	1	-	nucl.	nucl.		0.634308	0.057753	3713
FGSG_03551	Zn2Cys6	889	2	nucl.	nucl.	nucl.		-0.147743	0.0507928	3159
FGSG_03508	Zn2Cys6	535	1	nucl.	nucl.	nucl.		-0.498088	0.168803	6633
FGSG_03485	Zn2Cys6	359	1	nucl.	nucl.	nucl.		-0.995009	0.183026	6900
FGSG_01760	Zn2Cys6	521	1	-	nucl.	nucl.		0.710217	0.137895	5976
FGSG_01724	Zn2Cys6	666	2	nucl.	nucl.	nucl.		0.837369	0.077084	4534
FGSG_01669	Zn2Cys6	208	1	nucl.	nucl.	nucl.		3.85807	0.0392181	750
FGSG_04311	Zn2Cys6	506	1	nucl.	nucl.	nucl.		0.69804	0.0994972	5126
FGSG_05157	Zn2Cys6	734	2	nucl.	nucl.	nucl.		-0.663472	0.0395803	1334
FGSG_04901	Zn2Cys6	697	2	-	nucl.	nucl.		-0.786838	0.13609	5928
FGSG_04888	Zn2Cys6	878	2	nucl.	nucl.	nucl.		-0.301677	0.232883	7840
FGSG_05120	Zn2Cys6	964	2	-	nucl.	nucl.		-0.557779	0.0392181	1041
FGSG_05068	Zn2Cys6	612	1	-	nucl.	nucl.		-0.196264	0.306852	9256
FGSG_01638	Zn2Cys6	982	2	nucl.	nucl.	nucl.		0.0330147	0.467638	12624
FGSG_01564	Zn2Cys6	848	2	nucl.	nucl.	nucl.		0.981746	0.045322	2408
FGSG_01562	Zn2Cys6	525	1	nucl.	nucl.	nucl.		-0.198918	0.26456	8439
FGSG_06503	Zn2Cys6	659	2	nucl.	nucl.	nucl.		-0.612363	0.0392181	645
FGSG_06442	Zn2Cys6	474	1	-	nucl.	nucl.		-0.652053	0.138525	5990
FGSG_06436	Zn2Cys6	774	2	nucl.	nucl.	nucl.		-1.33028	0.0427191	1923
FGSG_00725	Zn2Cys6	607	1	nucl.	nucl.	nucl.		-1.25929	0.057927	3718
FGSG_00719	Zn2Cys6	744	1	nucl.	nucl.	nucl.		-0.198096	0.286492	8890
FGSG_00713	Zn2Cys6	695	2	nucl.	nucl.	nucl.		-1.10732	0.0523997	3329
FGSG_02410	Zn2Cys6	497	1	nucl.	nucl.	nucl.		-0.431301	0.140736	6030
FGSG_02384	Zn2Cys6	457	1	nucl.	nucl.	nucl.		-0.556474	0.147475	6191
FGSG_02368	Zn2Cys6	673	2	nucl.	nucl.	nucl.		1.68705	0.0562205	3643
FGSG_02323	Zn2Cys6	671	2	nucl.	nucl.	nucl.		-1.26651	0.0405238	1558
FGSG_02320	Zn2Cys6	399	1	nucl.	nucl.	nucl.		-0.987108	0.11138	5396
FGSG_06382	Zn2Cys6	598	1	-	nucl.	nucl.		-0.402506	0.0623629	3979
FGSG_06324	Zn2Cys6	540	1	-	nucl.	nucl.		1.6427	0.0385318	376
FGSG_04862	Zn2Cys6	411	1	nucl.	nucl.	nucl.		0.414149	0.0916373	4957
FGSG_04830	Zn2Cys6	642	2	-	nucl.	nucl.		1.09295	0.045092	2365
FGSG_04803	Zn2Cys6	480	2	nucl.	nucl.	nucl.		-0.114751	0.43986	11936
FGSG_04786	Zn2Cys6	631	2	nucl.	nucl.	nucl.		-0.229374	0.123323	5690
FGSG_04747	Zn2Cys6	596	1	-	nucl.	nucl.		-0.708184	0.0515126	3247
FGSG_03786	Zn2Cys6	625	1	-	nucl.	nucl.		-0.553446	0.0537569	3431
FGSG_03727	Zn2Cys6	707	2	nucl.	nucl.	nucl.		-0.454944	0.0830214	4723
FGSG_00800	Zn2Cys6	958	2	nucl.	nucl.	nucl.		0.316968	0.169033	6640
FGSG_00774	Zn2Cys6	611	1	-	nucl.	nucl.		-0.548968	0.0636826	4031
FGSG_00625	Zn2Cys6	758	2	nucl.	nucl.	nucl.		-0.111058	0.404535	11208
FGSG_00404	Zn2Cys6	692	2	nucl.	nucl.	nucl.		-0.926126	0.0458862	2493
FGSG_00574	Zn2Cys6	933	2	nucl.	nucl.	nucl.		0.462916	0.0930555	4996
FGSG_00573	Zn2Cys6	666	2	-	nucl.	nucl.		0.0530037	0.438493	11888
FGSG_00313	Zn2Cys6	450	1	nucl.	nucl.	nucl.		1.29122	0.043524	2019
FGSG_00147	Zn2Cys6	723	2	-	-	-		0.426329	0.382326	10763
FGSG_00144	Zn2Cys6	692	1	nucl.	nucl.	nucl.		-1.35958	0.0385318	363
FGSG_00011	Zn2Cys6	720	1	-	-	-		-0.171485	0.31957	9476
FGSG_00235	Zn2Cys6	371	1	-	nucl.	nucl.		-0.7235	0.0498024	3036
FGSG_00227	Zn2Cys6	744	2	-	nucl.	nucl.		-0.661196	0.0689159	4234
FGSG_00196	Zn2Cys6	487	1	nucl.	-	nucl.		-0.324727	0.180476	6861
FGSG_00217	Zn2Cys6	686	2	nucl.	nucl.	nucl.		-0.695557	0.112965	5440
FGSG_00102	Zn2Cys6	548	1	nucl.	nucl.	nucl.		-0.648209	0.045092	2332
FGSG_00052	Zn2Cys6	333	2	nucl.	nucl.	nucl.		1.35155	0.0588401	3799
FGSG_00081	Zn2Cys6	691	2	nucl.	nucl.	nucl.		-1.08125	0.0493295	2980
FGSG_00069	Zn2Cys6	614	2	nucl.	nucl.	nucl.		-2.14111	0.0385318	325
FGSG_00125	Zn2Cys6	331	1	nucl.	nucl.	nucl.		0.437913	0.0922786	4977
FGSG_10384	APSES	676	1	nucl.	nucl.	nucl.		0.255905	0.258161	8348
FGSG_10129	APSES	561	1	nucl.	nucl.	nucl.		-0.567369	0.14991	6232
FGSG_04220	APSES	808	1	nucl.	nucl.	nucl.		-0.48099	0.0426136	1847
FGSG_05283	APSES	419	1	nucl.	-	nucl.		-0.194935	0.141383	6045
FGSG_08892	HMG	346	1	-	-	-		-0.210405	0.300378	9141
FGSG_07947	HMG	704	1	nucl.	nucl.	nucl.		-0.0218473	0.421183	11532
FGSG_13004	HMG	698	2	-	-	-		0.0565881	0.436381	11837
FGSG_08893	HMG	254	2	-	nucl.	nucl.		0.257208	0.206147	7335
FGSG_08890	HMG	199	2	nucl.	nucl.	nucl.		-0.546197	0.219108	7586
FGSG_01366	HMG	520	2	nucl.	nucl.	nucl.		-0.131379	0.375749	10667
FGSG_01201	HMG	320	4	-	nucl.	nucl.		-0.727275	0.0490728	2934
FGSG_05151	HMG	666	2	-	nucl.	nucl.		-0.285103	0.199215	7206
FGSG_00729	HMG	348	2	nucl.	nucl.	nucl.		-0.489152	0.157492	6392
FGSG_13929	HMG	195	2	-	nucl.	nucl.		-0.273745	0.0507928	3145
FGSG_12323	HMG	835	7	nucl.	nucl.	nucl.		0.179505	0.278895	8742
FGSG_13150	HMG	237	3	nucl.	nucl.	nucl.		-0.869988	0.0701164	4297
FGSG_09868	HMG	556	2	nucl.	-	nucl.		0.43917	0.103114	5187
FGSG_11834	HMG	448	3	nucl.	nucl.	nucl.		-0.297056	0.146825	6183
FGSG_10944	HMG	1,494	1	nucl.	nucl.	nucl.		0.0814581	0.401429	11137
FGSG_10826	HMG	198	2	nucl.	nucl.	nucl.		0.12449	0.349156	10120
FGSG_07214	HMG	860	3	nucl.	nucl.	nucl.		0.042298	0.439231	11914
FGSG_01934	HMG	464	3	nucl.	nucl.	nucl.		-0.129862	0.272462	8603
FGSG_04557	HMG	65	2	-	nucl.	nucl.		0.0969927	0.168803	6634
FGSG_01512	HMG	166	2	nucl.	nucl.	nucl.		-0.808734	0.200996	7243
FGSG_01488	HMG	1,145	4	nucl.	nucl.	nucl.		0.3596	0.125933	5745
FGSG_07409	HMG	531	3	nucl.	nucl.	nucl.		0.0467212	0.453798	12259
FGSG_06231	HMG	770	2	nucl.	nucl.	nucl.		-0.192923	0.13562	5917
FGSG_01327	HMG	714	2	nucl.	-	nucl.		-0.208564	0.264978	8451
FGSG_07020	HMG	1,276	2	nucl.	nucl.	nucl.		-0.369148	0.0792668	4601
FGSG_04379	HMG	356	3	nucl.	nucl.	nucl.		-0.224839	0.226223	7730
FGSG_05604	HMG	398	3	nucl.	nucl.	nucl.		0.327092	0.20416	7291
FGSG_00696	HMG	631	2	nucl.	-	nucl.		-0.325846	0.164291	6529
FGSG_00678	HMG	993	2	nucl.	nucl.	nucl.		-0.0588619	0.433555	11798
FGSG_00829	HMG	674	2	nucl.	nucl.	nucl.		0.110226	0.458179	12362
FGSG_00799	HMG	880	3	nucl.	-	nucl.		1.22696	0.0464901	2617
FGSG_00307	HMG	1,426	2	nucl.	-	nucl.		-0.02906	0.432696	11778
FGSG_07116	HMG	460	4	nucl.	nucl.	nucl.		0.16787	0.322295	9538
FGSG_00385	HMG	102	5	nucl.	nucl.	nucl.		-0.242597	0.0908382	4941
FGSG_10762	HMG	623	8	nucl.	nucl.	nucl.		-0.248182	0.257527	8329
FGSG_07144	HMG	166	8	nucl.	nucl.	nucl.		-0.192768	0.137104	5963
FGSG_05233	HMG	875	4	nucl.	-	nucl.		-0.567598	0.0396648	1454
FGSG_00352	Heteromeric CCAAT factors	308	1	nucl.	nucl.	nucl.		0.240282	0.150872	6265
FGSG_09217	Heteromeric CCAAT factors	139	1	-	nucl.	nucl.		-0.15125	0.208347	7365
FGSG_05498	Heteromeric CCAAT factors	331	1	nucl.	nucl.	nucl.		-0.0171633	0.441353	11977
FGSG_07087	Heteromeric CCAAT factors	203	2	nucl.	nucl.	nucl.		-0.204106	0.0744374	4433
FGSG_01182	Heteromeric CCAAT factors	277	1	nucl.	nucl.	nucl.		-0.290422	0.0890029	4906
FGSG_05304	Heteromeric CCAAT factors	183	1	nucl.	nucl.	nucl.		-0.116712	0.384613	10813
FGSG_02608	Heteromeric CCAAT factors	278	1	nucl.	nucl.	nucl.		0.0378678	0.445473	12075
FGSG_06356	Grainyhead/CP2	790	1	nucl.	nucl.	nucl.		-0.251716	0.162313	6485
FGSG_08753	Centromere protein B, DNA-binding region	290	1	nucl.	nucl.	nucl.		0.150392	0.279626	8754
FGSG_07243	Centromere protein B, DNA-binding region	544	1	nucl.	nucl.	nucl.		-1.06319	0.059608	3829
FGSG_05264	Centromere protein B, DNA-binding region	405	1	nucl.	nucl.	nucl.		-0.25161	0.280809	8788
FGSG_09709	NDT80/PhoG like DNA-binding	316	1	nucl.	nucl.	nucl.		0.249507	0.211269	7406
FGSG_08397	NDT80/PhoG like DNA-binding	525	1	nucl.	nucl.	nucl.		0.0397584	0.437798	11871
FGSG_07157	NDT80/PhoG like DNA-binding	651	1	nucl.	nucl.	nucl.		1.04851	0.0580487	3735
FGSG_13818	Nucleic acid-binding, OB-fold	76	1	-	-	-		-0.308381	0.416401	11436
FGSG_13120	Nucleic acid-binding, OB-fold	209	1	-	-	-		0.918799	0.0385318	148
FGSG_08865	Nucleic acid-binding, OB-fold	564	1	-	-	-		-1.43366	0.0385318	239
FGSG_09852	Nucleic acid-binding, OB-fold	169	1	nucl.	-	nucl.		-1.32917	0.0392181	875
FGSG_09991	Nucleic acid-binding, OB-fold	718	1	nucl.	-	nucl.		-0.8804	0.0420561	1754
FGSG_09724	Nucleic acid-binding, OB-fold	276	1	-	-	-		0.662826	0.0550804	3585
FGSG_09662	Nucleic acid-binding, OB-fold	183	1	-	-	-		-0.746441	0.0395803	1383
FGSG_09654	Nucleic acid-binding, OB-fold	137	1	nucl.	-	nucl.		-0.153659	0.340032	9957
FGSG_09904	Nucleic acid-binding, OB-fold	1,409	1	-	nucl.	nucl.		-0.29957	0.334915	9812
FGSG_09406	Nucleic acid-binding, OB-fold	1,523	1	nucl.	nucl.	nucl.		0.12793	0.351185	10166
FGSG_09000	Nucleic acid-binding, OB-fold	379	1	nucl.	-	nucl.		-0.209228	0.301642	9163
FGSG_10122	Nucleic acid-binding, OB-fold	546	4	-	nucl.	nucl.		0.810924	0.0423784	1788
FGSG_10797	Nucleic acid-binding, OB-fold	535	1	-	-	-		-0.880698	0.0807641	4651
FGSG_10733	Nucleic acid-binding, OB-fold	146	1	-	-	-		-0.271768	0.112965	5439
FGSG_08761	Nucleic acid-binding, OB-fold	611	1	-	-	-		-0.655515	0.0449854	2298
FGSG_08756	Nucleic acid-binding, OB-fold	261	1	nucl.	-	nucl.		0.131719	0.330647	9704
FGSG_08750	Nucleic acid-binding, OB-fold	344	1	-	-	-		0.0592234	0.453726	12257
FGSG_08655	Nucleic acid-binding, OB-fold	158	1	nucl.	-	nucl.		-0.493111	0.102255	5174
FGSG_08645	Nucleic acid-binding, OB-fold	246	1	-	-	-		-0.0998079	0.346472	10056
FGSG_08737	Nucleic acid-binding, OB-fold	515	1	nucl.	nucl.	nucl.		-0.228464	0.199022	7191
FGSG_07269	Nucleic acid-binding, OB-fold	139	1	-	-	-		-0.180661	0.307196	9263
FGSG_01976	Nucleic acid-binding, OB-fold	1,034	1	nucl.	-	nucl.		-0.885875	0.0549156	3579
FGSG_01955	Nucleic acid-binding, OB-fold	165	1	nucl.	-	nucl.		-0.034072	0.374218	10632
FGSG_01920	Nucleic acid-binding, OB-fold	872	1	nucl.	nucl.	nucl.		0.124307	0.320803	9506
FGSG_06777	Nucleic acid-binding, OB-fold	722	1	nucl.	nucl.	nucl.		0.197834	0.205744	7328
FGSG_04554	Nucleic acid-binding, OB-fold	576	1	-	-	-		-1.37806	0.0385318	281
FGSG_04169	Nucleic acid-binding, OB-fold	531	1	-	-	-		-0.00653673	0.463808	12548
FGSG_06220	Nucleic acid-binding, OB-fold	311	1	-	nucl.	nucl.		-0.042362	0.390339	10932
FGSG_07105	Nucleic acid-binding, OB-fold	812	1	-	nucl.	nucl.		0.0279854	0.430914	11724
FGSG_07082	Nucleic acid-binding, OB-fold	181	1	nucl.	nucl.	nucl.		-1.18383	0.0419453	1711
FGSG_01290	Nucleic acid-binding, OB-fold	373	1	-	-	-		-0.659766	0.0516097	3252
FGSG_06951	Nucleic acid-binding, OB-fold	389	1	-	nucl.	nucl.		0.4802	0.044019	2087
FGSG_06931	Nucleic acid-binding, OB-fold	255	1	-	-	-		-0.0624142	0.362547	10425
FGSG_03695	Nucleic acid-binding, OB-fold	244	1	-	-	-		-0.903452	0.142228	6056
FGSG_01251	Nucleic acid-binding, OB-fold	1,015	1	-	-	-		-0.171101	0.314959	9393
FGSG_01220	Nucleic acid-binding, OB-fold	173	1	-	nucl.	nucl.		-0.083882	0.346321	10053
FGSG_01198	Nucleic acid-binding, OB-fold	392	1	-	-	-		0.351525	0.062248	3974
FGSG_02470	Nucleic acid-binding, OB-fold	955	1	-	nucl.	nucl.		-0.286536	0.0727059	4386
FGSG_02622	Nucleic acid-binding, OB-fold	857	1	nucl.	nucl.	nucl.		0.108636	0.407051	11263
FGSG_06110	Nucleic acid-binding, OB-fold	276	1	-	-	-		-0.107054	0.346077	10051
FGSG_04273	Nucleic acid-binding, OB-fold	149	1	-	nucl.	nucl.		-0.97477	0.0708357	4313
FGSG_05002	Nucleic acid-binding, OB-fold	1,196	1	nucl.	nucl.	nucl.		0.264414	0.241682	8019
FGSG_05012	Nucleic acid-binding, OB-fold	391	1	-	-	-		-0.796895	0.0394908	1071
FGSG_00717	Nucleic acid-binding, OB-fold	96	1	nucl.	-	nucl.		-0.653796	0.0774947	4548
FGSG_00671	Nucleic acid-binding, OB-fold	162	1	nucl.	-	nucl.		-0.25489	0.0663282	4130
FGSG_00875	Nucleic acid-binding, OB-fold	582	1	nucl.	-	nucl.		-0.572587	0.0521913	3316
FGSG_00504	Nucleic acid-binding, OB-fold	1,021	1	nucl.	nucl.	nucl.		0.401115	0.0687522	4227
FGSG_00276	Nucleic acid-binding, OB-fold	299	1	-	-	-		0.295864	0.200071	7219
FGSG_13640	Winged helix repressor DNA-binding	1,828	1	nucl.	-	nucl.		0.0164179	0.439395	11918
FGSG_10331	Winged helix repressor DNA-binding	419	1	-	-	-		-0.357222	0.430632	11715
FGSG_10886	Winged helix repressor DNA-binding	120	1	-	nucl.	nucl.		-0.814801	0.0444528	2186
FGSG_10868	Winged helix repressor DNA-binding	592	1	nucl.	nucl.	nucl.		-0.545194	0.0577011	3711
FGSG_10800	Winged helix repressor DNA-binding	241	1	nucl.	nucl.	nucl.		-0.630708	0.0775357	4551
FGSG_08481	Winged helix repressor DNA-binding	1,106	1	nucl.	nucl.	nucl.		0.200689	0.362027	10414
FGSG_08719	Winged helix repressor DNA-binding	2,343	1	nucl.	-	nucl.		-0.357015	0.0974658	5090
FGSG_08572	Winged helix repressor DNA-binding	1,236	1	nucl.	-	nucl.		0.164753	0.386915	10847
FGSG_00946	Winged helix repressor DNA-binding	764	1	nucl.	nucl.	nucl.		0.259014	0.244328	8048
FGSG_05949	Winged helix repressor DNA-binding	415	1	-	nucl.	nucl.		4.15642	0.0385318	276
FGSG_07433	Winged helix repressor DNA-binding	843	1	nucl.	-	nucl.		0.508556	0.05404	3484
FGSG_07420	Winged helix repressor DNA-binding	755	1	nucl.	nucl.	nucl.		-0.0594783	0.398176	11084
FGSG_06228	Winged helix repressor DNA-binding	486	1	nucl.	-	nucl.		0.361062	0.0890692	4907
FGSG_03597	Winged helix repressor DNA-binding	475	1	nucl.	-	nucl.		-0.103411	0.436381	11832
FGSG_05520	Winged helix repressor DNA-binding	798	1	nucl.	-	nucl.		0.276503	0.22512	7702
FGSG_02615	Winged helix repressor DNA-binding	404	1	-	-	-		-1.20975	0.044019	2080
FGSG_01689	Winged helix repressor DNA-binding	131	1	-	nucl.	nucl.		-1.12886	0.0466941	2646
FGSG_04254	Winged helix repressor DNA-binding	503	1	nucl.	nucl.	nucl.		0.345702	0.120408	5622
FGSG_01116	Winged helix repressor DNA-binding	364	1	nucl.	nucl.	nucl.		0.351699	0.0533706	3409
FGSG_01030	Winged helix repressor DNA-binding	610	1	nucl.	-	nucl.		-0.546843	0.0440813	2117
FGSG_06359	Winged helix repressor DNA-binding	588	1	nucl.	nucl.	nucl.		-0.20304	0.256931	8317
FGSG_00778	Winged helix repressor DNA-binding	384	1	-	nucl.	nucl.		-0.720894	0.0510015	3198
FGSG_00502	Winged helix repressor DNA-binding	813	1	-	-	-		-0.65612	0.0426136	1846
FGSG_13613	Transcription factor jumonji	477	1	-	nucl.	nucl.		-1.37875	0.0395803	1330
FGSG_13928	Transcription factor jumonji	577	1	-	nucl.	nucl.		-0.317807	0.156925	6371
FGSG_00934	Transcription factor jumonji	497	1	nucl.	nucl.	nucl.		-0.298643	0.27013	8561
FGSG_06840	Transcription factor jumonji	498	1	nucl.	nucl.	nucl.		-0.338368	0.0801848	4630
FGSG_05855	Transcription factor jumonji	1,657	1	nucl.	nucl.	nucl.		-0.17992	0.275092	8653
FGSG_01558	Transcription factor jumonji	1,511	1	nucl.	nucl.	nucl.		-0.196672	0.275099	8658
FGSG_00568		185	1	-	-	-		0.0457635	0.465664	12590
FGSG_02520	YL1 nuclear protein	820	1	nucl.	nucl.	nucl.		0.73037	0.0490961	2941
FGSG_07583	Negative transcriptional regulator	247	1	-	-	-		0.0753958	0.475785	12807
FGSG_04209	Negative transcriptional regulator	257	1	-	-	-		-1.47056	0.0483349	2863
FGSG_10186	ssDNA-binding transcriptional regulator	149	1	nucl.	nucl.	nucl.		-0.0331336	0.414197	11394
FGSG_01929	ssDNA-binding transcriptional regulator	1,004	1	nucl.	nucl.	nucl.		0.107748	0.406175	11251
FGSG_09837	SGT1	635	1	nucl.	-	nucl.		0.305939	0.280537	8778
FGSG_06279	SART1	647	1	nucl.	-	nucl.		-0.0545923	0.398819	11093
FGSG_10985	p53-like transcription factor	319	1	-	-	-		-1.26626	0.05404	3492
FGSG_03874	p53-like transcription factor	514	1	nucl.	-	nucl.		-0.667241	0.0452152	2386
FGSG_00350	p53-like transcription factor	280	1	-	-	-		0.060912	0.286151	8878
FGSG_07076	Zinc finger, NF-X1-type	1,096	6	nucl.	nucl.	nucl.		-0.409728	0.13488	5902
FGSG_02130	Zinc finger, NF-X1-type	2,260	1	nucl.	-	nucl.		-0.311588	0.296266	9074
FGSG_10015	Zinc finger, MIZ-type	1,155	1	nucl.	nucl.	nucl.		0.133067	0.30411	9201
FGSG_08455	Zinc finger, MIZ-type	379	1	-	nucl.	nucl.		0.514058	0.0873435	4866
FGSG_09495	AT-rich interaction region	943	1	nucl.	nucl.	nucl.		-0.133247	0.250025	8174
FGSG_09407	AT-rich interaction region	188	1	nucl.	nucl.	nucl.		-0.156562	0.317828	9442
FGSG_06071	AT-rich interaction region	1,086	1	nucl.	nucl.	nucl.		0.173371	0.189094	7005
FGSG_09389	Helix-turn-helix, AraC type	229	1	-	-	-		-0.558203	0.13539	5911
FGSG_10948	Helix-turn-helix, AraC type	286	1	-	-	-		-0.523133	0.0961948	5059
FGSG_06849	Helix-turn-helix, AraC type	722	1	nucl.	-	nucl.		0.304117	0.0445716	2198
FGSG_06805	Helix-turn-helix, AraC type	561	1	-	-	-		0.328047	0.176844	6777
FGSG_04516	Helix-turn-helix, AraC type	439	1	-	-	-		0.923273	0.277474	8720
FGSG_01295	Helix-turn-helix, AraC type	682	1	-	-	-		-0.466041	0.0628069	3999
FGSG_05373	Helix-turn-helix, AraC type	842	1	nucl.	nucl.	nucl.		-0.540543	0.045092	2354
FGSG_00374	Helix-turn-helix, AraC type	682	1	nucl.	-	nucl.		0.955889	0.136429	5948
FGSG_08474	CCR4-Not complex component, Not1	2,134	1	nucl.	nucl.	nucl.		0.0384054	0.432265	11770
FGSG_02527	DDT	1,012	1	nucl.	-	nucl.		0.191012	0.308753	9295
FGSG_05110	Zinc finger, GRF-type	375	1	nucl.	nucl.	nucl.		0.765695	0.0821896	4710
FGSG_10179	Helix-turn-helix type 3	153	1	nucl.	nucl.	nucl.		0.185443	0.255929	8285
FGSG_13911	Homeodomain-like	1,067	2	nucl.	nucl.	nucl.		-0.178677	0.286028	8876
FGSG_13431	Homeodomain-like	575	1	nucl.	nucl.	nucl.		0.189321	0.330647	9703
FGSG_09791	Homeodomain-like	544	1	nucl.	-	nucl.		-0.176135	0.358016	10323
FGSG_10221	Homeodomain-like	1,024	1	nucl.	nucl.	nucl.		-0.401266	0.0796343	4609
FGSG_09228	Homeodomain-like	277	1	nucl.	nucl.	nucl.		0.119564	0.41952	11492
FGSG_08962	Homeodomain-like	333	1	-	-	-		0.87541	0.044437	2152
FGSG_08954	Homeodomain-like	314	1	nucl.	nucl.	nucl.		1.25749	0.115	5488
FGSG_10068	Homeodomain-like	625	1	nucl.	nucl.	nucl.		-0.145266	0.184867	6930
FGSG_06966	Homeodomain-like	197	1	nucl.	nucl.	nucl.		0.897816	0.0465111	2624
FGSG_02718	Homeodomain-like	356	1	nucl.	nucl.	nucl.		0.0197832	0.477557	12848
FGSG_06123	Homeodomain-like	888	1	-	nucl.	nucl.		0.713863	0.0481148	2823
FGSG_07458	Lambda repressor-like, DNA-binding	165	1	-	-	-		-0.950099	0.185377	6940
FGSG_08915	Zinc finger, DHHC-type	447	1	nucl.	-	nucl.		-0.093408	0.367138	10508
FGSG_08531	Zinc finger, DHHC-type	680	1	nucl.	-	nucl.		-0.0643319	0.361312	10390
FGSG_01411	Zinc finger, DHHC-type	438	1	-	-	-		0.0704059	0.426987	11651
FGSG_05896	Zinc finger, DHHC-type	551	1	-	-	-		0.494591	0.157706	6395
FGSG_06542	Zinc finger, DHHC-type	703	1	-	-	-		0.674882	0.0444699	2189
FGSG_12977	Zinc finger, CCHC-type	317	1	-	nucl.	nucl.		-0.666587	0.0883338	4885
FGSG_09892	Zinc finger, CCHC-type	618	1	nucl.	nucl.	nucl.		0.119033	0.291052	8980
FGSG_08897	Zinc finger, CCHC-type	461	1	nucl.	nucl.	nucl.		-0.173683	0.276935	8706
FGSG_10143	Zinc finger, CCHC-type	435	10	nucl.	-	nucl.		0.0524913	0.483003	12943
FGSG_10286	Zinc finger, CCHC-type	181	7	nucl.	nucl.	nucl.		-0.401676	0.215651	7483
FGSG_10277	Zinc finger, CCHC-type	147	1	nucl.	-	nucl.		0.705258	0.291198	8983
FGSG_10716	Zinc finger, CCHC-type	981	1	nucl.	nucl.	nucl.		0.204246	0.178344	6809
FGSG_01984	Zinc finger, CCHC-type	223	1	nucl.	nucl.	nucl.		-0.239433	0.406111	11249
FGSG_06910	Zinc finger, CCHC-type	245	1	nucl.	nucl.	nucl.		-0.209205	0.213629	7443
FGSG_02080	Zinc finger, CCHC-type	1,694	2	-	-	-		0.447995	0.18185	6879
FGSG_05280	Zinc finger, CCHC-type	719	1	nucl.	nucl.	nucl.		-0.22644	0.127143	5771
FGSG_02646	Zinc finger, CCHC-type	237	7	nucl.	nucl.	nucl.		-0.33528	0.173397	6716
FGSG_12264	Zinc finger, Rad18-type putative	655	1	nucl.	nucl.	nucl.		0.181643	0.31108	9328
FGSG_04221	Zinc finger, Rad18-type putative	684	1	nucl.	-	nucl.		0.100999	0.406578	11254
FGSG_04258	Zinc finger, Rad18-type putative	344	1	nucl.	-	nucl.		0.0633871	0.465955	12594
FGSG_00902	Transcription factor TFIIS	307	1	nucl.	nucl.	nucl.		0.0308254	0.42028	11508
FGSG_08551	Transcription factor TFIIS	110	1	-	nucl.	nucl.		-0.830983	0.0474755	2707
FGSG_06291	Bromodomain transcription factor	1,137	1	nucl.	nucl.	nucl.		0.191949	0.288551	8937
FGSG_01096	Bromodomain transcription factor	233	1	-	nucl.	nucl.		-0.158027	0.186399	6955
FGSG_09871	Bromodomain transcription factor	307	1	nucl.	nucl.	nucl.		-0.133547	0.172225	6695
