# Supplementary material for: Development of a novel multiplex DNA microarray for Fusarium graminearum and analysis of azole fungicide responses
Source: BMC Genomics. 2011 Jan 21;12:52. doi: 10.1186/1471-2164-12-52 (PMC3037902; doi:10.1186/1471-2164-12-52)
Supplement: Additional file 3 — Statistical results of microarray hybridizations. This file includes information about statistical analyses with the software EDGE. Results shown include processed and normalized signal data used as input data and provides the original output data (Target ID, rank, q value, graphics). In addition, quantitative data of the fold-change (FC, log2 differences) are shown. Moreover, the file provides a complete list of genes with significantly increased resp. decreased transcript abundances. [file 1471-2164-12-52-S3.XLS]

## Sheet:  Treated vs. untreated 
Input data to ODP statistics calculation by EDGE software								Output data from ODP statistics				Quantitative transcript differences
												treated vs. untreated samples
	Processed and normalized signal data
TargetID	untreated sample 1	untreated sample 2	untreated sample 3	treated sample 1	treated sample 2	treated sample 3		Rank	TargetID	q value		Fold Change (FC)	Log2 FC
FGST_03867	3815.04	601.587	1340.1	327786	306237	303075		1	FGST_03867	0.00609775		162.783	7.34681
FGST_02586	1305.33	752.164	662.591	88802.1	87226.9	83210.1		2	FGST_02586	0.00609775		95.3056	6.57449
FGST_03145	46.8746	54.5351	49.7177	346.157	348.869	360.394		3	FGST_03145	0.0121955		6.98364	2.80398
FGST_11186	8487.72	6607.3	4518.25	66556	67287.5	63713.8		4	FGST_11186	0.0121955		10.0726	3.33237
FGST_04330	18131	6077.05	7515.79	141252	132415	136147		5	FGST_04330	0.0121955		12.9181	3.69133
FGST_02861	3143.86	3143.86	3054.51	1133.76	1142.85	1057.48		6	FGST_02861	0.0121955		0.356884	-1.48647
FGST_03420	211.8	53.9874	61.2974	2642.84	2655.21	2691.17		7	FGST_03420	0.0121955		24.4255	4.61032
FGST_07350	350.334	369.011	357.283	81.7776	79.025	77.2667		8	FGST_07350	0.0121955		0.221125	-2.17707
FGST_09723	11712.9	11654.8	11682.5	13348.3	13280.1	13246.6		9	FGST_09723	0.0121955		1.13766	0.186065
FGST_12041	871.682	602.924	977.59	8584.97	9279.14	9173.26		10	FGST_12041	0.0121955		11.0258	3.46281
FGST_09963	1003.77	972.676	1004.27	214.682	210.409	256.072		11	FGST_09963	0.0121955		0.228523	-2.12959
FGST_11675	21759.4	20157.4	19549	70976.9	68666.3	74732.3		12	FGST_11675	0.0121955		3.48772	1.80228
FGST_03108	1416.69	1421.73	1376.89	3925.89	3718.4	3836.76		13	FGST_03108	0.0121955		2.72366	1.44555
FGST_12653	1301.76	540.836	551.843	118655	141252	130778		14	FGST_12653	0.0121955		163.164	7.35017
FGST_04544	153.181	42.7693	84.0225	1906.68	1972.64	1836.77		15	FGST_04544	0.0121955		20.4166	4.35167
FGST_05584	3385.64	1295.46	2326.59	218092	280141	273803		16	FGST_05584	0.0121955		110.17	6.78358
FGST_06566	5309.94	1139.77	1771.3	273803	327786	408521		17	FGST_06566	0.0134151		122.869	6.94098
FGST_03939	1479.87	1365.06	1554.4	21645.7	22710.2	24621.1		18	FGST_03939	0.0134151		15.679	3.97076
FGST_03169	20282.3	11139	11993.8	113983	118655	127965		19	FGST_03169	0.0134151		8.30596	3.05415
FGST_01744	82.0238	97.5519	128.708	1813.32	1995.29	1892.2		20	FGST_01744	0.0134151		18.4921	4.20884
FGST_00927	3935.95	3954.49	3722.17	814.724	879.387	977.09		21	FGST_00927	0.0156799		0.230026	-2.12013
FGST_05100	22582.2	12753	14380.9	104554	115962	105019		22	FGST_05100	0.0180281		6.5479	2.71103
FGST_10075	4207.48	2339.5	3347.16	37719.1	41504.5	43555.6		23	FGST_10075	0.0180281		12.4093	3.63335
FGST_09523	21210.9	19487.7	15208.9	62118.5	61835.1	65228		24	FGST_09523	0.0223584		3.38384	1.75866
FGST_02421	636.693	725.81	602.096	40869	35454.2	42611.1		25	FGST_02421	0.0229838		60.5387	5.91978
FGST_10061	296.571	207.992	145.947	35091.1	42439	40132.1		26	FGST_10061	0.0229838		180.877	7.49887
FGST_11238	24670.3	25038.4	19352.3	114838	99310.5	110477		27	FGST_11238	0.0239705		4.70056	2.23283
FGST_01463	5579.72	6146.51	5621.72	13393.4	13462.7	14290		28	FGST_01463	0.0239705		2.37182	1.24599
FGST_11845	8107.56	5279.8	7561.07	30155.4	27547.9	27522.4		29	FGST_11845	0.0239705		4.06836	2.02445
FGST_10644	2097.08	2394.34	2153.58	26973.1	25944.1	30450.3		30	FGST_10644	0.0262966		12.5459	3.64914
FGST_09672	52772.3	54097	55459.6	30030.6	25762.2	26654.8		31	FGST_09672	0.0262966		0.507905	-0.977369
FGST_06914	183447	188470	179487	122233	113983	115115		32	FGST_06914	0.0262966		0.637156	-0.65028
FGST_10638	9558.77	7115.97	3414.79	95852.1	116469	111127		33	FGST_10638	0.0269779		16.1003	4.00902
FGST_11621	24258.3	26106.3	27470.2	5813.25	6106.34	6736.58		34	FGST_11621	0.0272606		0.239689	-2.06076
FGST_12069	6321.24	8953.51	12312.5	49222.1	49222.1	54961		35	FGST_12069	0.0284562		5.56074	2.47528
FGST_00786	74420.9	78794.9	75717.7	47627.1	50836.4	47839.2		36	FGST_00786	0.0284562		0.639062	-0.645972
FGST_06567	1414.51	310.927	627.039	201457	222111	287795		37	FGST_06567	0.0290816		302.389	8.24026
FGST_06096	207.394	58.4588	220.181	7182.56	6767.61	6221.02		38	FGST_06096	0.0290816		41.5016	5.3751
FGST_06014	117.155	141.331	145.25	515.096	545.257	544.587		39	FGST_06014	0.0290816		3.97522	1.99103
FGST_01161	4239.64	5559.82	6472.49	25516.5	29891.1	29014.5		40	FGST_01161	0.0291632		5.1882	2.37523
FGST_10623	11952.4	5553	8625.45	170638	218092	172575		41	FGST_10623	0.0291632		21.4806	4.42496
FGST_02689	38.0757	38.5183	39.9986	7.97849	6.23713	8.93946		42	FGST_02689	0.0291632		0.198598	-2.33208
FGST_05170	14849	14168	15740.8	3816.73	2864.93	3042.16		43	FGST_05170	0.0291632		0.217254	-2.20254
FGST_10788	17613.3	17069.5	16881.9	8790.87	8760.11	7575.08		44	FGST_10788	0.0291632		0.487272	-1.0372
FGST_04231	64.3084	48.3341	53.5353	3394.35	3342.23	2965.46		45	FGST_04231	0.0291632		58.3834	5.86749
FGST_00999	3247.45	4426.12	2491.74	26770.9	22229.8	25431.5		46	FGST_00999	0.0291632		7.32218	2.87227
FGST_10751	10724.9	12186	11712.9	2262.96	2468.98	3032.6		47	FGST_10751	0.0293211		0.224255	-2.15679
FGST_04534	4753.66	697.531	1306.33	205717	297329	218092		48	FGST_04534	0.0299806		106.716	6.73764
FGST_01178	32676.3	15793.7	12790.6	175801	151695	149331		49	FGST_01178	0.0303692		7.78357	2.96043
FGST_01229	926.509	649.526	658.347	3773.75	4077.68	4169.2		50	FGST_01229	0.0303692		5.37985	2.42756
FGST_10777	5688.86	5652.95	3680.36	29760.3	24909.3	29078.8		51	FGST_10777	0.0303692		5.57498	2.47897
FGST_04474	73733.5	69637.2	109775	253925	232951	253925		52	FGST_04474	0.0317543		2.92639	1.54912
FGST_03729	201.98	197.734	181.039	21.6996	18.3284	23.1426		53	FGST_03729	0.0317543		0.108773	-3.2006
FGST_06998	1787.92	1882.33	1792.43	916.09	935.156	952.759		54	FGST_06998	0.0320697		0.513302	-0.96212
FGST_11108	5722.14	3680.36	5000.59	29014.5	30699.8	25184.8		55	FGST_11108	0.0328843		5.8945	2.55937
FGST_00372	36354.8	40197.5	36260.6	12593.4	7393.14	9468.79		56	FGST_00372	0.0328843		0.261099	-1.93733
FGST_12796	9493.05	9885.19	9108.57	3070.3	2373.83	2998.11		57	FGST_12796	0.0329279		0.296356	-1.7546
FGST_09781	4431.19	4450.45	4731.73	1820.5	1795.79	1625.8		58	FGST_09781	0.0329279		0.385069	-1.37681
FGST_12197	4097.23	4433.5	4266.23	845.832	1158.67	860.593		59	FGST_12197	0.0329279		0.223889	-2.15914
FGST_04636	158.117	47.7297	96.1775	5932.66	6408.7	5354.94		60	FGST_04636	0.0329279		58.5924	5.87264
FGST_11081	19993.4	21719.5	18698	5040.15	4142.33	4239.64		61	FGST_11081	0.0331878		0.22218	-2.1702
FGST_10705	95852.1	44938.2	49928.9	303075	338223	465694		62	FGST_10705	0.0348162		5.80431	2.53712
FGST_08603	1222.98	781.732	855.116	25038.4	19232.6	23283.9		63	FGST_08603	0.0350185		23.622	4.56206
FGST_02245	13375.2	6165.97	9008.3	69848.6	81850	71177.2		64	FGST_02245	0.0350185		7.80665	2.9647
FGST_05305	125933	60245.3	141252	374056	430235	327786		65	FGST_05305	0.0350185		3.45746	1.78971
FGST_07487	1662.99	2144.24	1263.31	46038.1	42840.7	35519		66	FGST_07487	0.0350185		24.5335	4.61668
FGST_02420	180.775	173.827	130.185	4257.77	3773.75	3662.67		67	FGST_02420	0.0350185		24.1224	4.5923
FGST_10927	5107.33	6320.8	3935.95	19216.3	21542.5	19967		68	FGST_10927	0.0350185		3.95245	1.98275
FGST_08213	8335.47	8305.42	9219.43	38759.9	32340	35424.7		69	FGST_08213	0.0350185		4.11923	2.04238
FGST_08019	1851.59	1194.89	1525.73	5927.82	6188.19	5646.87		70	FGST_08019	0.0350185		3.88497	1.9579
FGST_01559	8119.46	7425	9444.36	27179.4	23724.2	25907.6		71	FGST_01559	0.0356942		3.07382	1.62003
FGST_05988	1035.91	1469.87	1712.41	6723.48	7489.83	7647.35		72	FGST_05988	0.0356942		5.18248	2.37364
FGST_12919	28690	29302.2	24346.8	5019.29	3881.4	2610.41		73	FGST_12919	0.0356942		0.139801	-2.83855
FGST_04535	7049.32	4488.13	6313.85	77818.9	102608	89951.9		74	FGST_04535	0.0356942		15.1462	3.92088
FGST_01641	42439	43141.7	45181.8	22334	16762.9	17824.7		75	FGST_01641	0.0356942		0.435305	-1.1999
FGST_08486	19328.6	20735.7	20157.4	10699.8	10714.2	12019.8		76	FGST_08486	0.0356942		0.55518	-0.848974
FGST_05353	13633.8	9517.22	7805.19	166346	153696	213370		77	FGST_05353	0.0356942		17.2312	4.10695
FGST_01418	4825.41	4491.44	4771.35	8916.03	8794.56	9566.66		78	FGST_01418	0.0356942		1.93618	0.953212
FGST_06638	30301.5	24291.5	30880.7	3077.86	1935.91	2152.37		79	FGST_06638	0.0356942		0.0838403	-3.57621
FGST_05235	2841.24	953.912	1429.8	12299.9	13414.9	11891.5		80	FGST_05235	0.0356942		7.19746	2.84749
FGST_08345	34861.8	31742.8	32280.6	12511.4	7912.68	9320.65		81	FGST_08345	0.0356942		0.3008	-1.73312
FGST_11824	19522.9	18704.7	18898.3	100170	95852.1	120273		82	FGST_11824	0.0356942		5.53681	2.46905
FGST_02337	928.917	396.869	661.99	19826.9	22738.5	17686		83	FGST_02337	0.0357257		30.311	4.92177
FGST_11829	32405.6	33095.5	31257.1	14168	13938.2	10296.9		84	FGST_11829	0.0357257		0.396897	-1.33316
FGST_01096	2.38802	3.66432	3.18791	15.5331	15.8457	16.6638		85	FGST_01096	0.0357257		5.19927	2.37831
FGST_05940	55459.6	58342	50570.5	20390	18625.4	18250.1		86	FGST_05940	0.0358856		0.34839	-1.52123
FGST_00551	68494.1	68878.5	79668.1	17629	13011.8	20501.3		87	FGST_00551	0.0358856		0.235633	-2.08539
FGST_04022	3310.98	3139.14	2995.93	947.611	791.761	779.707		88	FGST_04022	0.0371168		0.26668	-1.90682
FGST_02422	1674.4	1050.8	646.135	15834.6	12903.7	14349.8		89	FGST_02422	0.0371168		12.7807	3.6759
FGST_08318	11750.6	11952.4	10186.4	2882.89	2283.93	1790.11		90	FGST_08318	0.0371168		0.205284	-2.28431
FGST_04596	2687.12	823.342	1214.62	11453.1	13319.9	12500.4		91	FGST_04596	0.0371168		7.88842	2.97974
FGST_04328	12890.2	14072.1	12593.4	4436.52	3040.85	3092.35		92	FGST_04328	0.0371168		0.267211	-1.90395
FGST_10639	2478.36	1709.39	3155.35	36794	46109.8	36612.9		93	FGST_10639	0.0373733		16.2761	4.02468
FGST_09195	3015.23	2891.56	2870.91	1097.38	969.194	842.084		94	FGST_09195	0.0374851		0.331368	-1.59349
FGST_01519	5275.46	4642.48	4397.02	14385.4	15900.9	13824.9		95	FGST_01519	0.0374851		3.08148	1.62362
FGST_06255	2048.1	1929.19	2746.57	69331.4	89481.1	70976.9		96	FGST_06255	0.0385318		34.1752	5.09488
FGST_08030	3013.89	3028.07	2177.48	10694.2	9763.84	11545.2		97	FGST_08030	0.0385318		3.8936	1.9611
FGST_09465	1779.98	1407.2	1836.23	4100.52	4075.07	4060.27		98	FGST_09465	0.0385318		2.43577	1.28438
FGST_11404	55750.1	57720.3	49791	25762.2	26654.8	28155.6		99	FGST_11404	0.0385318		0.493519	-1.01882
FGST_12870	1267.14	1237.78	1210.33	751.654	690.097	710.293		100	FGST_12870	0.0385318		0.579247	-0.78775
FGST_03787	3225.19	3098.51	2753.96	7850.1	7651.88	6968		101	FGST_03787	0.0385318		2.47531	1.30761
FGST_05524	3555.82	4072.28	4101.92	18803.9	22500.2	18392.2		102	FGST_05524	0.0385318		5.08918	2.34743
FGST_04179	1607.91	409.744	596.359	21870.6	29445.7	25208.7		103	FGST_04179	0.0385318		29.2749	4.87159
FGST_12751	807.367	883.779	797.504	159.716	107.045	118.08		104	FGST_12751	0.0385318		0.154639	-2.69303
FGST_10619	2833.49	5366.4	5731.71	29122.5	22809.5	26427.8		105	FGST_10619	0.0385318		5.6246	2.49175
FGST_11007	13348.3	13091	12653.2	6425.27	6869.5	7437.62		106	FGST_11007	0.0385318		0.530342	-0.915006
FGST_00880	22661.3	26689.6	25660.8	7690.22	9255.4	9558.77		107	FGST_00880	0.0385318		0.353336	-1.50089
FGST_08909	552.116	349.844	527.477	1842.61	1952.71	1948.78		108	FGST_08909	0.0385318		4.01844	2.00664
FGST_04025	455.665	617.877	592.212	5502.05	6291.42	5267.14		109	FGST_04025	0.0385318		10.242	3.35642
FGST_10358	4889.01	4804.71	4285.7	10018	11051.1	9928.61		110	FGST_10358	0.0385318		2.21738	1.14886
FGST_10693	5042.57	4806.11	4711.64	12086.7	10560.8	11800.3		111	FGST_10693	0.0385318		2.36586	1.24237
FGST_05167	638.348	666.939	634.488	326.822	329.036	293.655		112	FGST_05167	0.0385318		0.489497	-1.03063
FGST_07607	4997.04	4239.64	5225.01	10464.5	11574.2	11368.7		113	FGST_07607	0.0385318		2.31006	1.20793
FGST_06817	1280.26	1009.86	1243.03	4955.92	5484.11	4634.54		114	FGST_06817	0.0385318		4.2666	2.09309
FGST_02318	381.823	557.915	421.696	2043.3	2174.58	2322.42		115	FGST_02318	0.0385318		4.80398	2.26423
FGST_00722	4453.11	6921.26	5813.25	17157.7	15491.6	17194.7		116	FGST_00722	0.0385318		2.89999	1.53605
FGST_04906	1361.68	437.612	1187.4	6853.35	6748.26	5997.87		117	FGST_04906	0.0385318		6.56228	2.7142
FGST_02144	1373.44	1721.48	1196.9	28082.1	24503.7	20319.9		118	FGST_02144	0.0385318		16.9871	4.08637
FGST_04045	6091.63	5332.58	5154.98	1101.15	1067.45	933.333		119	FGST_04045	0.0385318		0.187098	-2.41814
FGST_05583	1730.31	1525.73	1163.37	7919.29	9810.89	8597.43		120	FGST_05583	0.0385318		5.95726	2.57465
FGST_06797	3396.88	3565.68	3971.85	10592.8	12397.3	12544.8		121	FGST_06797	0.0385318		3.24982	1.70036
FGST_05497	306237	228397	297329	68494.1	64815	49049.1		122	FGST_05497	0.0385318		0.21919	-2.18974
FGST_10801	310.411	543.042	481.7	1788.92	1787.92	1733.24		123	FGST_10801	0.0385318		3.97713	1.99173
FGST_01960	17894.7	19328.6	21434.9	73292.8	62224.8	76787.7		124	FGST_01960	0.0385318		3.61936	1.85574
FGST_00813	55825.7	53898.1	61835.1	31695	32405.6	31580.8		125	FGST_00813	0.0385318		0.557717	-0.842394
FGST_08171	3697.95	3782.29	3715.94	7868.85	7437.62	8492.2		126	FGST_08171	0.0385318		2.12561	1.08787
FGST_05625	26083.9	29560.9	39073.5	79829.9	80140.1	75717.7		127	FGST_05625	0.0385318		2.4883	1.31516
FGST_11381	1257.72	515.314	454.96	7120.85	8672.79	8895.91		128	FGST_11381	0.0385318		11.0815	3.47008
FGST_06237	67287.5	63713.8	68666.3	40132.1	33064.1	33619.4		129	FGST_06237	0.0385318		0.534967	-0.902477
FGST_13097	532.622	253.585	294.257	2442.21	2788.46	2733.7		130	FGST_13097	0.0385318		7.37125	2.88191
FGST_04235	143.77	95.692	105.128	1678.91	1678.91	1953.34		131	FGST_04235	0.0385318		15.413	3.94607
FGST_07134	19795.1	17590	20282.3	7262.45	5662.58	4821.05		132	FGST_07134	0.0385318		0.307731	-1.70026
FGST_12507	515.709	194.97	347.959	2598.19	2472.27	2362.58		133	FGST_12507	0.0385318		7.02132	2.81174
FGST_03264	883.049	762.447	796.262	73.4892	63.6893	83.8441		134	FGST_03264	0.0385318		0.0905178	-3.46565
FGST_04346	19110.3	22182.2	20771.2	6965.89	8615.67	6320.8		135	FGST_04346	0.0385318		0.352901	-1.50266
FGST_10692	1112.55	906.445	679.833	18058.6	24535.8	24503.7		136	FGST_10692	0.0385318		24.862	4.63587
FGST_01125	9839.7	10699.8	10292.9	6280.13	6325.91	6526.47		137	FGST_01125	0.0385318		0.620532	-0.688424
FGST_09936	137.363	56.7335	117.155	692.354	757.647	694.967		138	FGST_09936	0.0385318		6.89144	2.78481
FGST_12552	4838.65	3623.28	3374.69	29078.8	28042	21944.4		139	FGST_12552	0.0385318		6.67971	2.73979
FGST_07328	9279.14	6000.07	4965.07	35232.2	38526.8	31105.4		140	FGST_07328	0.0385318		5.17995	2.37294
FGST_00951	5213.11	4907.05	4778.76	1827.86	1485.12	1246.81		141	FGST_00951	0.0385318		0.306048	-1.70817
FGST_03941	2682.47	2740.1	2393.78	5446.89	5050.58	5556.03		142	FGST_03941	0.0385318		2.05383	1.03832
FGST_01665	60796.8	66668.2	69637.2	21210.9	8081.06	8814.4		143	FGST_01665	0.0385318		0.193333	-2.37084
FGST_01614	3285.68	3364.2	3107.67	11581.4	9673.16	11718.3		144	FGST_01614	0.0385318		3.37921	1.75669
FGST_04670	52043	60796.8	47057.6	6844.08	4370.46	3851.62		145	FGST_04670	0.0385318		0.0942239	-3.40776
FGST_09878	3489.97	3930.7	3839.08	19925.3	26128.6	25516.5		146	FGST_09878	0.0385318		6.35631	2.66819
FGST_12869	120273	115962	100609	40092.6	50341.1	44071.5		147	FGST_12869	0.0385318		0.39931	-1.32442
FGST_08389	3034.38	3046.35	3075.26	5729.99	5465.61	6114.18		148	FGST_08389	0.0385318		1.89054	0.918799
FGST_06456	1147.66	1130.74	1598.45	14521.5	16260.7	19352.3		149	FGST_06456	0.0385318		12.9318	3.69285
FGST_08991	4857.29	3413.33	5491.29	15756.7	18356.8	18864.6		150	FGST_08991	0.0385318		3.84962	1.94472
FGST_04331	2494.03	2513.23	2667.21	3877.83	3734.93	3818.26		151	FGST_04331	0.0385318		1.48949	0.574814
FGST_08717	559.527	525.075	516.774	233.862	218.987	245.995		152	FGST_08717	0.0385318		0.436402	-1.19627
FGST_03025	248.18	255.619	289.789	873.765	982.812	927.029		153	FGST_03025	0.0385318		3.50762	1.81049
FGST_03465	25038.4	27247.1	27374	13180.7	14616.1	11399.9		154	FGST_03465	0.0385318		0.492054	-1.02311
FGST_10719	13000.1	11943.3	12074.3	4726.72	5040.15	6079.42		155	FGST_10719	0.0385318		0.428074	-1.22407
FGST_04675	486.36	360.394	462.496	2506.95	2164.55	2359.86		156	FGST_04675	0.0385318		5.37052	2.42506
FGST_11287	7393.14	6205	5790.44	27374	22306.3	22809.5		157	FGST_11287	0.0385318		3.73879	1.90257
FGST_08150	7720.2	7361.6	6965.89	3724.41	3553.33	3136.59		158	FGST_08150	0.0385318		0.472355	-1.08206
FGST_11317	15129.6	15129.6	13327.8	5848.64	4733.31	6321.24		159	FGST_11317	0.0385318		0.387804	-1.3666
FGST_05283	1878.62	1560.54	2404.17	5750.68	5990.21	6468.27		160	FGST_05283	0.0385318		3.11623	1.6398
FGST_11926	2766.91	899.817	1026.13	19967	25613.5	27799.2		161	FGST_11926	0.0385318		15.6365	3.96684
FGST_11801	23872.7	9307.13	10970.3	87226.9	108737	86802.1		162	FGST_11801	0.0385318		6.40465	2.67912
FGST_08648	3288.23	1263.07	1280.6	43942.1	48185.3	34702.9		163	FGST_08648	0.0385318		21.7477	4.44279
FGST_12872	48879.2	46546.3	43942.1	16804.1	13668.1	22306.3		164	FGST_12872	0.0385318		0.3787	-1.40087
FGST_05225	22263.4	13067.1	18770.9	53710.6	52228.8	60796.8		165	FGST_05225	0.0385318		3.08192	1.62383
FGST_11828	32056.1	36840.5	34657.6	15012	16532.6	12599.8		166	FGST_11828	0.0385318		0.426293	-1.23008
FGST_13043	478.387	549.202	507.65	85.6761	96.6335	98.9614		167	FGST_13043	0.0385318		0.18321	-2.44843
FGST_10417	655.128	530.375	534.895	14550.2	17743.6	13052.5		168	FGST_10417	0.0385318		26.358	4.72017
FGST_02049	102.48	32.8813	16.3818	2086.08	2575.63	2561.28		169	FGST_02049	0.0385318		47.6	5.57289
FGST_11214	10348.2	10640.5	9497.26	5507.32	5725.9	5619.83		170	FGST_11214	0.0385318		0.552814	-0.855135
FGST_08524	72203	85827	72467.8	29610.3	24894.1	21409.6		171	FGST_08524	0.0385318		0.329348	-1.60232
FGST_03335	256.841	236.161	251.117	90.9642	64.986	78.2893		172	FGST_03335	0.0385318		0.314788	-1.66755
FGST_02908	4821.05	4037.26	4861.25	11415.4	13393.4	11509.7		173	FGST_02908	0.0385318		2.64721	1.40447
FGST_06787	5593.13	3714.73	5501.02	17922.6	17922.6	21592.7		174	FGST_06787	0.0385318		3.87861	1.95554
FGST_08317	7853.94	8089.89	9827.56	1164.85	1197.68	980.051		175	FGST_08317	0.0385318		0.129701	-2.94674
FGST_06816	270.564	268.633	311.813	6638.3	8953.51	8668.84		176	FGST_06816	0.0385318		28.5081	4.8333
FGST_07821	12742.1	13482.4	13375.2	5437.16	4164.11	6330.14		177	FGST_07821	0.0385318		0.402311	-1.31362
FGST_11776	3108.64	2173.69	2302.55	25279.9	26305.5	19126.3		178	FGST_11776	0.0385318		9.32272	3.22075
FGST_06878	500.774	264.987	333.402	2584.13	3185.45	2912.79		179	FGST_06878	0.0385318		7.89908	2.98168
FGST_05765	5848.64	4753.66	5397.15	33119.2	44157.3	38438.7		180	FGST_05765	0.0385318		7.23246	2.85449
FGST_08182	702.022	922.544	1861.89	7654.28	7510.13	9080.87		181	FGST_08182	0.0385318		6.95414	2.79787
FGST_05924	13645.4	16260.7	13952.9	3175.04	4354.15	4221.75		182	FGST_05924	0.0385318		0.267925	-1.9001
FGST_02685	1576.21	1146.57	1025.73	28155.6	37719.1	29704.7		183	FGST_02685	0.0385318		25.4979	4.67231
FGST_07835	2171.85	2093.46	2283.93	1183.68	1191.28	1228.23		184	FGST_07835	0.0385318		0.550168	-0.862055
FGST_09578	4778.76	4325.82	4845.65	8429.03	7759.4	8477.44		185	FGST_09578	0.0385318		1.76813	0.822227
FGST_03742	3792.13	2009	1596.68	12186	15027.1	13180.7		186	FGST_03742	0.0385318		5.46024	2.44896
FGST_11485	4682.92	2560.78	2710.81	18201.7	14512.2	17263.8		187	FGST_11485	0.0385318		5.0206	2.32786
FGST_07497	4758.13	3465.49	3777.03	17128.7	22491.5	20831.9		188	FGST_07497	0.0385318		5.0374	2.33268
FGST_01652	95114.5	102330	113983	44724.4	39205	50195.4		189	FGST_01652	0.0385318		0.430677	-1.21532
FGST_03731	36902.9	34821.5	33119.2	21252.1	17157.7	19809.5		190	FGST_03731	0.0385318		0.555296	-0.84867
FGST_06049	1088.61	1281.04	891.298	23990.5	25708.3	32901.1		191	FGST_06049	0.0385318		25.3301	4.66278
FGST_03849	2462.04	1814.59	2159.67	7930.06	9957.93	9609.33		192	FGST_03849	0.0385318		4.27223	2.09499
FGST_05760	11394	12633	10299.8	3347.16	3782.29	2867		193	FGST_05760	0.0385318		0.291214	-1.77985
FGST_11191	3184.36	2103.64	2841.24	138234	209767	223544		194	FGST_11191	0.0385318		70.3074	6.1356
FGST_11039	3772.1	4108.74	4235.68	6797.25	6503.28	6335.77		195	FGST_11039	0.0385318		1.62062	0.696547
FGST_04348	1227.71	1293.63	1194.41	674.442	641.121	672.087		196	FGST_04348	0.0385318		0.534926	-0.902588
FGST_09799	4227.35	2179.02	2689.93	57875.6	68494.1	82307.1		197	FGST_09799	0.0385318		22.9409	4.51985
FGST_11597	9513.34	6514.85	10973.5	46195.5	57539.3	61577.9		198	FGST_11597	0.0385318		6.12232	2.61408
FGST_04813	48572.3	39926.8	41238.7	14087.6	8154.01	13011.8		199	FGST_04813	0.0385318		0.271728	-1.87977
FGST_03021	5611.52	4816.98	5248.17	13923.8	16383.1	13728.7		200	FGST_03021	0.0385318		2.80899	1.49005
FGST_13120	18749.9	20550.5	20715.4	9271.2	10964.4	8678.3		201	FGST_13120	0.0385318		0.48177	-1.05358
FGST_04741	11225.4	13077.5	27850.1	185648	193951	280141		202	FGST_04741	0.0385318		12.6501	3.66108
FGST_02249	3024.09	3848.31	4083.19	8379.83	7674.25	8069.32		203	FGST_02249	0.0385318		2.20193	1.13877
FGST_02434	7489.83	5128.59	3365.35	20442.8	23564	25327.4		204	FGST_02434	0.0385318		4.33779	2.11696
FGST_12220	7966.81	10025.9	9648.12	1808.64	2106.53	2133.17		205	FGST_12220	0.0385318		0.218819	-2.19219
FGST_07726	432.911	421.173	409.916	231.773	258.523	235.034		206	FGST_07726	0.0385318		0.573838	-0.801285
FGST_07685	4473.95	3400.67	3585.84	19774.4	16107.5	21343.8		207	FGST_07685	0.0385318		4.99332	2.32
FGST_13104	2825.64	2628.53	2545.31	1148.75	1131.37	997.006		208	FGST_13104	0.0385318		0.409667	-1.28748
FGST_12848	1264.11	1290.78	1312.4	828.803	733.223	760.247		209	FGST_12848	0.0385318		0.600489	-0.735789
FGST_10703	2906.15	2882.14	2226.95	5353.29	5476.38	5398.74		210	FGST_10703	0.0385318		2.02469	1.0177
FGST_03098	111638	138234	129062	52874.2	41563.7	50773		211	FGST_03098	0.0385318		0.383209	-1.3838
FGST_07537	1142.85	1026.13	847.815	4501.95	4629.98	3792.13		212	FGST_07537	0.0385318		4.28404	2.09897
FGST_10520	7679.03	4337.31	5864.11	20010.4	24641.6	24535.8		213	FGST_10520	0.0385318		3.86947	1.95214
FGST_02037	839.518	492.252	620.523	3372.3	4094.04	3465.49		214	FGST_02037	0.0385318		5.59948	2.48529
FGST_00466	54097	55825.7	60796.8	36040.1	37248.9	35373.3		215	FGST_00466	0.0385318		0.636496	-0.651776
FGST_08021	28664.3	27087.6	28155.6	14498.8	15448.7	10464.5		216	FGST_08021	0.0385318		0.481626	-1.05401
FGST_03827	6523.02	7633.9	7059.46	2805.03	2691.17	2028.64		217	FGST_03827	0.0385318		0.354671	-1.49545
FGST_01955	8765.83	13909.4	10747.1	29378.4	29078.8	26128.6		218	FGST_01955	0.0385318		2.53082	1.33961
FGST_11146	1691.9	1875.95	1848.51	4705.33	4793.24	5545.72		219	FGST_11146	0.0385318		2.77756	1.47382
FGST_00597	2619.8	2380.18	2513.23	1161.22	1194.41	1073.85		220	FGST_00597	0.0385318		0.45646	-1.13144
FGST_09570	3337.52	3824.77	3507.29	1352.62	1182.13	1352.9		221	FGST_09570	0.0385318		0.364368	-1.45653
FGST_11488	3367.71	2359.33	2123.35	10092.4	10092.4	12272.2		222	FGST_11488	0.0385318		4.13444	2.04769
FGST_11167	788.432	431.84	330.928	37664	51511.9	38051.9		223	FGST_11167	0.0385318		82.0189	6.35788
FGST_03929	1463.22	1218.66	1418.55	6526.47	6472.49	8000.95		224	FGST_03929	0.0385318		5.1214	2.35654
FGST_04472	753.435	256.38	374.942	8549.93	11631.7	11712.9		225	FGST_04472	0.0385318		23.0326	4.5256
FGST_11203	290.069	263.555	288.615	543.976	560.342	590.16		226	FGST_11203	0.0385318		2.01187	1.00854
FGST_03577	3714.73	4261.77	4157.12	1512.45	1563.14	1646.02		227	FGST_03577	0.0385318		0.389134	-1.36166
FGST_05317	3331.85	2108.12	3853.98	17503.8	21645.7	23935.4		228	FGST_05317	0.0385318		6.78773	2.76293
FGST_10517	142.949	104.912	153.426	640.577	691.111	745.628		229	FGST_10517	0.0385318		5.17663	2.37201
FGST_04232	539.884	351.844	344.222	56456.1	83998.5	67789.1		230	FGST_04232	0.0385318		168.489	7.39651
FGST_11962	12460.4	8565	8668.84	68007.1	93772.4	73733.5		231	FGST_11962	0.0385318		7.93127	2.98755
FGST_00386	52555.2	56456.1	57083.7	35018.3	27589.6	32750.6		232	FGST_00386	0.0385318		0.574121	-0.800574
FGST_03351	30224.8	31855.3	40301.3	6659.24	5640.12	7455.03		233	FGST_03351	0.0385318		0.192949	-2.37371
FGST_12013	519.432	132.026	200.992	8042.24	8606.22	6132.62		234	FGST_12013	0.0385318		26.7242	4.74008
FGST_04771	111127	141252	118878	39105.5	38856.1	28664.3		235	FGST_04771	0.0385318		0.287203	-1.79986
FGST_08628	1640.84	1424.82	1252.07	48419.7	54416.2	68783.1		236	FGST_08628	0.0385318		39.7474	5.31279
FGST_12014	98.7468	44.4894	89.5051	1562.42	1861.89	1505.72		237	FGST_12014	0.0385318		21.1824	4.4048
FGST_09217	118655	130778	111638	59255.5	60796.8	43372.1		238	FGST_09217	0.0385318		0.45261	-1.14366
FGST_09245	64966.3	68666.3	76787.7	25482.8	21892.1	30520.7		239	FGST_09245	0.0385318		0.370191	-1.43366
FGST_08782	15479.8	21343.8	19005.1	3665.32	1457.66	1403.32		240	FGST_08782	0.0385318		0.116899	-3.09667
FGST_06982	16804.1	21698.1	19082.8	6599.86	5491.29	4499.51		241	FGST_06982	0.0385318		0.288108	-1.79532
FGST_07135	1800.6	1625.04	1218.66	5779.22	6268.11	5076.8		242	FGST_07135	0.0385318		3.68713	1.8825
FGST_02220	13728.7	13991.6	15251.6	8154.01	6574.7	7368.27		243	FGST_02220	0.0385318		0.514219	-0.959545
FGST_10695	4488.13	3995.1	3450.34	144012	185648	115962		244	FGST_10695	0.0385318		37.3419	5.22272
FGST_11087	19978.1	18160.9	23626.9	6146.51	4889.01	3120.86		245	FGST_11087	0.0385318		0.229195	-2.12536
FGST_10924	413.251	475.709	1027.72	3320.45	3923.09	3568.74		246	FGST_10924	0.0385318		5.64114	2.49599
FGST_04799	7797.01	2134.18	2349.57	35646.6	48879.2	40935.8		247	FGST_04799	0.0385318		10.2161	3.35277
FGST_07875	76787.7	53710.6	83210.1	186395	239756	199096		248	FGST_07875	0.0385318		2.9257	1.54878
FGST_11072	170638	146025	166346	85827	85451.2	68666.3		249	FGST_11072	0.0385318		0.496771	-1.00935
FGST_12875	25853.9	20102.1	26032.4	54303.4	67000.2	60245.3		250	FGST_12875	0.0385318		2.52192	1.33452
FGST_05646	1823.55	1459.32	1416.69	4491.44	5229.37	5448.39		251	FGST_05646	0.0385318		3.22779	1.69055
FGST_07390	35373.3	33119.2	31580.8	18279.4	15122.8	20121.9		252	FGST_07390	0.0385318		0.534849	-0.902797
FGST_10858	23970.1	26183.5	25431.5	12454	7219.33	7016.29		253	FGST_10858	0.0385318		0.353106	-1.50182
FGST_02974	5941.16	8160.2	6765.29	14849	17106	16260.7		254	FGST_02974	0.0385318		2.31066	1.2083
FGST_11359	2593.24	3113.46	2825.95	7410.52	6332.75	6505.78		255	FGST_11359	0.0385318		2.37313	1.24679
FGST_00617	5361.76	6367.5	6032.21	2338.59	1753.22	2246.67		256	FGST_00617	0.0385318		0.356866	-1.48654
FGST_02812	2166.84	2349.57	1974.99	577.291	551.35	491.264		257	FGST_02812	0.0385318		0.249546	-2.00262
FGST_13072	99.6707	36.4993	106.478	2416.39	3062.99	3267.64		258	FGST_13072	0.0385318		36.0482	5.17186
FGST_01503	3394.35	2771.36	3772.73	13901.7	12105.7	16061.9		259	FGST_01503	0.0385318		4.23299	2.08168
FGST_00261	5628.75	6088	6971.6	16090.7	19925.3	20088.4		260	FGST_00261	0.0385318		3.00211	1.58598
FGST_09553	25482.8	12615.9	14454.9	107456	77818.9	98310.2		261	FGST_09553	0.0385318		5.39611	2.43192
FGST_07652	151695	157408	151695	95598.2	79097.5	103573		262	FGST_07652	0.0385318		0.603885	-0.727654
FGST_06537	85089.2	91417.9	73733.5	34052.2	24346.8	17537.7		263	FGST_06537	0.0385318		0.303455	-1.72045
FGST_03039	42109.5	38856.1	35339	17842.6	13494.1	10145.5		264	FGST_03039	0.0385318		0.356669	-1.48734
FGST_08377	6701.48	6180.28	6124.07	3591.76	3139.86	3609.59		265	FGST_08377	0.0385318		0.544108	-0.878036
FGST_12658	4909.62	3759.61	4608.09	8861.39	8526.17	9381.9		266	FGST_12658	0.0385318		2.01618	1.01162
FGST_05837	3623.28	3057.26	3821.98	6544.2	6575.85	7157.36		267	FGST_05837	0.0385318		1.93072	0.949138
FGST_00574	4190.89	1897.77	2529.31	12036.5	15068.7	15290		268	FGST_00574	0.0385318		4.91939	2.29848
FGST_01692	3.50513	2.53192	3.69035	17.6671	18.5251	16.4353		269	FGST_01692	0.0385318		5.41024	2.43569
FGST_06256	166.931	257.397	193.084	1041.14	904.783	965.145		270	FGST_06256	0.0385318		4.71496	2.23725
FGST_01379	28155.6	30340.8	24565.9	10097.1	8442.3	5370.24		271	FGST_01379	0.0385318		0.287852	-1.7966
FGST_00236	6250.25	4604.2	5332.58	11718.3	12511.4	11041.9		272	FGST_00236	0.0385318		2.179	1.12367
FGST_06626	159.463	160.128	170.126	292.666	301.332	320.797		273	FGST_06626	0.0385318		1.86801	0.901499
FGST_09395	5070.74	5080.56	5261.31	7606.93	8101.87	7353.26		274	FGST_09395	0.0385318		1.49631	0.581411
FGST_04721	113983	88802.1	106999	42611.1	40132.1	31552.7		275	FGST_04721	0.0385318		0.368953	-1.43849
FGST_06805	405.547	99.234	160.699	4205.13	3272	4389.93		276	FGST_06805	0.0385318		17.8323	4.15642
FGST_09744	12522.6	13406.6	11770.2	5672.54	6635.54	4965.07		277	FGST_09744	0.0385318		0.458181	-1.12601
FGST_00656	2910.3	3100.57	3140.88	4228.2	4263.56	4421.66		278	FGST_00656	0.0385318		1.41103	0.496753
FGST_12667	5467.02	5291.86	4363.8	1403.32	1163.67	852.611		279	FGST_12667	0.0385318		0.226124	-2.14481
FGST_10374	1549.32	1352.9	1564.88	16500.5	23935.4	23212.9		280	FGST_10374	0.0385318		14.2483	3.83272
FGST_03352	85451.2	111127	105889	38856.1	39505.7	38008.1		281	FGST_03352	0.0385318		0.384736	-1.37806
FGST_02860	922.544	1014.3	1053.94	1616.13	1581.99	1562.42		282	FGST_02860	0.0385318		1.59174	0.670603
FGST_03329	2379.39	4528.94	5960.85	14777.3	17464.6	15548.1		283	FGST_03329	0.0385318		3.71353	1.89279
FGST_03314	5494.69	4755.8	4877.39	1766.95	1242.62	810.171		284	FGST_03314	0.0385318		0.252496	-1.98567
FGST_07382	944.434	853.72	1062.22	80.6685	54.477	43.5588		285	FGST_07382	0.0385318		0.0624759	-4.00056
FGST_03984	36951.5	36395.9	45285.5	10250.6	9885.19	15448.7		286	FGST_03984	0.0385318		0.299955	-1.73718
FGST_07065	264.343	195.991	180.905	704.384	667.595	672.384		287	FGST_07065	0.0385318		3.18814	1.67272
FGST_03026	6813.68	6225.3	5879.42	19255.9	22959.6	17743.6		288	FGST_03026	0.0385318		3.16935	1.66419
FGST_12522	210.166	143.61	597.228	4793.24	4028.72	3609.15		289	FGST_12522	0.0385318		13.0716	3.70836
FGST_04801	2402.71	2083.33	2415.69	12105.7	16908	15075		290	FGST_04801	0.0385318		6.38807	2.67538
FGST_00391	44938.2	48185.3	44537	99822.8	105889	85451.2		291	FGST_00391	0.0385318		2.11508	1.08071
FGST_07744	6298.12	13745.5	4363.1	64966.3	59954.1	47408.5		292	FGST_07744	0.0385318		7.06071	2.81981
FGST_03962	1336.97	1387.18	938.534	3797.1	3629.77	3300.24		293	FGST_03962	0.0385318		2.92875	1.55029
FGST_08208	4149.58	2931.57	3486.87	11313.8	14466.9	14492.3		294	FGST_08208	0.0385318		3.81083	1.9301
FGST_09347	34052.2	33787	38158.1	21043.1	16269.6	19638.9		295	FGST_09347	0.0385318		0.537292	-0.896221
FGST_05859	12118.7	10533.4	9872.96	20780.1	21434.9	18770.9		296	FGST_05859	0.0385318		1.87504	0.906925
FGST_10708	20256.2	21803.7	20661.8	11712.9	11562.8	8653.75		297	FGST_10708	0.0385318		0.509065	-0.974079
FGST_06964	23001.7	27470.2	21944.4	10262.2	7388.54	9352.51		298	FGST_06964	0.0385318		0.37289	-1.42318
FGST_11576	9986.2	11461.7	9566.66	21751.4	22117.6	18749.9		299	FGST_11576	0.0385318		2.01901	1.01365
FGST_07562	3078.77	2283.93	2087.85	11794.4	13293.3	9993.51		300	FGST_07562	0.0385318		4.70854	2.23528
FGST_11051	11999.8	13414.9	12460.4	6635.54	4766.03	4602.51		301	FGST_11051	0.0385318		0.422549	-1.24281
FGST_10558	4459.1	5797.49	4077.68	27125.1	26083.9	35454.2		302	FGST_10558	0.0385318		6.1854	2.62887
FGST_01973	33364.9	42778.9	46899.4	5753.66	3577.62	3897.59		303	FGST_01973	0.0385318		0.107514	-3.2174
FGST_08032	1376.89	1191.28	1560.37	2729.16	2812.52	2763.84		304	FGST_08032	0.0385318		2.01173	1.00844
FGST_08089	25907.6	22914.6	20587.2	10377.6	9692.73	7847.64		305	FGST_08089	0.0385318		0.402223	-1.31393
FGST_12012	104.912	49.6975	80.7769	667.595	578.713	703.727		306	FGST_12012	0.0385318		8.28441	3.0504
FGST_11722	45586.8	46195.5	41799.5	22559.3	15268.1	23490.1		307	FGST_11722	0.0385318		0.459025	-1.12335
FGST_11460	79668.1	112073	88802.1	19993.4	14688.7	15191.5		308	FGST_11460	0.0385318		0.177775	-2.49188
FGST_10001	3239.2	2812.52	2849.17	16061.9	22097.6	22279.3		309	FGST_10001	0.0385318		6.7902	2.76345
FGST_11253	4580.08	2324.45	2095.05	13258	17314.6	15046.7		310	FGST_11253	0.0385318		5.06906	2.34172
FGST_03679	19663.7	17842.6	16653.1	9088.11	7091.91	6626.28		311	FGST_03679	0.0385318		0.421096	-1.24778
FGST_11076	5002.01	2724.98	2732.75	12644.4	13859.7	11503.2		312	FGST_11076	0.0385318		3.63368	1.86143
FGST_05523	48.7941	25.4869	45.7366	2101.33	1791.02	1606.14		313	FGST_05523	0.0385318		45.814	5.51772
FGST_00072	94.5592	77.4711	109.169	229.704	230.613	233.763		314	FGST_00072	0.0385318		2.46828	1.30351
FGST_13264	11821	15411.7	18131	939.017	848.013	663.345		315	FGST_13264	0.0385318		0.0540162	-4.21046
FGST_04039	4797.79	5771.14	6182	1290.34	1675.16	1473.94		316	FGST_04039	0.0385318		0.265026	-1.91579
FGST_03426	40935.8	24944.7	44724.4	84524.9	87667.6	86004.2		317	FGST_03426	0.0385318		2.33441	1.22306
FGST_10889	59589.8	40696.3	46684.9	112073	109481	131206		318	FGST_10889	0.0385318		2.4002	1.26315
FGST_12550	1614.72	1739.82	1967.14	7621.53	8592.08	10383.5		319	FGST_12550	0.0385318		4.99788	2.32131
FGST_11538	3661.67	2871.2	2861.64	6227.71	6110.02	5836.45		320	FGST_11538	0.0385318		1.93455	0.952
FGST_01903	1122.11	624.706	1097.38	3535.08	4235.68	3572.94		321	FGST_01903	0.0385318		3.98837	1.9958
FGST_04991	966.044	932.453	860.224	403.898	333.402	385.634		322	FGST_04991	0.0385318		0.407049	-1.29673
FGST_02816	72526.1	85089.2	80665	43141.7	46318.4	39399.2		323	FGST_02816	0.0385318		0.540789	-0.886863
FGST_05955	8492.2	9966.86	8861.39	4246.67	3808.18	4701.4		324	FGST_05955	0.0385318		0.466912	-1.09878
FGST_00093	610.142	562.146	677.456	137.042	143.503	138.802		325	FGST_00093	0.0385318		0.226705	-2.14111
FGST_08379	4343.24	4501.95	2079.99	39362.1	38213.7	27547.9		326	FGST_08379	0.0385318		9.62215	3.26636
FGST_13067	66.4318	56.9493	96.3064	341.213	375.729	331.718		327	FGST_13067	0.0385318		4.77342	2.25502
FGST_05977	20390	24176.5	24621.1	7960.28	11554.7	9430.35		328	FGST_05977	0.0385318		0.418361	-1.25718
FGST_01636	1816.11	2392.9	2432.38	4854.92	5517.03	5632.52		329	FGST_01636	0.0385318		2.4098	1.26892
FGST_05169	6058.48	6103.32	5833.07	2558.55	1371.36	1078.14		330	FGST_05169	0.0385318		0.278305	-1.84526
FGST_12671	2041.66	1895.37	1987.08	1105.22	972.227	881.465		331	FGST_12671	0.0385318		0.499469	-1.00153
FGST_01012	9239.68	10299.8	8875.17	5034.56	4608.09	5366.4		332	FGST_01012	0.0385318		0.528215	-0.920802
FGST_00955	6866.52	6163.59	6088	3139.86	2119.52	2534.67		333	FGST_00955	0.0385318		0.407679	-1.29449
FGST_05447	256.28	193.221	421.342	2873.89	3934.8	3686.45		334	FGST_05447	0.0385318		12.0517	3.59117
FGST_02226	10085.3	10256.8	7136.48	34540.5	45657.8	35646.6		335	FGST_02226	0.0385318		4.21583	2.07582
FGST_10068	184.559	125.953	195.389	511.369	535.165	539.529		336	FGST_10068	0.0385318		3.13513	1.64852
FGST_02190	38526.8	32280.6	36040.1	22117.6	21627.6	20661.8		337	FGST_02190	0.0385318		0.602794	-0.730262
FGST_08440	7713.98	8436.47	9742.42	32789.5	26689.6	24865.1		338	FGST_08440	0.0385318		3.25743	1.70373
FGST_05618	101.167	135.409	177.129	2021.26	2229.15	2637.58		339	FGST_05618	0.0385318		16.6495	4.05741
FGST_03347	136979	113509	146025	57252	40869	42840.7		340	FGST_03347	0.0385318		0.355503	-1.49206
FGST_07164	91417.9	100609	81850	42346.1	28664.3	41238.7		341	FGST_07164	0.0385318		0.409852	-1.28682
FGST_02114	417.467	436.375	336.521	945.452	1068.03	1001.63		342	FGST_02114	0.0385318		2.53294	1.34081
FGST_03040	30405.4	26253.4	30405.4	17241.3	17686	17446.5		343	FGST_03040	0.0385318		0.601554	-0.733233
FGST_06131	5553	4193.76	3686.45	12397.3	10305.3	11993.8		344	FGST_06131	0.0385318		2.58288	1.36898
FGST_11421	4692.01	3626.86	5404.58	9658.34	10277	10776.1		345	FGST_11421	0.0385318		2.23788	1.16213
FGST_12627	600.653	132.234	221.193	6032.21	9025.05	7658.72		346	FGST_12627	0.0385318		23.8093	4.57345
FGST_04226	1349.74	1207.44	1419.09	3814.11	4216.25	3399.65		347	FGST_04226	0.0385318		2.87455	1.52334
FGST_04851	7238.08	9748.95	7729.35	1627.79	1168.7	1234.05		348	FGST_04851	0.0385318		0.163072	-2.61642
FGST_09593	5137.11	4617.95	4571	2414.52	2274.53	1858.29		349	FGST_09593	0.0385318		0.457023	-1.12966
FGST_04046	1592.36	1821.46	1555.63	622.594	651.251	629.903		350	FGST_04046	0.0385318		0.38309	-1.38424
FGST_07904	20735.7	15849.3	14040.9	45181.8	55459.6	44724.4		351	FGST_07904	0.0385318		2.87137	1.52174
FGST_11594	165.4	209.204	171.368	2473.78	3285.68	3450.34		352	FGST_11594	0.0385318		16.8686	4.07627
FGST_06786	29122.5	28373	27289.2	11999.8	17894.7	13202.2		353	FGST_06786	0.0385318		0.508308	-0.976225
FGST_11462	1871.8	1249.33	1515.54	9863.99	12118.7	14385.4		354	FGST_11462	0.0385318		7.84357	2.97151
FGST_02826	28816	33619.4	41563.7	7457.59	5736.37	4845.65		355	FGST_02826	0.0385318		0.173459	-2.52733
FGST_11288	49584.5	27289.2	22263.4	180963	180963	129062		356	FGST_11288	0.0385318		4.9526	2.30819
FGST_03950	1445.73	1443.21	1681.8	506.055	542.108	437.941		357	FGST_03950	0.0385318		0.325134	-1.62089
FGST_10874	320.559	350.713	309.476	152.441	143.61	158.896		358	FGST_10874	0.0385318		0.463878	-1.10818
FGST_06510	11357.8	7935.99	10572	35373.3	32521.2	43785.4		359	FGST_06510	0.0385318		3.73939	1.9028
FGST_00945	14099.4	14177.3	11384.6	20644.2	20682	21315.5		360	FGST_00945	0.0385318		1.57942	0.659391
FGST_09351	4850.74	5273.17	4328.03	1993.96	2067.91	1722.33		361	FGST_09351	0.0385318		0.400237	-1.32107
FGST_00627	3499.64	4764.99	4742.59	541.166	541.166	452.403		362	FGST_00627	0.0385318		0.117991	-3.08325
FGST_00176	350.236	391.974	352.945	152.318	136.548	137.911		363	FGST_00176	0.0385318		0.389695	-1.35958
FGST_00091	177.854	162.406	157.844	61.6218	63.1631	59.9332		364	FGST_00091	0.0385318		0.370843	-1.43112
FGST_11305	41238.7	32056.1	41504.5	78175.4	69173.5	68878.5		365	FGST_11305	0.0385318		1.88353	0.913436
FGST_09418	34702.9	43555.6	45941.3	15849.3	14737.4	16299.5		366	FGST_09418	0.0385318		0.377506	-1.40543
FGST_12169	386.793	140.424	289.088	2466.17	3344.92	2784.84		367	FGST_12169	0.0385318		10.5303	3.39647
FGST_12547	5818.43	6408.07	6215.14	31425.8	23094.3	23990.5		368	FGST_12547	0.0385318		4.25725	2.08992
FGST_06672	52228.8	45338.6	57539.3	24970.3	21516.2	18379.3		369	FGST_06672	0.0385318		0.418202	-1.25773
FGST_01995	1513.29	1649.25	1807.88	608.623	623.442	555.828		370	FGST_01995	0.0385318		0.359706	-1.47511
FGST_02426	181.161	223.109	209.552	33.0037	36.4993	40.0575		371	FGST_02426	0.0385318		0.178489	-2.48609
FGST_08325	3991.6	4442.41	3783.95	1649.63	1176.74	901.969		372	FGST_08325	0.0385318		0.305152	-1.7124
FGST_11820	25805.5	27374	21155.3	11086	10227.9	11594		373	FGST_11820	0.0385318		0.442698	-1.17561
FGST_06907	55573	48772.2	41971.2	17957.2	16416	12031.6		374	FGST_06907	0.0385318		0.317154	-1.65674
FGST_10744	418.235	344.568	374.637	97.4405	76.611	80.3253		375	FGST_10744	0.0385318		0.22364	-2.16075
FGST_07225	4296.05	2751.35	3114.65	9966.86	9658.34	12105.7		376	FGST_07225	0.0385318		3.1225	1.6427
FGST_01795	36612.9	45941.3	42840.7	90866.9	76787.7	93772.4		377	FGST_01795	0.0385318		2.08483	1.05993
FGST_06369	5499.28	4955.92	5423.09	111638	130778	183447		378	FGST_06369	0.0385318		26.8204	4.74526
FGST_06048	805.47	1437.18	1198.62	4144.06	5388.88	4884.48		379	FGST_06048	0.0385318		4.18956	2.0668
FGST_02467	842.656	149.253	379.369	4873.96	5556.03	6720.39		380	FGST_02467	0.0385318		12.5068	3.64465
FGST_02288	191.705	165.68	189.577	330.487	338.341	351.991		381	FGST_02288	0.0385318		1.86634	0.900216
FGST_09442	6359.75	8075.17	8061.03	2398.53	2514.38	1757.41		382	FGST_09442	0.0385318		0.296512	-1.75384
FGST_10180	524.472	500.339	484.689	258.049	214.496	208.987		383	FGST_10180	0.0385318		0.451495	-1.14722
FGST_05287	93.051	135.739	135.061	3514.33	4638.03	3314.95		384	FGST_05287	0.0385318		31.5165	4.97804
FGST_06989	14864.2	14232.1	12008.2	49584.5	40458.9	37167.9		385	FGST_06989	0.0385318		3.09483	1.62986
FGST_00806	11097.9	5702.71	7249.65	107847	120273	165126		386	FGST_00806	0.0385318		16.3511	4.03131
FGST_01682	7709.16	8979.5	8366.41	4907.05	4644.37	4928.93		387	FGST_01682	0.0385318		0.577941	-0.791005
FGST_00539	1088.3	787.425	1245.6	2839.83	3064.41	2736.96		388	FGST_00539	0.0385318		2.76845	1.46908
FGST_11642	17879.1	17009.5	18379.3	12815.8	13623.6	13850.8		389	FGST_11642	0.0385318		0.756368	-0.40284
FGST_13217	566.723	657.613	717.038	1950.68	1672.14	1929.19		390	FGST_13217	0.0385318		2.85984	1.51593
FGST_12555	1567.32	1845.93	1900.4	4656.46	3894.12	4106.22		391	FGST_12555	0.0385318		2.38194	1.25214
FGST_07106	18379.3	34493.2	42490	100609	90866.9	114838		392	FGST_07106	0.0385318		3.2121	1.68352
FGST_12186	40.5165	37.1287	46.9847	1389.26	1549.96	1884.35		393	FGST_12186	0.0385318		38.7032	5.27438
FGST_11131	9273.86	9596.99	7762.79	3943.26	4176.6	3540.26		394	FGST_11131	0.0385318		0.437797	-1.19167
FGST_02109	13530.6	10505	10699.8	33619.4	35018.3	44287.3		395	FGST_02109	0.0385318		3.251	1.70088
FGST_13287	128.473	64.4795	73.3417	5068.49	7328.52	7606.93		396	FGST_13287	0.0385318		75.1197	6.23112
FGST_01862	2807.01	2833.49	2777.23	1976.62	2007.83	1779.98		397	FGST_01862	0.0385318		0.684797	-0.546252
FGST_07067	6921.26	7046.52	6434.81	3842.89	3093.14	3992.6		398	FGST_07067	0.0385318		0.535649	-0.90064
FGST_05718	3377	1756.78	1777.86	22306.3	20501.3	30224.8		399	FGST_05718	0.0385318		10.5666	3.40144
FGST_11897	1958.62	1037.94	1237	3964.64	4272.56	4388.3		400	FGST_11897	0.0385318		2.98224	1.5764
FGST_01920	10789.4	8851.82	9067.53	15290	14777.3	15208.9		401	FGST_01920	0.0385318		1.57709	0.657261
FGST_09367	1658.53	1803.94	2052.79	425.487	445.566	311.4		402	FGST_09367	0.0385318		0.214397	-2.22164
FGST_00398	35018.3	24127.3	29815.5	7147.2	5960.85	4714.47		403	FGST_00398	0.0385318		0.20034	-2.31947
FGST_10633	5226.53	4904.53	4496.82	2440.52	1760.79	1738.78		404	FGST_10633	0.0385318		0.40608	-1.30016
FGST_07088	12500.4	14725.3	11562.8	4961.23	3969.71	2881.71		405	FGST_07088	0.0385318		0.304539	-1.7153
FGST_05951	34093.8	32872.5	34983.4	22878.9	22334	17425.1		406	FGST_05951	0.0385318		0.6144	-0.702751
FGST_11765	50195.4	50195.4	51014.8	32056.1	31935.7	23564		407	FGST_11765	0.0385318		0.578287	-0.790143
FGST_02259	9633.94	12156.1	11007.5	4935.13	4488.13	4269.31		408	FGST_02259	0.0385318		0.417488	-1.26019
FGST_11324	8032.89	8936.77	8481.6	6000.07	5956.42	5848.64		409	FGST_11324	0.0385318		0.699578	-0.515444
FGST_06191	8518.91	8664.63	6944.2	3318.41	3377	2596.06		410	FGST_06191	0.0385318		0.385095	-1.37671
FGST_04439	3131.51	831.547	1000.21	15391.5	12691.3	18529.5		411	FGST_04439	0.0385318		9.39147	3.23135
FGST_02750	17353.8	16500.5	17644.9	10839.5	9008.3	7595.51		412	FGST_02750	0.0385318		0.532887	-0.908099
FGST_00427	10592.8	9835.67	12397.3	17314.6	19389	18898.3		413	FGST_00427	0.0385318		1.69385	0.760306
FGST_04105	50.0227	57.6018	52.2957	765.852	998.704	894.397		414	FGST_04105	0.0385318		16.6268	4.05544
FGST_08507	5714.23	7160.7	7444.85	1969.52	1578.36	2415.69		415	FGST_08507	0.0385318		0.293486	-1.76864
FGST_11819	8647.86	7729.35	9363.67	4037.26	3448.8	2550.62		416	FGST_11819	0.0385318		0.389912	-1.35878
FGST_05122	13067.1	14969.3	14128.4	5293.76	7899.15	5827.33		417	FGST_05122	0.0385318		0.451093	-1.1485
FGST_11092	19719.1	17575.7	17894.7	12850.5	12809.1	12329.9		418	FGST_11092	0.0385318		0.688347	-0.538793
FGST_11038	820.565	429.308	666.578	5694.94	8374.83	8113.49		419	FGST_11038	0.0385318		11.5752	3.53296
FGST_06714	32.2654	25.8048	28.5939	175.556	151.855	144.731		420	FGST_06714	0.0385318		5.44796	2.44572
FGST_10835	38372.2	48572.3	51511.9	16917.8	12981.9	9915.79		421	FGST_10835	0.0385318		0.287567	-1.79803
FGST_09065	246.91	247.977	229.942	123.848	106.704	100.345		422	FGST_09065	0.0385318		0.456517	-1.13126
FGST_06972	2218.43	2590.51	2456.5	1051.41	973.322	1113.78		423	FGST_06972	0.0385318		0.431979	-1.21097
FGST_06031	2232.88	2395.38	1501.3	4528.94	4948.57	4784.01		424	FGST_06031	0.0385318		2.32668	1.21827
FGST_06798	14924.1	18977.2	18211.8	28652.3	32056.1	33336		425	FGST_06798	0.0385318		1.80462	0.851695
FGST_12712	146025	136979	122888	55825.7	72526.1	40869		426	FGST_12712	0.0385318		0.416911	-1.26219
FGST_00124	243.621	282.067	255.619	43.8562	42.6656	70.3442		427	FGST_00124	0.0385318		0.200774	-2.31636
FGST_13022	8589.03	12008.2	12485.4	1787.92	992.662	966.616		428	FGST_13022	0.0385318		0.113268	-3.14219
FGST_06343	271.462	266.457	287.931	158.041	149.94	137.363		429	FGST_06343	0.0385318		0.539255	-0.890959
FGST_04724	5750.68	6907.19	7757.29	2079.51	2195.1	1747.87		430	FGST_04724	0.0385318		0.295	-1.76121
FGST_06806	9102.95	5040.15	5499.28	96414.8	136979	97617.1		431	FGST_06806	0.0385318		16.8519	4.07484
FGST_05352	9685.32	10714.2	8549.93	37119.7	30937.7	26739.3		432	FGST_05352	0.0385318		3.27455	1.7113
FGST_00716	8641.71	6891.41	8597.43	3524.21	2763.84	2980.37		433	FGST_00716	0.0385318		0.384095	-1.38047
FGST_08531	80987.8	74420.9	77681.9	142636	120750	123421		434	FGST_08531	0.0385318		1.65947	0.730724
FGST_07230	1352.9	1464.4	1532.19	2610.41	2963.44	3001.09		435	FGST_07230	0.0385318		1.97148	0.979279
FGST_08480	4787.42	5712.64	4843.92	2163.83	2478.64	2218.91		436	FGST_08480	0.0385318		0.447171	-1.1611
FGST_03348	3866.73	5283.1	5269.77	975.668	733.719	914.222		437	FGST_03348	0.0385318		0.181947	-2.45841
FGST_07508	6744.24	6638.3	5786.46	3221.71	2532.97	3228.04		438	FGST_07508	0.0385318		0.468607	-1.09355
FGST_11666	2367.87	1321.33	1635.48	5559.82	7012.83	6581.99		439	FGST_11666	0.0385318		3.59733	1.84693
FGST_00734	9181.68	10140.5	10092.4	16085.3	14818.7	17298.7		440	FGST_00734	0.0385318		1.63873	0.712581
FGST_12571	267.094	187.874	230.398	627.643	594.611	659.948		441	FGST_12571	0.0385318		2.74627	1.45747
FGST_12806	573.826	540.407	560.342	849.137	921.517	871.682		442	FGST_12806	0.0385318		1.57791	0.658018
FGST_05269	5990.21	5799.94	6891.41	25393.6	34821.5	37434.5		443	FGST_05269	0.0385318		5.22705	2.386
FGST_00326	1886.78	1885.83	1732.26	900.644	883.049	657.295		444	FGST_00326	0.0385318		0.443423	-1.17324
FGST_01584	37248.9	31552.7	36612.9	20950.4	18592.8	15305.8		445	FGST_01584	0.0385318		0.520317	-0.942536
FGST_07198	8760.11	8032.89	6947.7	3203.67	3247.45	2108.12		446	FGST_07198	0.0385318		0.36053	-1.47181
FGST_09715	12952.6	10705.8	13293.3	5277.2	5816.57	4285.7		447	FGST_09715	0.0385318		0.416204	-1.26464
FGST_12948	18250.1	26083.9	25853.9	5386.59	4693.09	4000.99		448	FGST_12948	0.0385318		0.200614	-2.31751
FGST_13142	9601.55	3296.58	2691.17	22600.3	20932.4	23819.1		449	FGST_13142	0.0385318		4.32039	2.11116
FGST_03497	582.608	603.267	664.05	163.933	202.419	242.534		450	FGST_03497	0.0385318		0.329141	-1.60322
FGST_03749	3181.64	3597.29	3432.97	1853.99	1667.11	1490.33		451	FGST_03749	0.0385318		0.490744	-1.02696
FGST_08891	93.1614	118.14	86.7976	1704.3	1915.17	1374.96		452	FGST_08891	0.0385318		16.7543	4.06646
FGST_10850	1214.37	587.24	799.407	5868.93	7626.95	5577.57		453	FGST_10850	0.0385318		7.33308	2.87442
FGST_07060	1525.73	1614.11	1399.7	730.164	685.805	762.875		454	FGST_07060	0.0385318		0.479969	-1.05899
FGST_12753	9971.7	13180.7	11869.1	4520.09	4385.8	3470.61		455	FGST_12753	0.0385318		0.353396	-1.50064
FGST_09583	9951.25	9468.79	9504.95	7219.33	6344.12	7104.94		456	FGST_09583	0.0385318		0.714552	-0.48489
FGST_11470	3320.45	3162.02	3305.01	5879.42	5680.31	5102.45		457	FGST_11470	0.0385318		1.7024	0.767569
FGST_03683	7621.53	7242.04	5543.81	1884.35	1635.9	1108.45		458	FGST_03683	0.0385318		0.226815	-2.14041
FGST_07645	16152.2	21315.5	18749.9	7052.71	7078.62	8404.62		459	FGST_07645	0.0385318		0.40087	-1.31879
FGST_10640	177.129	75.5637	100.439	4580.08	5467.02	3638.78		460	FGST_10640	0.0385318		38.7558	5.27634
FGST_04242	1000.21	978.849	1082.03	1967.14	1786.35	2022.79		461	FGST_04242	0.0385318		1.887	0.916096
FGST_08193	8549.93	9566.66	7930.06	49791	39558.9	34305.8		462	FGST_08193	0.0385318		4.74747	2.24716
FGST_08085	2566.77	1976.06	1919.46	5315.85	6720.39	5824.3		463	FGST_08085	0.0385318		2.76381	1.46666
FGST_01180	91.8937	90.9642	100.574	227.938	208.397	201.08		464	FGST_01180	0.0385318		2.24891	1.16923
FGST_11977	904.321	717.038	1355.34	4196	5221.37	5742.94		465	FGST_11977	0.0385318		5.09299	2.34851
FGST_02774	4449	3967.05	3547.53	1286.72	1421.73	1651.78		466	FGST_02774	0.0385318		0.364458	-1.45617
FGST_00230	25279.9	21252.1	20256.2	11305	9273.86	10970.3		467	FGST_00230	0.0385318		0.472377	-1.08199
FGST_04497	686.739	710.293	806.294	244.917	298.176	273.575		468	FGST_04497	0.0385318		0.370652	-1.43186
FGST_01683	8087.12	7332.36	6561.69	3553.33	3401.25	2640.48		469	FGST_01683	0.0385318		0.436513	-1.1959
FGST_03850	1292.52	1453.05	1348.05	3367.71	3124.28	2791.32		470	FGST_03850	0.0385318		2.26775	1.18126
FGST_05810	166.263	94.3553	195.476	557.174	616.162	579.209		471	FGST_05810	0.0385318		3.8425	1.94205
FGST_10440	1750.16	1530.59	1728.61	733.223	746.382	552.857		472	FGST_10440	0.0385318		0.405733	-1.3014
FGST_04887	926.068	1566.99	1244.6	4268.11	5177.31	4062.14		473	FGST_04887	0.0385318		3.61391	1.85356
FGST_06052	751.654	704.836	738.215	356.053	274.527	238.034		474	FGST_06052	0.0385318		0.395777	-1.33724
FGST_12844	5643.45	4348.35	3711.61	12427.2	15366.2	12228.2		475	FGST_12844	0.0385318		2.92056	1.54624
FGST_03046	5528.74	5545.72	5172.65	3679.08	3181.64	3508.36		476	FGST_03046	0.0385318		0.638211	-0.647895
FGST_06394	16338.6	15643.7	12380.5	83998.5	118878	82764		477	FGST_06394	0.0385318		6.43873	2.68678
FGST_10583	5945.98	4692.01	4031.7	10668.1	12500.4	10660.2		478	FGST_10583	0.0385318		2.30603	1.20541
FGST_04321	43040.6	52228.8	38051.9	15666	16855.3	14737.4		479	FGST_04321	0.0385318		0.354472	-1.49626
FGST_03830	34362.6	28436.7	31156.2	19846.6	16090.7	17662.7		480	FGST_03830	0.0385318		0.570482	-0.809746
FGST_08984	72.694	49.7862	70.1303	3417.08	4568.22	3118.46		481	FGST_08984	0.0385318		57.6488	5.84922
FGST_10704	756.028	695.248	610.142	1623.55	1770.79	1528.27		482	FGST_10704	0.0385318		2.38797	1.25579
FGST_01836	81850	112617	95114.5	31105.4	27318.3	40585.6		483	FGST_01836	0.0385318		0.341905	-1.54833
FGST_12942	1173.59	1155.85	1207.44	589.481	466.511	612.817		484	FGST_12942	0.0385318		0.47183	-1.08366
FGST_06128	1080.84	917.595	828.204	6061.06	9096.78	7510.13		485	FGST_06128	0.0385318		8.0194	3.00349
FGST_07640	399650	408521	327786	213370	186395	141252		486	FGST_07640	0.0385318		0.476265	-1.07016
FGST_12649	10505	9742.42	8534.81	3992.6	4633.48	3037.07		487	FGST_12649	0.0385318		0.405221	-1.30322
FGST_06257	7297.62	6877.28	7382.98	4974.83	4534.17	4053.95		488	FGST_06257	0.0385318		0.629141	-0.668544
FGST_09848	10171	10041.8	11999.8	5714.23	5685.69	4793.24		489	FGST_09848	0.0385318		0.502696	-0.992242
FGST_02272	6947.7	9315.52	7928.35	2532.25	2888.66	2931.57		490	FGST_02272	0.0387189		0.345265	-1.53423
FGST_06218	1351.98	1217.99	1359.44	1908.29	1998.75	1906.68		491	FGST_06218	0.0387189		1.47954	0.565148
FGST_03313	6304.06	5065.93	4945.03	1943.16	1246.13	986.908		492	FGST_03313	0.0387189		0.255972	-1.96594
FGST_03542	6.88998	17.7029	20.5105	732.931	991.95	913.38		493	FGST_03542	0.0387189		58.4936	5.87021
FGST_11971	37.2627	35.6228	51.227	197.459	161.874	179.376		494	FGST_11971	0.0387189		4.34049	2.11786
FGST_05531	2911.03	3316.42	3314.95	1494.84	1530.59	1194.89		495	FGST_05531	0.0387189		0.442271	-1.177
FGST_10649	9245.87	10402.7	9381.9	6290.27	6439.72	6650.76		496	FGST_10649	0.0387189		0.6676	-0.582945
FGST_10340	30030.6	26739.3	27053	15191.5	17706.9	11943.3		497	FGST_10340	0.0387189		0.534958	-0.902503
FGST_01596	23094.3	21503.2	24825.9	14144.5	14093.9	11072.5		498	FGST_01596	0.0387189		0.566248	-0.820494
FGST_07042	4938.62	2873.2	3390.86	9648.12	11415.4	9570.32		499	FGST_07042	0.0387189		2.73451	1.45128
FGST_04743	2691.17	3741.44	3336.96	702.306	574.779	589.195		500	FGST_04743	0.0387189		0.19103	-2.38813
FGST_10864	41799.5	51693.3	35701.5	11902.7	10186.4	10057.6		501	FGST_10864	0.0387189		0.248824	-2.0068
FGST_11419	1128.89	1346.11	1262.53	2602.53	3152.19	2944.61		502	FGST_11419	0.0387189		2.32757	1.21882
FGST_07682	21.261	5.7091	15.3163	5717.72	8774.67	6211.58		503	FGST_07682	0.0387189		489.614	8.9355
FGST_07567	66556	73292.8	55112.6	27087.6	25393.6	27125.1		504	FGST_07567	0.0387189		0.408318	-1.29224
FGST_10108	608.171	569.066	456.913	1280.26	1353.39	1194.41		505	FGST_10108	0.0387189		2.34254	1.22807
FGST_07778	1827.86	2487.17	2232.88	6672.37	6379.94	8212.89		506	FGST_07778	0.0387189		3.24763	1.69939
FGST_11963	803.415	328.825	685.805	3143.86	4377.27	3707.28		507	FGST_11963	0.0387189		6.17609	2.62669
FGST_07586	1612.44	1968.6	1152.83	3741.44	4210.16	4177.51		508	FGST_07586	0.0387189		2.5622	1.35738
FGST_07836	30579.1	41660.1	40869	14128.4	12544.8	13494.1		509	FGST_07836	0.0387189		0.355123	-1.49361
FGST_03865	258.523	123.881	112.533	863.202	967.028	1050.53		510	FGST_03865	0.0387373		5.82045	2.54113
FGST_13286	894.141	727.292	735.212	2054.09	2459.36	2051.23		511	FGST_13286	0.0387373		2.78561	1.47799
FGST_00343	5615.95	6126.87	5710.76	22409.9	15793.7	19653.2		512	FGST_00343	0.0387373		3.3149	1.72896
FGST_02796	12175.1	8514.36	12175.1	1897.77	2300.21	1853.58		513	FGST_02796	0.0387373		0.184137	-2.44115
FGST_10966	18356.8	17305.3	21719.5	7350.31	7431.37	9900.84		514	FGST_10966	0.0387373		0.430146	-1.2171
FGST_10359	2799.42	2798.49	3156.57	6211.58	6856.95	5514.09		515	FGST_10359	0.0387373		2.12264	1.08586
FGST_08936	77.6439	37.0479	58.193	678.585	530.375	581.953		516	FGST_08936	0.0387373		10.359	3.37281
FGST_12622	2061.24	2336.46	2202.44	930.92	567.975	530.523		517	FGST_12622	0.0389218		0.307481	-1.70143
FGST_06769	6581.99	4593.06	2791.93	15577.4	20644.2	16855.3		518	FGST_06769	0.0389409		3.80017	1.92607
FGST_04515	1377.75	1369.16	1511.13	5736.37	7633.9	5819.88		519	FGST_04515	0.0390256		4.50681	2.17211
FGST_09118	49928.9	42490	48572.3	31392.4	31580.8	28004		520	FGST_09118	0.0390256		0.645268	-0.632029
FGST_02942	1623.92	1594.51	1875.14	3302.45	3851.62	3835.39		521	FGST_02942	0.0390256		2.15752	1.10937
FGST_10798	6156.1	8206.38	5655.59	14599.9	12564.3	13720.1		522	FGST_10798	0.0390256		2.04237	1.03024
FGST_08846	3012.86	2364.38	2583.02	6159.59	5672.54	7113.58		523	FGST_08846	0.0390256		2.38003	1.25098
FGST_02833	35232.2	32676.3	38438.7	24127.3	24176.5	22053.7		524	FGST_02833	0.0390256		0.661584	-0.596004
FGST_09756	9040.06	10923.5	9748.95	5897.86	4900.54	5222.75		525	FGST_09756	0.0390256		0.539204	-0.891096
FGST_11905	599.733	454.77	279.618	3808.18	3070.3	2714.83		526	FGST_11905	0.0390256		7.19073	2.84614
FGST_07777	2558.55	2240.55	2022.79	6291.42	5372.67	5010.09		527	FGST_07777	0.0390256		2.44422	1.28937
FGST_07877	32006.8	25660.8	22117.6	7679.03	4769.77	5515.81		528	FGST_07877	0.0390256		0.225162	-2.15096
FGST_03893	4848.19	4216.25	5843.05	25944.1	36902.9	26106.3		529	FGST_03893	0.0390256		5.96703	2.57701
FGST_10041	3900.07	4714.47	5107.33	1548.79	1497.82	1774.83		530	FGST_10041	0.0390256		0.351369	-1.50894
FGST_10976	15756.7	23724.2	19182.4	4900.54	4642.48	5467.02		531	FGST_10976	0.0390256		0.255868	-1.96653
FGST_01722	2822.39	2984.47	2213.92	7629.9	6445.99	6106.34		532	FGST_01722	0.0390256		2.51624	1.33127
FGST_04516	57.012	39.0498	72.001	667.392	863.802	700.193		533	FGST_04516	0.0390256		13.2771	3.73087
FGST_06440	10267.7	11264.2	10227.9	7223.54	5714.23	6479.49		534	FGST_06440	0.0390256		0.611378	-0.709862
FGST_09221	15998.9	24060.7	21645.7	5222.75	6092.23	4877.39		535	FGST_09221	0.0390256		0.262415	-1.93008
FGST_05722	2945.67	2082.4	2405.75	17743.6	18575.1	26083.9		536	FGST_05722	0.0390893		8.39442	3.06943
FGST_03277	86.9061	95.0256	94.953	580.685	765.852	699.38		537	FGST_03277	0.0392174		7.38906	2.88539
FGST_07048	19064.5	17743.6	15915.7	10267.7	10082	8154.01		538	FGST_07048	0.0392174		0.540624	-0.887304
FGST_09231	31226.9	24894.1	9474.74	139955	138981	98805		539	FGST_09231	0.0392174		5.75863	2.52573
FGST_08173	722.725	711.811	801.584	425.724	402.14	419.644		540	FGST_08173	0.0392174		0.557889	-0.841949
FGST_08988	291.84	185.184	213.948	1731.16	2208.16	2387.32		541	FGST_08988	0.0392174		9.15614	3.19474
FGST_13071	4373.64	3306.97	4443.09	11139	11015.7	8753.52		542	FGST_13071	0.0392174		2.5494	1.35016
FGST_10047	2590.51	3362.73	3848.31	393.686	308.689	247.864		543	FGST_10047	0.0392174		0.0969477	-3.36665
FGST_12681	10421.7	11851	12294.8	6134.96	5927.82	7307.98		544	FGST_12681	0.0392174		0.560373	-0.83554
FGST_05075	3123.68	3349.17	2735.42	1163.67	1369.8	1239.18		545	FGST_05075	0.0392174		0.409702	-1.28735
FGST_02217	2009.65	2141.67	2337.52	6482.25	5368.18	7195.46		546	FGST_02217	0.0392174		2.93517	1.55345
FGST_05959	2099	2804.57	2244.07	396.869	395.513	333.624		547	FGST_05959	0.0392174		0.157535	-2.66625
FGST_00294	862.391	1046.08	775.523	4203.1	5979.44	4773.16		548	FGST_00294	0.0392181		5.57217	2.47824
FGST_08935	146.732	229.942	142.121	2051.71	1468.05	1696.08		549	FGST_08935	0.0392181		10.0537	3.32966
FGST_08277	5315.85	7277.22	6105.38	2230.86	1915.52	1867.5		550	FGST_08277	0.0392181		0.321624	-1.63655
FGST_06324	1416.39	1489.08	1518.97	965.614	1031.04	1066.41		551	FGST_06324	0.0392181		0.692307	-0.530516
FGST_06371	283.416	299.111	383.672	2063.35	1957.09	1522.18		552	FGST_06371	0.0392181		5.73651	2.52017
FGST_12989	4704.1	5353.29	3683.59	937.874	903.443	807.367		553	FGST_12989	0.0392181		0.192758	-2.37514
FGST_10853	7583.5	7966.81	8019.25	5125.86	4166.71	5296.51		554	FGST_10853	0.0392181		0.61898	-0.692036
FGST_10556	2129.65	1922.16	2569.18	21117.1	34540.5	31392.4		555	FGST_10556	0.0392181		13.1476	3.71672
FGST_05724	2035.08	1745.35	2205.65	8254.4	10845	12352.4		556	FGST_05724	0.0392181		5.25416	2.39346
FGST_06023	15643.7	15305.8	14533.1	11325.6	11072.5	9601.55		557	FGST_06023	0.0392181		0.703558	-0.50726
FGST_10909	1780.64	1339.37	1299.25	23626.9	20831.9	32978.9		558	FGST_10909	0.0392181		17.5228	4.13116
FGST_10830	2011.01	2210.76	1696.08	4402.92	5591.22	5502.05		559	FGST_10830	0.0392181		2.61855	1.38877
FGST_02419	23.3026	36.1144	22.9644	5858.46	4057.65	4068.46		560	FGST_02419	0.0392181		169.754	7.4073
FGST_09984	1702.63	1324.04	1459.32	2705.84	2716.91	2961.42		561	FGST_09984	0.0392181		1.86897	0.902244
FGST_00215	11682.5	11712.9	16445.7	3103.66	1873.86	2613.38		562	FGST_00215	0.0392181		0.19053	-2.39191
FGST_05006	1629.64	1551.52	1509.89	813.415	843.587	617.132		563	FGST_05006	0.0392181		0.484781	-1.04459
FGST_10955	26739.3	24470.7	22205.7	14004	14444.7	10724.9		564	FGST_10955	0.0392181		0.533586	-0.906207
FGST_02625	2351.45	1252.54	1093.72	9014.49	13824.9	13161.6		565	FGST_02625	0.0392181		7.66353	2.93801
FGST_03070	4399.91	4162.77	5122.21	9768.81	13096.9	11484.5		566	FGST_03070	0.0392181		2.51008	1.32773
FGST_10129	499.217	549.441	432.428	107.045	100.743	91.3031		567	FGST_10129	0.0392181		0.20194	-2.308
FGST_12565	170.187	106.642	203.841	551.62	646.806	610.75		568	FGST_12565	0.0392181		3.76386	1.91221
FGST_10352	4388.3	5476.38	7036.84	22205.7	33702.2	31307.2		569	FGST_10352	0.0392181		5.16019	2.36742
FGST_00837	13569.4	14586.2	17241.3	6674.43	5235.94	7410.52		570	FGST_00837	0.0392181		0.4256	-1.23243
FGST_11031	15652.1	15331.1	14864.2	10916.7	12352.4	11814.5		571	FGST_11031	0.0392181		0.765224	-0.386045
FGST_02624	33.6033	12.8267	19.7306	118.282	112.931	107.126		572	FGST_02624	0.0392181		5.1139	2.35442
FGST_03477	2975.2	2065.24	1855.71	5370.24	5023.86	5734.54		573	FGST_03477	0.0392181		2.33879	1.22576
FGST_11574	14323.9	15275.3	12454	6978.23	6697.77	8270.75		574	FGST_11574	0.0392181		0.521881	-0.938208
FGST_00337	347.386	286.954	248.906	1225.38	1481.86	1192.73		575	FGST_00337	0.0392181		4.41549	2.14258
FGST_07735	13674.2	14444.7	14394.2	47839.2	69848.6	55112.6		576	FGST_07735	0.0392181		4.06464	2.02313
FGST_09258	3047.38	4141.63	3535.08	9842.64	13802.3	11599.7		577	FGST_09258	0.0392181		3.2865	1.71655
FGST_03234	245.259	184.253	243.33	1625.8	1428.3	1207.44		578	FGST_03234	0.0392181		6.33364	2.66304
FGST_01004	12930	14315	16043.9	8371.44	6962.02	6909.34		579	FGST_01004	0.0392181		0.513822	-0.960658
FGST_07314	32789.5	30520.7	33787	22959.6	21371.7	24825.9		580	FGST_07314	0.0392181		0.712247	-0.489549
FGST_07324	747.969	1678.45	1405.34	4132.81	3545.71	3950.36		581	FGST_07324	0.0392181		3.03487	1.60164
FGST_02982	18091	15230.6	15791.6	9294.99	8780.59	6632.51		582	FGST_02982	0.0392181		0.503085	-0.991126
FGST_00828	3207.77	2834.76	4776.77	8377.71	9986.2	10180.6		583	FGST_00828	0.0392181		2.6383	1.39961
FGST_07731	10998.3	9827.56	10660.2	20613	19586.1	25038.4		584	FGST_07731	0.0392181		2.07195	1.05099
FGST_11507	61577.9	82764	78175.4	33025.7	20661.8	22559.3		585	FGST_11507	0.0392181		0.342656	-1.54517
FGST_06578	107847	110728	129683	70122.5	58342	69038.7		586	FGST_06578	0.0392181		0.567118	-0.818278
FGST_05741	4021.79	4562.83	3973.87	1937.73	2407.65	2035.08		587	FGST_05741	0.0392181		0.508059	-0.976931
FGST_03782	2745.71	3131.51	2794.83	1668.99	1465.92	1438.19		588	FGST_03782	0.0392181		0.527339	-0.923198
FGST_00402	5041.76	4503.33	5424.87	2765.04	2462.82	2745.71		589	FGST_00402	0.0392181		0.532638	-0.908772
FGST_11405	97617.1	92859.6	65228	27053	21188.4	15366.2		590	FGST_11405	0.0392181		0.248754	-2.00721
FGST_09196	6650.76	6789.25	6459.89	4239.64	3675.51	2906.15		591	FGST_09196	0.0392181		0.543786	-0.878888
FGST_03649	44808.2	47408.5	34362.6	18211.8	11363.7	12874.7		592	FGST_03649	0.0392181		0.335365	-1.5762
FGST_11001	1126.73	1065.93	813.415	6429.45	4480.89	6286.17		593	FGST_11001	0.0392181		5.72058	2.51616
FGST_04645	324.476	144.423	251.415	2090.18	2811.07	3057.26		594	FGST_04645	0.0392181		11.0487	3.4658
FGST_11291	11325.6	9438.1	8995.8	4244.99	5036.52	3648.56		595	FGST_11291	0.0392181		0.434485	-1.20262
FGST_06050	9407.83	7444.85	8906.73	13645.4	12850.5	13613.2		596	FGST_06050	0.0392181		1.55706	0.638829
FGST_05643	15708.6	18575.1	21335.3	8272.92	5318.16	7414.07		597	FGST_05643	0.0392181		0.377661	-1.40484
FGST_04146	829.202	295.363	631.275	2241.46	2392.9	2023.61		598	FGST_04146	0.0392181		3.7919	1.92292
FGST_01209	3136.59	3669.82	4012.45	1252.54	1540.47	1147.66		599	FGST_01209	0.0392181		0.36424	-1.45704
FGST_06795	7025.95	6139.65	10694.2	112617	129683	196304		600	FGST_06795	0.0392181		18.3825	4.20026
FGST_09855	3651.1	4571	3767.04	1768.85	1518.97	1444.8		601	FGST_09855	0.0392181		0.394742	-1.34102
FGST_02694	546.314	380.508	403.898	1065.93	1102.76	1202.85		602	FGST_02694	0.0392181		2.53363	1.34121
FGST_02122	3241.67	2537.3	2408.92	5234.19	5010.09	4889.01		603	FGST_02122	0.0392181		1.84825	0.886163
FGST_13216	68.9297	64.9065	91.0362	365.28	467.11	439.887		604	FGST_13216	0.0392181		5.65778	2.50024
FGST_10745	5157.42	2629.45	3522.56	11943.3	11979.7	9474.74		605	FGST_10745	0.0392181		2.95309	1.56223
FGST_09230	4016.68	3662.67	4524.28	7892.79	8069.32	6769.78		606	FGST_09230	0.0392181		1.86272	0.897407
FGST_12074	3522.1	3388.42	4177.51	11599.7	10789.4	14987.9		607	FGST_12074	0.0392181		3.37094	1.75315
FGST_05580	83.2045	38.1474	58.7845	1565.58	2285.11	2131.97		608	FGST_05580	0.0392181		33.2118	5.05362
FGST_05285	4489.92	5945.98	6909.34	1136.83	936.325	1097.71		609	FGST_05285	0.0392181		0.182809	-2.45159
FGST_08155	1237.54	1181.59	1126.73	844.49	847.103	844.076		610	FGST_08155	0.0392181		0.715108	-0.483767
FGST_00528	4467.17	3502.06	3549.73	7748.54	8107.56	6767.61		611	FGST_00528	0.0392181		1.96404	0.973825
FGST_03565	5786.46	6696.6	6359.75	3600.7	4087.53	3337.52		612	FGST_03565	0.0392181		0.585144	-0.773137
FGST_07393	2069.32	2987.57	2353.26	319.008	203.788	169.86		613	FGST_07393	0.0392181		0.0934738	-3.41929
FGST_04532	305.897	139.884	165.586	1014.3	837.402	947.611		614	FGST_04532	0.0392181		4.57877	2.19496
FGST_04171	55.2098	51.7751	54.9088	6683.51	10923.5	11233.2		615	FGST_04171	0.0392181		178.143	7.47689
FGST_01031	173.655	143.77	147.501	456.205	552.571	474.535		616	FGST_01031	0.0392181		3.19042	1.67375
FGST_05983	3303.3	3237.31	3043.52	1939.78	1415.04	1592.36		617	FGST_05983	0.0392181		0.516184	-0.954042
FGST_09910	2361.74	2052.79	2207.4	1363.96	1251.38	1199.22		618	FGST_09910	0.0392181		0.576048	-0.795738
FGST_11260	6239.75	8439.75	8641.71	2855.28	2494.03	2543.12		619	FGST_11260	0.0392181		0.338423	-1.5631
FGST_04688	3404.08	2124.43	2935.6	7012.83	9271.2	8187.32		620	FGST_04688	0.0392181		2.89119	1.53166
FGST_01055	13850.8	11770.2	13850.8	7884.43	6280.13	5494.69		621	FGST_01055	0.0392181		0.498059	-1.00561
FGST_09471	1612.66	1162.82	1445.73	3714.73	3903.64	4806.11		622	FGST_09471	0.0392181		2.94334	1.55746
FGST_00063	328.155	124.158	121.655	1620.44	1704.66	1252.07		623	FGST_00063	0.0392181		7.97461	2.99541
FGST_09628	39803.8	35091.1	37029.6	25805.5	26973.1	21719.5		624	FGST_09628	0.0392181		0.665611	-0.58725
FGST_05349	3669.82	4493.82	3989.78	13952.9	18977.2	21288.8		625	FGST_05349	0.0392181		4.46121	2.15743
FGST_03903	984.762	883.502	832.34	2376.72	3054.51	2982.54		626	FGST_03903	0.0392181		3.11551	1.63947
FGST_08958	2071.48	1616.13	1835.43	5768.42	7455.03	5575.85		627	FGST_08958	0.0392181		3.4038	1.76714
FGST_12483	10338.3	10866.3	10705.8	6533.24	5099.77	3694.47		628	FGST_12483	0.0392181		0.480328	-1.05791
FGST_03166	2330.63	2051.23	2246.67	6103.32	6752.46	8362.44		629	FGST_03166	0.0392181		3.20104	1.67854
FGST_01326	18464.5	22409.9	23242.5	10801.4	10818.9	12581.6		630	FGST_01326	0.0392181		0.533431	-0.906627
FGST_08671	135.259	144.058	112.439	260.693	292.859	271.973		631	FGST_08671	0.0392181		2.10724	1.07536
FGST_07245	5288.84	5673.94	5284.84	3418.69	3543.06	2785.81		632	FGST_07245	0.0392181		0.599938	-0.737114
FGST_02779	5283.1	6159.59	5041.76	2677.31	2791.32	2061.24		633	FGST_02779	0.0392181		0.456786	-1.13041
FGST_11634	6909.34	8019.25	8236.93	4443.09	3308.4	4205.13		634	FGST_11634	0.0392181		0.516138	-0.95417
FGST_10350	31156.2	38158.1	29704.7	16951.1	15622.7	12118.7		635	FGST_10350	0.0392181		0.451352	-1.14767
FGST_08588	97.2336	96.715	202.822	1551.52	2206.41	2172.5		636	FGST_08588	0.0392181		14.9468	3.90176
FGST_09586	22164.8	27013.4	20319.9	11979.7	9114.92	10410.8		637	FGST_09586	0.0392181		0.453327	-1.14138
FGST_07084	14787.5	16043.9	18432.2	9707.44	9210.41	9108.57		638	FGST_07084	0.0392181		0.568907	-0.813735
FGST_06402	12903.7	14877.8	13052.5	8973.92	7123.31	7123.31		639	FGST_06402	0.0392181		0.568657	-0.814369
FGST_05166	4538.53	4339.1	4229.34	2649.52	2353.26	1828.83		640	FGST_05166	0.0392181		0.52122	-0.940036
FGST_10511	5736.37	3761.88	4198.6	10789.4	12861.1	10097.1		641	FGST_10511	0.0392181		2.4639	1.30094
FGST_05351	2968.53	3663.85	3326.2	1410.7	1434.45	1649.63		642	FGST_05351	0.0392181		0.451347	-1.14769
FGST_06585	597.754	488.187	516.247	198.271	197.847	199.663		643	FGST_06585	0.0392181		0.371855	-1.42719
FGST_05581	74.8944	17.1966	43.5366	1119.66	1455.72	1680.49		644	FGST_05581	0.0392181		31.3791	4.97173
FGST_07427	5099.77	4812.79	5301.16	3583.64	3299.21	3068.81		645	FGST_07427	0.0392181		0.654125	-0.612363
FGST_10341	29891.1	31935.7	40092.6	13569.4	12790.6	15793.7		646	FGST_10341	0.0392181		0.413598	-1.2737
FGST_01473	4781.94	3554.96	4726.72	10956.7	15046.7	15359		647	FGST_01473	0.0392181		3.16623	1.66277
FGST_09843	26904.3	33702.2	43555.6	6268.11	4659.51	5177.31		648	FGST_09843	0.0392181		0.154614	-2.69326
FGST_03889	2668.51	1225.38	1113.26	14924.1	11704.8	9528.32		649	FGST_03889	0.0392181		7.2211	2.85222
FGST_12170	373.024	79.7717	156.957	1203.09	1514.58	1467.55		650	FGST_12170	0.0392181		6.86382	2.77901
FGST_10967	10973.5	13580.9	14177.3	5524.74	6152.92	6697.77		651	FGST_10967	0.0392181		0.47443	-1.07573
FGST_09935	118.605	34.0245	71.9615	2594.67	4082.31	4051.65		652	FGST_09935	0.0392181		47.7697	5.57803
FGST_09745	11484.5	12467.8	9810.89	4789.54	3860.32	5902.17		653	FGST_09745	0.0392181		0.431002	-1.21423
FGST_07708	7377.36	8236.93	6773.65	4301.99	3456.78	2979.81		654	FGST_07708	0.0392181		0.479659	-1.05992
FGST_12546	14751.1	7987.3	12186	24217.1	23990.5	26285.8		655	FGST_12546	0.0392181		2.13299	1.09288
FGST_02319	834.161	228.747	520.194	38438.7	63713.8	66668.2		656	FGST_02319	0.0392181		106.639	6.73659
FGST_08535	13382.9	11882.7	11830.9	8107.56	6588.01	5750.68		657	FGST_08535	0.0392181		0.551163	-0.85945
FGST_06544	7912.68	9219.43	11814.5	34362.6	41049.7	51930.4		658	FGST_06544	0.0392181		4.39923	2.13725
FGST_06319	1405.34	1234.94	1369.16	2450.23	2193.55	2194.08		659	FGST_06319	0.0392181		1.70544	0.770148
FGST_11577	3.09318	16.6638	7.42917	82.7974	91.5072	101.778		660	FGST_11577	0.0392181		10.1553	3.34416
FGST_00815	7223.54	7789.2	6163.59	12653.2	11225.4	11313.8		661	FGST_00815	0.0392181		1.66187	0.732809
FGST_01883	105.946	30.5255	81.2057	752.164	1048.58	934.043		662	FGST_01883	0.0392181		12.5635	3.65117
FGST_02918	13180.7	18356.8	22620	2922.47	2338.59	1750.16		663	FGST_02918	0.0392181		0.12946	-2.94943
FGST_10842	3718.4	3522.56	3294.33	2248.12	2113.38	1870.97		664	FGST_10842	0.0392181		0.591581	-0.757353
FGST_12246	413.775	523.554	458.489	159.273	145.069	145.069		665	FGST_12246	0.0392181		0.32197	-1.635
FGST_12632	28970.5	23889.5	21288.8	11424.6	11987.4	8584.97		666	FGST_12632	0.0392181		0.431523	-1.21249
FGST_06563	14987.9	13623.6	11503.2	20088.4	20991.4	19694.7		667	FGST_06563	0.0392181		1.51502	0.599335
FGST_05193	26253.4	25559.1	24768.9	15807.5	18250.1	12826.4		668	FGST_05193	0.0392181		0.612212	-0.707897
FGST_08070	3835.39	4099.54	3741.44	2766.07	2917.21	2731.64		669	FGST_08070	0.0392181		0.720679	-0.472572
FGST_07889	9928.61	10417	9558.77	6007.67	4341.49	6406.66		670	FGST_07889	0.0392181		0.560313	-0.835696
FGST_09220	12593.4	11891.5	9876.43	5613.09	6247.89	4814.35		671	FGST_09220	0.0392181		0.485294	-1.04307
FGST_08778	1453.05	1596.68	2000.86	296.273	257.176	209.552		672	FGST_08778	0.0392181		0.151072	-2.7267
FGST_11128	8460.18	9692.73	8592.08	5604.45	5764.22	4652.54		673	FGST_11128	0.0392181		0.599036	-0.739286
FGST_10776	15915.7	14128.4	14818.7	50195.4	49928.9	69637.2		674	FGST_10776	0.0392181		3.78402	1.91992
FGST_09074	517.664	223.439	227.537	4987.75	8395.09	7923.5		675	FGST_09074	0.0392181		21.9962	4.45918
FGST_01977	454.96	313.389	452.651	2533.68	1907.86	1924.95		676	FGST_01977	0.0392181		5.21416	2.38243
FGST_10450	1668.99	1522.56	1424.14	837.944	642.992	705.457		677	FGST_10450	0.0392181		0.473686	-1.078
FGST_01172	12753	14349.8	12307	8189.07	6799.44	5550.1		678	FGST_01172	0.0392181		0.521155	-0.940216
FGST_07545	6742.15	4565.3	6626.28	1075.67	1405.85	1647.52		679	FGST_07545	0.0392181		0.230239	-2.1188
FGST_07093	12283.5	14290	11979.7	7966.81	6038.68	7040.78		680	FGST_07093	0.0392181		0.545901	-0.873288
FGST_01906	10480.2	10305.3	8455.23	5790.44	4812.79	4705.33		681	FGST_01906	0.0392181		0.523534	-0.933644
FGST_13121	19586.1	19904.4	24865.1	11346.3	11469.2	10316.7		682	FGST_13121	0.0392181		0.514829	-0.957834
FGST_02451	2878.24	2606.06	2824.39	1713.66	1511.96	1336.01		683	FGST_02451	0.0392181		0.54902	-0.86507
FGST_07588	92041.7	90462.6	75369.1	47764.4	52338.5	40092.6		684	FGST_07588	0.0392181		0.54366	-0.879224
FGST_12918	425.011	520.194	459.714	169.273	199.79	163.001		685	FGST_12918	0.0392181		0.378715	-1.40082
FGST_09631	18898.3	24825.9	25038.4	10348.2	8049.6	11770.2		686	FGST_09631	0.0392181		0.438728	-1.1886
FGST_10002	8317.49	8449.72	9294.99	15548.1	15153.7	18963.2		687	FGST_10002	0.0392181		1.90564	0.930274
FGST_02263	4575.36	5131.5	5161.63	26904.3	39362.1	44537		688	FGST_02263	0.0392181		7.45223	2.89767
FGST_08635	2294.73	2305	2371.3	1342.7	1640.84	1560.93		689	FGST_08635	0.0392181		0.651907	-0.617263
FGST_01292	1795.18	2044.53	1813.32	1161.74	1155.26	1075.67		690	FGST_01292	0.0392181		0.600152	-0.7366
FGST_03584	85.4487	119.139	77.0682	800.347	1105.22	889.732		691	FGST_03584	0.0392181		9.92449	3.31099
FGST_02856	8042.24	10099.5	7639.1	4044.44	3331.85	3025.12		692	FGST_02856	0.0392181		0.403455	-1.30952
FGST_00076	2378	1989.66	1803.75	670.665	454.544	459.167		693	FGST_00076	0.0392181		0.256728	-1.96168
FGST_07420	15027.1	18131	20932.4	6869.5	8584.97	6341.2		694	FGST_07420	0.0392181		0.402948	-1.31133
FGST_06740	449.956	84.0763	214.083	16317.3	26032.4	29378.4		695	FGST_06740	0.0392181		95.8784	6.58313
FGST_06990	4983.95	5600.97	4491.44	2762.13	2372.31	2593.76		696	FGST_06990	0.0392181		0.512604	-0.964084
FGST_03395	310.927	263.411	994.492	5994.27	5211.95	8156.8		697	FGST_03395	0.0392181		12.3423	3.62554
FGST_06800	178.068	213.07	180.179	449.084	532.262	463.452		698	FGST_06800	0.0392181		2.52889	1.3385
FGST_04188	26213.3	20010.4	34741.6	2457.53	2021.81	1492.56		699	FGST_04188	0.0392181		0.0737587	-3.76104
FGST_00397	20715.4	19653.2	19967	14787.5	12987.6	10916.7		700	FGST_00397	0.0392181		0.641275	-0.640984
FGST_08153	8597.43	9617.24	10499.4	4931.1	4520.09	5985.66		701	FGST_08153	0.0392181		0.537606	-0.89538
FGST_01788	614.689	577.665	474.119	124.261	107.373	161.628		702	FGST_01788	0.0392181		0.235985	-2.08323
FGST_08638	96.715	72.4548	129.619	1429.44	2160.54	1959.78		703	FGST_08638	0.0392181		18.5742	4.21523
FGST_12116	139.736	79.1677	105.946	494.56	580.685	642.992		704	FGST_12116	0.0392181		5.28933	2.40308
FGST_06648	227.973	206.024	212.946	3851.62	6410.41	5410.3		705	FGST_06648	0.0392181		24.2252	4.59844
FGST_07163	27289.2	36711.3	28436.7	13802.3	10640.5	13623.6		706	FGST_07163	0.0392181		0.411808	-1.27996
FGST_12435	241.697	250.637	219.536	130.185	121.246	127.224		707	FGST_12435	0.0392181		0.531915	-0.910732
FGST_04624	16181.7	18803.9	18667.1	30937.7	29378.4	25660.8		708	FGST_04624	0.0392181		1.60247	0.680298
FGST_07025	1029.26	1143.19	861.445	266.091	265.47	306.158		709	FGST_07025	0.0392181		0.27612	-1.85663
FGST_07864	4325.82	3632.75	3530.31	1860.45	1931.35	1817.99		710	FGST_07864	0.0392181		0.48828	-1.03422
FGST_12968	3543.06	5288.84	4361.76	1147.11	789.071	800.347		711	FGST_12968	0.0392181		0.207412	-2.26943
FGST_04781	21315.5	17038.3	16573.3	9289.81	8447.19	6272.11		712	FGST_04781	0.0392181		0.437109	-1.19394
FGST_12675	590.612	559.527	501.824	246.91	288.97	232.346		713	FGST_12675	0.0392181		0.465038	-1.10458
FGST_08400	8178.53	10383.5	9712.64	3713.57	3758.37	5301.16		714	FGST_08400	0.0392181		0.45175	-1.1464
FGST_11882	7419.44	9162.76	6835.45	3474.49	2642.84	3385.64		715	FGST_11882	0.0392181		0.405803	-1.30115
FGST_12252	3328.34	5218.78	4335.51	538.846	844.076	507.179		716	FGST_12252	0.0392181		0.146717	-2.76889
FGST_06360	10740.8	11325.6	8919.04	5983.72	5157.42	5673.94		717	FGST_06360	0.0392181		0.542677	-0.881834
FGST_10298	86.1852	64.5109	52.2109	193.038	191.487	176.347		718	FGST_10298	0.0392181		2.76418	1.46685
FGST_09610	1617.13	1153.46	1373.44	2563.08	2969.74	2830.6		719	FGST_09610	0.0392181		2.01819	1.01306
FGST_04207	4228.2	5059.73	5448.39	1861.89	1522.56	2371.3		720	FGST_04207	0.0392181		0.390583	-1.3563
FGST_02222	11044.2	12939.4	14582.3	19595.6	22456.5	21071.8		721	FGST_02222	0.0392181		1.63678	0.710862
FGST_12367	14969.3	16532.6	12987.6	8255.87	7231.49	5637.49		722	FGST_12367	0.0392181		0.474828	-1.07452
FGST_00665	6692.62	5903.98	6176.92	2691.17	2849.17	3930.7		723	FGST_00665	0.0392181		0.504489	-0.987105
FGST_01625	2701.24	3744.64	3167.43	1049.47	888.515	628.818		724	FGST_01625	0.0392181		0.267005	-1.90506
FGST_07461	1499.17	1846.58	1535.22	683.044	709.306	617.511		725	FGST_07461	0.0392181		0.411775	-1.28007
FGST_07896	4057.65	3730.75	4499.51	6427.53	5938.89	6197.5		726	FGST_07896	0.0392181		1.51075	0.595262
FGST_11289	4816.98	5041.76	3702	1325.91	1784.56	1539.86		727	FGST_11289	0.0392181		0.342926	-1.54403
FGST_09850	23819.1	23537.7	16762.9	9638.65	6789.25	6298.12		728	FGST_09850	0.0392181		0.354431	-1.49642
FGST_02452	3158.13	3360.97	3835.39	1736.5	1422.25	1136.05		729	FGST_02452	0.0392181		0.414776	-1.2696
FGST_02310	3324.15	4334.52	4100.52	1693.36	1700.31	1634.58		730	FGST_02310	0.0392181		0.427601	-1.22566
FGST_10509	1254.96	779.214	705.751	3609.59	5249.99	4198.6		731	FGST_10509	0.0392181		4.76589	2.25275
FGST_05979	12042.3	15756.7	14889.7	6907.19	6537.66	7759.4		732	FGST_05979	0.0392181		0.496717	-1.0095
FGST_05909	11599.7	11704.8	7052.71	1499.17	702.022	538.061		733	FGST_05909	0.0392181		0.0902339	-3.47019
FGST_12541	1064.36	1405.85	1144.79	354.682	277.514	318.787		734	FGST_12541	0.0392181		0.263066	-1.9265
FGST_05079	1216.89	415.578	640.577	7407.48	6689.18	4676.83		735	FGST_05079	0.0392181		8.25919	3.046
FGST_08614	26843.4	48419.7	42439	1753.57	1128.03	1018.52		736	FGST_08614	0.0392181		0.0331355	-4.91548
FGST_10451	14349.8	15597.1	21252.1	3509.92	4117.7	6168.43		737	FGST_10451	0.0392181		0.269459	-1.89186
FGST_09094	87.5804	83.5853	75.5637	196.496	200.992	171.659		738	FGST_09094	0.0392181		2.30677	1.20587
FGST_06743	21463.3	24503.7	20121.9	14444.7	12709.7	13952.9		739	FGST_06743	0.0392181		0.621999	-0.685015
FGST_08221	7996.19	9703.92	9633.94	4840.44	5510.71	4057.65		740	FGST_08221	0.0392181		0.527137	-0.92375
FGST_00071	328.199	631.275	401.36	1474.34	1294.59	1459.32		741	FGST_00071	0.0392181		3.1071	1.63557
FGST_06539	936.325	843.814	1070.89	3497.63	3039.44	4319.63		742	FGST_06539	0.0392181		3.80799	1.92903
FGST_08930	659.216	234.601	347.386	4039.55	3132.87	2687.12		743	FGST_08930	0.0392181		7.94353	2.98978
FGST_01577	16762.9	10964.4	19141.8	35296.3	43785.4	48772.2		744	FGST_01577	0.0392181		2.72789	1.44779
FGST_11060	14512.2	11051.1	14323.9	31910.6	31695	24641.6		745	FGST_11060	0.0392181		2.21242	1.14563
FGST_03766	6124.07	7549.96	9842.64	1157.35	1200.11	1351.27		746	FGST_03766	0.0392181		0.157707	-2.66468
FGST_02932	4559.49	4926.57	5485.73	2760.12	2213.92	2874.97		747	FGST_02932	0.0392181		0.524254	-0.931662
FGST_05700	10092.4	12329.9	11469.2	6023.44	7165.32	7073.67		748	FGST_05700	0.0392181		0.597862	-0.742115
FGST_05119	1422.62	1549.96	1634.58	829.045	935.833	938.534		749	FGST_05119	0.0392181		0.586785	-0.769095
FGST_01922	301.67	152.108	201.268	2323.57	3743.18	3431.99		750	FGST_01922	0.0392181		14.5009	3.85807
FGST_12881	20442.8	20991.4	26305.5	41971.2	55750.1	55240.1		751	FGST_12881	0.0392181		2.25808	1.1751
FGST_12307	997.451	971.301	1025.02	2588.28	2453.33	2007.83		752	FGST_12307	0.0392181		2.3547	1.23555
FGST_08481	7078.62	6152.92	7115.97	3465.49	4421.66	3436.08		753	FGST_08481	0.0392181		0.556492	-0.845567
FGST_02892	16587.8	12294.8	15491.6	7368.27	7029.68	5966.67		754	FGST_02892	0.0392181		0.45893	-1.12366
FGST_02808	8240.54	9173.26	8658.06	5774.67	6211.58	4948.57		755	FGST_02808	0.0392181		0.649544	-0.622501
FGST_06575	331.718	420.591	343.592	1479.22	2059.62	2089.08		756	FGST_06575	0.0392181		5.13542	2.36048
FGST_04292	350.576	478.387	405.321	1553.55	1966.63	2227.89		757	FGST_04292	0.0392181		4.657	2.2194
FGST_01381	366.902	546.843	322.083	1471.04	1548.79	1241.77		758	FGST_01381	0.0392181		3.44837	1.78591
FGST_03728	991.95	817.598	873.765	1843.38	2322.42	2144.24		759	FGST_03728	0.0392181		2.35159	1.23363
FGST_00299	514.679	386.435	480.549	2667.99	2272.52	3333.67		760	FGST_00299	0.0392181		5.98856	2.58221
FGST_06799	30.5749	26.6153	36.301	125.953	131.473	156.997		761	FGST_06799	0.0392181		4.43275	2.1482
FGST_10723	22914.6	25110.3	29760.3	15056.2	11691.2	14333.9		762	FGST_10723	0.0392181		0.528138	-0.921014
FGST_12780	8389.51	8109.07	8650.93	6468.27	5840.02	5299.94		763	FGST_12780	0.0392181		0.700142	-0.514281
FGST_05709	1573.85	1299.25	1613.77	2697.92	2640.48	3082.35		764	FGST_05709	0.0392181		1.87675	0.908238
FGST_11937	7575.08	7088.66	7016.29	3568.74	4816.98	3220.26		765	FGST_11937	0.0392181		0.535331	-0.901497
FGST_09241	6479.49	5848.64	5388.88	2997.54	3142.61	3748.38		766	FGST_09241	0.0392181		0.558138	-0.841305
FGST_05535	3684.91	4917.85	4394.3	2009	1411.98	1648.76		767	FGST_05535	0.0392181		0.390068	-1.3582
FGST_02150	3777.03	3572.94	4369.65	9444.36	12939.4	13814.4		768	FGST_02150	0.0392181		3.08868	1.62699
FGST_06779	647.549	482.324	698.17	2732.75	2204.97	3116.04		769	FGST_06779	0.0392181		4.40568	2.13936
FGST_04154	24291.5	21751.4	18279.4	10519.4	12307	9868.9		770	FGST_04154	0.0392181		0.508305	-0.976233
FGST_06076	3630.47	2685.57	2579.51	5615.95	6359.75	6939.32		771	FGST_06076	0.0392181		2.12635	1.08838
FGST_11049	5756.76	4082.31	4638.03	9108.57	10235.6	8592.08		772	FGST_11049	0.0392181		1.92968	0.948365
FGST_03959	346.702	241.064	397.156	2453.33	2772.62	3730.75		773	FGST_03959	0.0392181		9.09382	3.18489
FGST_04574	1257.2	956.53	1134.4	2258.3	2134.18	1991.26		774	FGST_04574	0.0392181		1.90666	0.931046
FGST_06778	787.98	526.909	524.707	2031.53	2529.31	1916.07		775	FGST_06778	0.0392181		3.52083	1.81592
FGST_01238	7706.75	10581	9401.58	3904.46	3594.94	4565.3		776	FGST_01238	0.0392181		0.435716	-1.19854
FGST_12300	621.795	582.608	449.084	111.174	71.5445	80.0186		777	FGST_12300	0.0392181		0.158899	-2.65382
FGST_09313	2888.66	1729.41	2041.66	4654.32	5243.23	4769.77		778	FGST_09313	0.0392181		2.20239	1.13907
FGST_11325	11987.4	12312.5	12156.1	9558.77	10097.1	8729.33		779	FGST_11325	0.0392181		0.778618	-0.361012
FGST_12417	1219.82	1263.31	1385.58	767.696	617.132	599.733		780	FGST_12417	0.0392181		0.512978	-0.963031
FGST_13184	202.242	163.414	231.773	578.713	700.193	574.932		781	FGST_13184	0.0392181		3.10302	1.63367
FGST_05821	312.684	355.321	434.976	1703.83	1316.66	1838.4		782	FGST_05821	0.0392181		4.40523	2.13922
FGST_04556	7084.83	6400.62	5301.87	2785.51	1229.78	883.049		783	FGST_04556	0.0392181		0.260726	-1.93939
FGST_01274	41049.7	40794	29122.5	16226.3	12440.7	10277		784	FGST_01274	0.0392181		0.350954	-1.51065
FGST_02253	2440.78	2242.8	2095.8	15109.2	14202.7	9223.33		785	FGST_02253	0.0392181		5.68417	2.50695
FGST_05607	1952.71	718.569	913.38	111127	228397	261996		786	FGST_05607	0.0392181		167.804	7.39063
FGST_01129	6347.07	5143.82	5083.58	11841.2	11509.7	9420.41		787	FGST_01129	0.0392181		1.97721	0.983467
FGST_11674	9497.26	13319.9	12916.4	23564	23792.8	29760.3		788	FGST_11674	0.0392181		2.15811	1.10977
FGST_07800	10292.9	8366.41	11331.9	18379.3	16710.8	20715.4		789	FGST_07800	0.0392181		1.86073	0.895867
FGST_13073	73.2638	38.2625	35.0832	1010.86	1530.06	1221.33		790	FGST_13073	0.0392181		25.6617	4.68155
FGST_11412	568.234	634.488	561.882	350.576	327.804	296.571		791	FGST_11412	0.0392181		0.552504	-0.855944
FGST_05247	1237	635.321	1331.37	3524.75	4181.79	5019.29		792	FGST_05247	0.0392181		3.97223	1.98995
FGST_01771	5128.59	3553.33	5742.94	10714.2	14803.7	13909.4		793	FGST_01771	0.0392181		2.73329	1.45064
FGST_07132	1398.69	1893.13	1649.63	6534.72	7120.85	9842.64		794	FGST_07132	0.0392181		4.75533	2.24955
FGST_05907	8061.03	6991.53	5048.34	1790.11	1198.62	856.051		795	FGST_05907	0.0392181		0.191274	-2.38629
FGST_00958	7748.54	7350.31	8272.92	5685.69	5154.98	4649.38		796	FGST_00958	0.0392181		0.662768	-0.593424
FGST_02991	665.782	754.787	840.997	331.489	276.052	284.405		797	FGST_02991	0.0392181		0.394393	-1.34229
FGST_03771	604.856	596.995	709.306	4124.38	6515.81	6609.82		798	FGST_03771	0.0392181		9.02595	3.17408
FGST_06536	77818.9	57252	72903.5	35818.4	27374	24768.9		799	FGST_06536	0.0392181		0.422943	-1.24146
FGST_10605	4271.34	4974.83	4505.74	2245.26	1886.78	2784.08		800	FGST_10605	0.0392181		0.502921	-0.991596
FGST_01834	1075.67	321.788	703.727	4493.82	7247.03	6921.26		801	FGST_01834	0.0392181		8.8817	3.15084
FGST_09774	11739.2	14004	16624.4	6236.46	5163.46	6134.96		802	FGST_09774	0.0392181		0.413874	-1.27274
FGST_04165	8633.04	10886.6	6793.57	1925.46	2087.22	1397.18		803	FGST_04165	0.0392181		0.205595	-2.28212
FGST_06407	147.341	157.487	133.027	509.152	492.537	402.14		804	FGST_06407	0.0392181		3.20615	1.68084
FGST_09893	1700.91	1362.3	1117.44	2780	3046.35	2703.18		805	FGST_09893	0.0392181		2.04024	1.02874
FGST_12212	199.352	206.486	191.705	416.12	489.503	507.962		806	FGST_12212	0.0392181		2.36566	1.24224
FGST_06254	2101.93	2095.05	1638.76	17106	18864.6	27905.9		807	FGST_06254	0.0392181		10.9457	3.4523
FGST_08754	9993.51	16639.8	13511	3413.33	2405.27	2584.62		808	FGST_08754	0.0392181		0.209326	-2.25618
FGST_06241	54734.5	23283.9	40585.6	156263	121313	189445		809	FGST_06241	0.0392181		3.93765	1.97734
FGST_04417	365.567	473.771	407.275	121.172	108.654	143.867		810	FGST_04417	0.0392181		0.299766	-1.73809
FGST_06431	25.1842	41.4407	25.9646	174.738	226.401	214.273		811	FGST_06431	0.0392181		6.64667	2.73263
FGST_00774	5131.5	5793.89	5254.89	2788.46	3644.39	3142.61		812	FGST_00774	0.0392181		0.591798	-0.756824
FGST_00721	26032.4	23212.9	31226.9	62224.8	68878.5	88205		813	FGST_00721	0.0392181		2.72527	1.4464
FGST_11886	9957.93	12620.4	12709.7	6765.29	5507.32	5234.19		814	FGST_11886	0.0392181		0.496112	-1.01126
FGST_04240	794.924	426.886	648.074	2502.89	3630.47	3646.39		815	FGST_04240	0.0392181		5.23013	2.38685
FGST_10580	1189	1296.02	1096.26	641.121	557.174	666.578		816	FGST_10580	0.0392181		0.52073	-0.941394
FGST_05062	3179.15	2357.07	2887.68	6767.61	8113.49	9692.73		817	FGST_05062	0.0392181		2.91716	1.54456
FGST_08111	5573.54	4845.65	5056.25	3057.26	3019.06	3547.53		818	FGST_08111	0.0392181		0.621879	-0.685294
FGST_04332	2137.18	1923.21	1944.23	2808.97	2822.39	3067.32		819	FGST_04332	0.0392181		1.44866	0.534722
FGST_02605	2387.32	2940.41	3531.52	839.981	561.102	576.183		820	FGST_02605	0.0392181		0.223186	-2.16368
FGST_03708	25559.1	24418.7	23212.9	16653.1	18201.7	13788.7		821	FGST_03708	0.0392181		0.664612	-0.589416
FGST_11346	16532.6	20390	16226.3	8919.04	9352.51	10668.1		822	FGST_11346	0.0392181		0.544501	-0.876993
FGST_03976	683.044	770.173	700.193	1744.07	2090.18	2383.44		823	FGST_03976	0.0392181		2.88736	1.52975
FGST_11043	2421.9	1893.87	2705.19	5059.73	5615.95	6748.26		824	FGST_11043	0.0392181		2.4817	1.31133
FGST_04010	2416.99	3263.01	2839.19	1144.24	1022.57	1019.26		825	FGST_04010	0.0392181		0.373987	-1.41894
FGST_01619	5753.66	8688.46	6898.07	2213.92	2377.41	2033.17		826	FGST_01619	0.0392181		0.310424	-1.68769
FGST_00708	720.616	653.522	758.893	395.251	361.857	431.175		827	FGST_00708	0.0392181		0.557087	-0.844025
FGST_00847	46.9847	48.7588	43.6405	109.222	94.7444	101.09		828	FGST_00847	0.0392181		2.1886	1.13001
FGST_08112	2698.76	3602.42	2926.59	1115.16	792.067	1169.28		829	FGST_08112	0.0392181		0.333397	-1.58469
FGST_01768	2250.21	1345.02	1429	5345.54	6065.61	4361.76		830	FGST_01768	0.0392181		3.13937	1.65048
FGST_06189	399.923	357.715	343.085	201.98	209.388	203.498		831	FGST_06189	0.0392181		0.558603	-0.840104
FGST_06317	4795.37	6452.51	6280.13	2675.39	2144.75	1541.75		832	FGST_06317	0.0392181		0.362956	-1.46213
FGST_01660	1966.63	1835.43	2116.62	1276.55	1175.44	1316.13		833	FGST_01660	0.0392181		0.636649	-0.65143
FGST_00612	6952.2	4766.03	3409.33	14363.8	14323.9	11346.3		834	FGST_00612	0.0392181		2.64643	1.40405
FGST_08421	44724.4	41852.3	35748.9	24258.3	17503.8	13462.7		835	FGST_08421	0.0392181		0.451458	-1.14734
FGST_07178	118878	95114.5	75018.8	32340	27522.4	19328.6		836	FGST_07178	0.0392181		0.274007	-1.86772
FGST_04588	659.522	1069.66	1585.74	3011.98	3082.35	3203.67		837	FGST_04588	0.0392181		2.8049	1.48795
FGST_11257	5517.03	6537.66	6912.38	3100.57	3104.64	3788.37		838	FGST_11257	0.0392181		0.526891	-0.924423
FGST_05489	193.221	226.626	171.16	421.994	409.916	384.964		839	FGST_05489	0.0392181		2.05899	1.04193
FGST_03192	79.7199	89.2876	64.4795	397.624	552.116	492.537		840	FGST_03192	0.0392181		6.17712	2.62693
FGST_04689	1615.33	479.134	674.442	4331.28	5941.16	4356.52		841	FGST_04689	0.0392181		5.2833	2.40144
FGST_13042	21335.3	34540.5	32521.2	7720.2	7272.21	6519.35		842	FGST_13042	0.0392181		0.243354	-2.03887
FGST_05789	5584.15	5165.73	6237.68	3184.36	3389.7	2463.64		843	FGST_05789	0.0392181		0.532019	-0.91045
FGST_12737	4496.82	3369.6	4125.75	1849.91	1745.95	1458.6		844	FGST_12737	0.0392181		0.42148	-1.24646
FGST_04247	10714.2	15536.2	19869.5	2659.31	1317.47	1509.89		845	FGST_04247	0.0392181		0.118965	-3.07139
FGST_04739	734.858	470.642	610.587	1284.61	1483.42	1404.61		846	FGST_04739	0.0392181		2.29759	1.20012
FGST_06768	2595.59	1897.13	1545.6	4499.51	4257.77	5088.22		847	FGST_06768	0.0392181		2.29294	1.1972
FGST_07949	1962.17	1547.06	2012.79	3766.23	4958.23	4894.87		848	FGST_07949	0.0392181		2.46637	1.30239
FGST_06741	5745.64	7753.01	5044.17	38120.8	62944.8	45338.6		849	FGST_06741	0.0392181		7.89546	2.98102
FGST_02950	657.613	775.523	727.158	1686.02	1650.45	1373.75		850	FGST_02950	0.0392181		2.18036	1.12457
FGST_13074	80.8761	73.3883	95.7514	234.365	285.431	244.298		851	FGST_13074	0.0392181		3.05618	1.61173
FGST_03838	4261.77	3892.88	3794.59	12329.9	14969.3	9888.12		852	FGST_03838	0.0392181		3.11211	1.63789
FGST_07092	4789.54	5318.16	4871.2	3360.97	3305.01	2694.55		853	FGST_07092	0.0392181		0.624914	-0.678271
FGST_05221	433.338	422.296	268.391	74420.9	149331	122888		854	FGST_05221	0.0392181		308.391	8.26862
FGST_04893	27747.5	18725.1	24217.1	10776.1	9444.36	10427.3		855	FGST_04893	0.0392181		0.433553	-1.20572
FGST_05701	13544.1	7586.91	9245.87	20256.2	21335.3	19505.7		856	FGST_05701	0.0392181		2.01131	1.00813
FGST_02841	50836.4	61577.9	37434.5	14644.8	5275.46	5484.11		857	FGST_02841	0.0392181		0.169534	-2.56036
FGST_03952	27087.6	26794.9	17298.7	7928.35	5673.94	7049.32		858	FGST_03952	0.0392181		0.290127	-1.78524
FGST_06565	2543.12	1447.48	3437.79	9596.99	10338.3	14380.9		859	FGST_06565	0.0392181		4.6196	2.20777
FGST_10896	748.985	686.192	812.504	434.976	450.342	439.418		860	FGST_10896	0.0392181		0.589379	-0.762732
FGST_06649	99.1724	23.1584	54.6209	6503.28	12361.7	11424.6		861	FGST_06649	0.0392181		171.174	7.41932
FGST_04657	326.341	296.067	290.069	182.06	190.127	193.452		862	FGST_04657	0.0392181		0.619893	-0.689908
FGST_00844	9184.52	11800.3	11625.6	5943.31	5936.19	6367.5		863	FGST_00844	0.0392181		0.559545	-0.837674
FGST_08403	3527.28	3655.86	3382.7	2222.6	1558.49	2095.05		864	FGST_08403	0.0392181		0.556145	-0.846467
FGST_03569	16755.2	17957.2	25393.6	79097.5	97617.1	129683		865	FGST_03569	0.0392181		5.09762	2.34982
FGST_00279	1015.75	895.5	1231.23	312.594	301.175	296.067		866	FGST_00279	0.0392181		0.289528	-1.78823
FGST_07472	696.155	924.289	939.689	2309.53	2821.43	3200.15		867	FGST_07472	0.0392181		3.25417	1.70229
FGST_00524	25208.7	37248.9	30224.8	13771.2	9401.58	10480.2		868	FGST_00524	0.0392181		0.3631	-1.46156
FGST_10982	22097.6	25482.8	32901.1	10057.6	10984.2	10720.6		869	FGST_10982	0.0392181		0.394653	-1.34134
FGST_12672	250.637	264.183	281.775	151.114	121.172	118.445		870	FGST_12672	0.0392181		0.4905	-1.02767
FGST_12138	1597.48	2548.18	1939.21	163.164	100.659	102.525		871	FGST_12138	0.0392181		0.0602064	-4.05394
FGST_05781	3514.33	3398	4515.17	1085.18	1445.73	1589		872	FGST_05781	0.0392181		0.360526	-1.47183
FGST_02503	132.664	45.6364	85.2796	2034.58	2703.18	3447.54		873	FGST_02503	0.0392181		31.0543	4.95672
FGST_07817	6367.5	7382.98	7827.36	3812.73	3173.97	4426.12		874	FGST_07817	0.0392181		0.528914	-0.918895
FGST_11314	16098.4	13028.7	11360.1	6077.05	5781.68	4255.02		875	FGST_11314	0.0392181		0.397997	-1.32917
FGST_10823	4606.93	5997.87	4561.29	8770.94	9609.33	8189.07		876	FGST_10823	0.0392181		1.75189	0.808912
FGST_00769	18237.5	23990.5	16587.8	8309.47	7979.11	8119.46		877	FGST_00769	0.0392181		0.414991	-1.26885
FGST_11263	2391.52	2233.84	1995.72	1202.11	1075.03	853.72		878	FGST_11263	0.0392181		0.472863	-1.08051
FGST_05623	3142.61	3499.64	3867.79	6156.1	5437.16	6569.33		879	FGST_05623	0.0392181		1.72812	0.7892
FGST_01751	67000.2	101614	99822.8	20157.4	23537.7	36105.4		880	FGST_01751	0.0392181		0.297278	-1.75012
FGST_03413	10118	9633.94	12930	4435.81	4047.68	5510.71		881	FGST_03413	0.0392181		0.428194	-1.22366
FGST_10144	2258.86	1811.08	1915.17	1004.27	833.128	904.321		882	FGST_10144	0.0392181		0.45809	-1.1263
FGST_04997	973.322	1008.8	890.302	583.561	457.656	433.338		883	FGST_04997	0.0392181		0.513349	-0.961988
FGST_06694	4853.09	6998.08	6832.13	2575.97	1846.58	1603.13		884	FGST_06694	0.0392181		0.322517	-1.63255
FGST_05286	4328.03	6465.2	5102.45	1910.68	1266.1	983.043		885	FGST_05286	0.0392181		0.261694	-1.93404
FGST_08437	380.508	369.13	370.523	181.797	235.746	227.537		886	FGST_08437	0.0392181		0.575881	-0.796157
FGST_13135	1965.88	2449.82	1607.26	227.841	202.913	386.01		887	FGST_13135	0.0392181		0.135608	-2.88248
FGST_03478	370.083	693.672	724.393	1700.91	2128.62	2289.95		888	FGST_03478	0.0392181		3.42225	1.77494
FGST_08683	277.836	248.729	323.325	73.8259	86.7976	92.2959		889	FGST_08683	0.0392181		0.297591	-1.7486
FGST_03033	1599.34	1471.04	878.621	7130.84	6045.12	9763.84		890	FGST_03033	0.0392181		5.80902	2.53829
FGST_09714	10576.8	11987.4	14232.1	5301.16	5026.41	6762.18		891	FGST_09714	0.0392181		0.464442	-1.10643
FGST_05819	3229.5	2637.58	1735.57	8109.07	8389.51	6091.63		892	FGST_05819	0.0392181		2.97136	1.57113
FGST_03093	1420.01	1232.09	1411.49	757.154	829.045	668.552		893	FGST_03093	0.0392181		0.554868	-0.849784
FGST_01445	2495.95	3167.43	2373.83	1038.42	822.098	648.259		894	FGST_01445	0.0392181		0.312145	-1.67971
FGST_10161	1324.94	948.548	1088.3	311.4	214.144	130.375		895	FGST_10161	0.0392181		0.19511	-2.35764
FGST_05826	7165.32	7178.12	5759.67	3730.3	3711.61	2925.34		896	FGST_05826	0.0392181		0.515704	-0.955385
FGST_02123	286.083	731.864	688.223	11917.3	18045.6	22164.8		897	FGST_02123	0.0392181		30.5525	4.93322
FGST_07670	7098.14	7741.48	6916.19	4122.46	5013.98	3511.54		898	FGST_07670	0.0392181		0.581361	-0.782493
FGST_11194	3413.33	3621.55	3844.79	2360.77	2546.53	2109.85		899	FGST_11194	0.0392181		0.644977	-0.632681
FGST_07538	10220.5	6008.89	6406.66	17080.1	22263.4	17613.3		900	FGST_07538	0.0392181		2.5162	1.33125
FGST_00764	63713.8	76304.9	62224.8	39505.7	36711.3	24291.5		901	FGST_00764	0.0392181		0.496967	-1.00878
FGST_02837	7799.65	8774.67	7088.66	4398.41	5052.86	4764.99		902	FGST_02837	0.0392181		0.60078	-0.73509
FGST_11841	551.62	514.323	594.987	183.097	207.85	289.862		903	FGST_11841	0.0392181		0.409896	-1.28667
FGST_06607	3458.23	3535.08	3320.45	2508.47	2339.5	2712.88		904	FGST_06607	0.0392181		0.733084	-0.44795
FGST_06214	3069.71	3159.6	3430.65	4670.14	4518.25	4206.12		905	FGST_06214	0.0392181		1.3866	0.471553
FGST_08408	764.179	662.351	645.45	1230.75	1093.13	1183.68		906	FGST_08408	0.0392181		1.69286	0.759459
FGST_01618	18493.4	17241.3	14803.7	9911.99	9974.31	6912.38		907	FGST_01618	0.0392181		0.530263	-0.91522
FGST_03915	404.141	337.934	299.111	1027.72	817.598	1004.88		908	FGST_03915	0.0392181		2.73746	1.45284
FGST_04734	359.141	313.834	420.212	1546.85	2349.19	2066.02		909	FGST_04734	0.0392181		5.45384	2.44727
FGST_01237	6533.24	7281.76	5152.6	10964.4	11730.8	10118		910	FGST_01237	0.0392181		1.72996	0.790738
FGST_02705	2261.73	900.644	895.5	4092.31	4953.68	4493.82		911	FGST_02705	0.0392181		3.33668	1.73841
FGST_00659	1900.4	1603.58	1951.36	5907.59	4431.19	4413.44		912	FGST_00659	0.0392181		2.70418	1.43519
FGST_04857	4133.76	5249.99	4717.99	51098.8	95598.2	91417.9		913	FGST_04857	0.0392181		16.8855	4.07771
FGST_04352	910.295	1174.39	969.863	398.814	331.32	223.576		914	FGST_04352	0.0392181		0.312226	-1.67934
FGST_11907	7341.19	3086.84	3603.43	15230.6	18304.5	13067.1		915	FGST_11907	0.0392181		3.32127	1.73173
FGST_11452	1355	1438.78	1723.21	5088.22	5349.1	7435.94		916	FGST_11452	0.0392181		3.95689	1.98437
FGST_05897	3568.74	2217.28	2996.89	10003.3	16587.8	13454.4		917	FGST_05897	0.0392181		4.55947	2.18887
FGST_06571	17706.9	9239.68	10391.1	30203.1	31226.9	26500.6		918	FGST_06571	0.0392181		2.35501	1.23573
FGST_04816	91.3031	97.4405	108.41	207.117	183.58	181.658		919	FGST_04816	0.0392181		1.92613	0.945701
FGST_11165	2054.09	2078.58	2210.76	1457.91	1302.37	1564.88		920	FGST_11165	0.0392181		0.681833	-0.552509
FGST_00981	10410.8	8549.93	9459.48	5811.55	5185.25	6400.62		921	FGST_00981	0.0392181		0.61215	-0.708043
FGST_02869	2594.67	2763.84	2471.48	1951.9	1953.34	1823.55		922	FGST_02869	0.0392181		0.731646	-0.450782
FGST_06270	6877.28	6548.37	4714.47	2332.26	1800.09	2292.46		923	FGST_06270	0.0392181		0.354177	-1.49746
FGST_01713	12947.5	9405.19	10916.7	5799.94	3804.93	4037.26		924	FGST_01713	0.0392181		0.41005	-1.28613
FGST_10905	7530.97	6808.95	6341.2	4457.82	4447.34	4834.46		925	FGST_10905	0.0392181		0.664355	-0.589973
FGST_03951	3167.43	5029.22	5101.09	838.685	575.712	887.356		926	FGST_03951	0.0392181		0.173094	-2.53038
FGST_08564	23626.9	26381.2	34138.1	13096.9	10025.9	12339.9		927	FGST_08564	0.0392181		0.421441	-1.2466
FGST_07678	8995.8	9114.92	11476.5	5556.03	5485.73	5016.94		928	FGST_07678	0.0392181		0.542757	-0.881621
FGST_00852	7435.94	10689	11286.2	3025.12	2217.28	3657.76		929	FGST_00852	0.0392181		0.302612	-1.72446
FGST_10935	75018.8	54416.2	85089.2	23242.5	26904.3	18977.2		930	FGST_10935	0.0392181		0.32222	-1.63388
FGST_07327	5497.09	4875.58	6474.44	11125.8	11113	14444.7		931	FGST_07327	0.0392181		2.17744	1.12263
FGST_03747	5083.58	7098.14	6061.06	28690	34362.6	47764.4		932	FGST_03747	0.0392181		6.07457	2.60278
FGST_10812	965.614	946.699	1458.6	9513.34	12189.8	17038.3		933	FGST_10812	0.0392181		11.4929	3.52267
FGST_02455	2363.58	3326.2	2763.84	880.511	755.394	1044.65		934	FGST_02455	0.0392181		0.317089	-1.65704
FGST_01227	3913.53	3192.48	3696.85	5688.86	6548.37	5655.59		935	FGST_01227	0.0392181		1.6563	0.727967
FGST_11782	2314.09	2291.29	3077.15	6139.65	5731.71	7772.32		936	FGST_11782	0.0392181		2.55693	1.35441
FGST_11833	8322.93	6853.35	8808.34	4496.82	4609.98	3641.63		937	FGST_11833	0.0392181		0.531525	-0.911791
FGST_10974	5431.37	6632.51	5793.89	3655.86	3509.92	2845.27		938	FGST_10974	0.0392181		0.560599	-0.834959
FGST_00974	288.003	349.468	291.84	142.717	132.341	135.95		939	FGST_00974	0.0392181		0.442272	-1.17699
FGST_09552	480.827	323.477	252.65	7953.74	6632.51	4321.06		940	FGST_09552	0.0392181		17.8885	4.16096
FGST_10671	11453.1	11201.9	9055.45	5923.15	6498.43	6439.72		941	FGST_10671	0.0392181		0.594798	-0.749528
FGST_03525	13077.5	14794.6	15230.6	18923.1	21984.7	20550.5		942	FGST_03525	0.0392181		1.42586	0.511831
FGST_06273	1625.04	1100.82	1429.44	3333.67	3382.7	4289.25		943	FGST_06273	0.0392181		2.64858	1.40522
FGST_00238	28232.5	16567.8	24970.3	86004.2	136147	97063.5		944	FGST_00238	0.0392181		4.5752	2.19383
FGST_10233	15230.6	18776.7	18010.8	8492.2	7201.54	11211.6		945	FGST_10233	0.0392181		0.517231	-0.951121
FGST_11618	34821.5	35296.3	49392	63875.8	66668.2	69491.9		946	FGST_11618	0.0392181		1.6738	0.743131
FGST_08127	8895.91	8355.99	7046.52	12544.8	11902.7	13879.8		947	FGST_08127	0.0392181		1.57736	0.657511
FGST_08088	1487.04	1329.95	1200.87	2156.48	2401.41	2156.48		948	FGST_08088	0.0392181		1.67113	0.740828
FGST_00241	500.919	481.7	398.577	153.823	195.476	194.307		949	FGST_00241	0.0392181		0.393577	-1.34528
FGST_09839	6194.52	4784.01	6808.95	2435.06	2190.06	2614.6		950	FGST_09839	0.0392181		0.407012	-1.29686
FGST_06756	16477.6	18541.2	18864.6	13745.5	12167.1	13511		951	FGST_06756	0.0392181		0.731645	-0.450785
FGST_00670	88205	135331	121313	47200.6	36198.3	42725.4		952	FGST_00670	0.0392181		0.365738	-1.45112
FGST_10767	2293.95	2311.25	2367.87	1759.32	1768.85	1511.96		953	FGST_10767	0.0392181		0.722799	-0.468334
FGST_04149	1703.54	1640.55	1849.91	1046.08	1184.4	953.14		954	FGST_04149	0.0392181		0.612944	-0.706172
FGST_03840	7216.19	8875.17	7268.46	4758.13	3812.73	3379.22		955	FGST_03840	0.0392181		0.511566	-0.967008
FGST_11965	917.034	533.86	581.953	1577.02	1686.02	1674.4		956	FGST_11965	0.0392181		2.42883	1.28026
FGST_02832	31105.4	39362.1	28941.5	18117.1	17671.7	15242.6		957	FGST_02832	0.0392181		0.513347	-0.961993
FGST_02108	1678.45	1891.83	2208.16	5591.22	6870.62	8606.22		958	FGST_02108	0.0392181		3.64598	1.86631
FGST_08927	2659.31	1202.85	1156.41	5218.78	6068.46	4755.8		959	FGST_08927	0.0392181		3.19673	1.6766
FGST_06687	19216.3	20235.9	28816	8650.93	6482.25	7962.28		960	FGST_06687	0.0392181		0.338305	-1.5636
FGST_03712	1050.53	1016.8	1032.44	774.333	637.335	707.008		961	FGST_03712	0.0392181		0.683494	-0.549
FGST_06535	2300.94	3148.52	3298.2	910.751	647.549	949.622		962	FGST_06535	0.0392181		0.286697	-1.8024
FGST_12371	242.972	280.341	312.594	50.8589	79.7199	20.1991		963	FGST_12371	0.0392181		0.180376	-2.47092
FGST_06904	10366.7	12128	8414.19	4790.63	3955.75	4363.1		964	FGST_06904	0.0392181		0.424133	-1.23741
FGST_13055	9162.76	16085.3	14315	3452.67	2161.45	2030.3		965	FGST_13055	0.0392181		0.193221	-2.37168
FGST_11407	11272	11503.2	9703.92	7380.13	7679.03	6819.69		966	FGST_11407	0.0392181		0.673629	-0.569974
FGST_02262	3326.2	3724.41	4089.92	6106.34	5524.74	6498.43		967	FGST_02262	0.0392181		1.62735	0.702522
FGST_07274	11594	10467.6	12329.9	6899.92	7054.19	4495.29		968	FGST_07274	0.0392181		0.536453	-0.898478
FGST_00855	7519.31	8919.04	9420.41	5465.61	4203.1	3842.89		969	FGST_00855	0.0392181		0.522515	-0.936455
FGST_07343	1918.83	2307.65	2958.95	434.23	460.646	368.863		970	FGST_07343	0.0392181		0.175875	-2.50738
FGST_00514	6861.25	3868.89	3359	17662.7	18493.4	12460.4		971	FGST_00514	0.0392181		3.45064	1.78686
FGST_10758	8851.82	5983.72	6804.21	12294.8	12175.1	11979.7		972	FGST_10758	0.0392181		1.68438	0.75222
FGST_06323	50570.5	35232.2	37822.3	80140.1	91675.8	72903.5		973	FGST_06323	0.0392181		1.97953	0.985159
FGST_01760	5491.29	3346.42	4205.13	9135.9	11041.9	8804.29		974	FGST_01760	0.0392181		2.22207	1.1519
FGST_08799	164.977	123.275	174.738	1058.12	1603.13	1279.78		975	FGST_08799	0.0392181		8.51213	3.08952
FGST_09564	4478.68	4821.05	3497.63	1922.16	1829.76	1445.34		976	FGST_09564	0.0392181		0.40612	-1.30002
FGST_00579	51693.3	38275.5	32056.1	12407.7	10873	8301.24		977	FGST_00579	0.0392181		0.258816	-1.95
FGST_09550	3257.81	3305.01	3245.12	1949.9	1718.14	2334.18		978	FGST_09550	0.0392181		0.611976	-0.708453
FGST_08995	24894.1	27905.9	21751.4	15366.2	15548.1	16152.2		979	FGST_08995	0.0392181		0.631332	-0.66353
FGST_03085	14636	12427.2	8609.08	21803.7	27013.4	23724.2		980	FGST_03085	0.0392181		2.03355	1.024
FGST_10956	14794.6	12074.3	11461.7	102330	58716.8	75018.8		981	FGST_10956	0.0392181		6.15867	2.62262
FGST_10245	75.3217	54.9088	79.025	1170.07	1355.34	1869.23		982	FGST_10245	0.0392181		21.0013	4.39241
FGST_11311	5301.16	2794.83	3793.1	8414.19	11069.3	10907.5		983	FGST_11311	0.0392181		2.55621	1.35401
FGST_09575	1901.17	1797.4	2087.22	2844.6	3085.15	3304.24		984	FGST_09575	0.0392181		1.59598	0.674438
FGST_03780	6635.54	5426.77	4970.79	10588.3	13814.4	11059.4		985	FGST_03780	0.0392181		2.08195	1.05794
FGST_02863	24470.7	21463.3	19110.3	33064.1	33364.9	29610.3		986	FGST_02863	0.0392181		1.47652	0.562203
FGST_08018	13305	9876.43	10282.6	24641.6	20780.1	28737.8		987	FGST_08018	0.0392181		2.2161	1.14802
FGST_11689	3880.12	5637.49	4318.16	1462.63	1326.59	1667.11		988	FGST_11689	0.0392181		0.322088	-1.63447
FGST_00692	203.017	271.091	522.379	1506.49	1192.73	1332.98		989	FGST_00692	0.0392181		4.04641	2.01664
FGST_03137	4540.1	2534.67	3344.92	7923.5	11399.9	10099.5		990	FGST_03137	0.0392181		2.82378	1.49763
FGST_01553	8000.95	5907.59	6062.41	12254.3	16733.3	16116.5		991	FGST_01553	0.0392181		2.25848	1.17535
FGST_04777	1058.88	1182.13	1440.29	2402.71	2670.76	3077.15		992	FGST_04777	0.0392181		2.21406	1.14669
FGST_07533	23.1426	25.0591	18.5454	74.5967	65.3842	64.7499		993	FGST_07533	0.0392181		3.06726	1.61695
FGST_04344	4441.06	5953.18	5903.98	2716.91	1883.49	1913.31		994	FGST_04344	0.0392181		0.399658	-1.32316
FGST_02206	45181.8	30880.7	37579.2	15434.7	17855.9	16668.6		995	FGST_02206	0.0392181		0.439621	-1.18567
FGST_00227	1363.55	1711.94	1370.9	4319.63	6742.15	5700.27		996	FGST_00227	0.0392181		3.76981	1.91449
FGST_00037	1075.03	1141.74	1305.33	632.03	621.404	510.046		997	FGST_00037	0.0392181		0.50069	-0.998012
FGST_06517	70464.3	51098.8	47627.1	20847.5	21099.4	17009.5		998	FGST_06517	0.0392181		0.348462	-1.52093
FGST_05778	11841.2	7724.56	13494.1	2447.41	2311.25	2119.52		999	FGST_05778	0.0392181		0.208053	-2.26498
FGST_12322	10.1075	25.7491	28.1634	91.4119	111.245	114.808		1000	FGST_12322	0.0392181		4.95885	2.31
FGST_00147	2355.18	2385.09	3124.91	1037.94	826.736	916.09		1001	FGST_00147	0.0392181		0.353554	-1.5
FGST_08499	27179.4	37664	31359.1	18698	15056.2	16206.1		1002	FGST_08499	0.0392181		0.519325	-0.945291
FGST_10650	3342.23	2839.19	1807.51	11250.2	8633.04	7477.62		1003	FGST_10650	0.0392181		3.42484	1.77604
FGST_04444	2505.01	1991.76	2573.34	4027.09	3591.76	4004.51		1004	FGST_04444	0.0392181		1.64402	0.717225
FGST_09386	5221.37	5966.67	5824.3	3743.18	3950.36	4188.05		1005	FGST_09386	0.0392181		0.69841	-0.517853
FGST_01842	2767.73	4634.54	4331.28	784.382	447.973	455.49		1006	FGST_01842	0.0392181		0.143848	-2.79738
FGST_07028	19745.6	22015.2	19925.3	28521.1	36040.1	33847.8		1007	FGST_07028	0.0392181		1.59532	0.673844
FGST_11479	18963.2	10907.5	16006	51693.3	86802.1	79097.5		1008	FGST_11479	0.0392181		4.74299	2.2458
FGST_06742	3493.42	2517.52	4692.01	7467.59	8899.82	9742.42		1009	FGST_06742	0.0392181		2.4395	1.28658
FGST_12042	1769.74	1962.88	1739.16	972.676	546.314	512.51		1010	FGST_12042	0.0392181		0.371269	-1.42946
FGST_02207	5538.3	6134.96	5751.39	3326.2	2780	4049.26		1011	FGST_02207	0.0392181		0.582822	-0.778874
FGST_11775	2730.23	3953.65	4550.38	10391.1	15536.2	11554.7		1012	FGST_11775	0.0392181		3.33641	1.73829
FGST_09346	2508.47	2105.31	2150.84	3933.02	3458.23	3440.21		1013	FGST_09346	0.0392181		1.60119	0.679147
FGST_06056	9793.26	8870.76	9307.13	6614.38	6474.44	5013.98		1014	FGST_06056	0.0392181		0.647195	-0.627727
FGST_06793	6077.05	9329.38	8492.2	3098.51	2539.84	1909.1		1015	FGST_06793	0.0392181		0.31581	-1.66287
FGST_09670	4814.35	2579.51	2839.83	9609.33	11368.7	8134.73		1016	FGST_09670	0.0392181		2.8448	1.50833
FGST_06004	44157.3	46684.9	53798.1	34414.8	33119.2	35296.3		1017	FGST_06004	0.0392181		0.710938	-0.492203
FGST_08302	7821.83	9810.89	7606.93	4850.74	4239.64	4373.64		1018	FGST_08302	0.0392181		0.533447	-0.906583
FGST_03041	8804.29	8395.09	8399.05	11153.7	12664.6	11104.9		1019	FGST_03041	0.0392181		1.36427	0.448131
FGST_12956	24272.6	29815.5	39205	10720.6	6944.2	7709.16		1020	FGST_12956	0.0392181		0.271981	-1.87842
FGST_08933	12.3614	13.7851	22.8054	1468.05	905.639	1147.11		1021	FGST_08933	0.0392181		71.9235	6.16839
FGST_03579	10943.8	11097.9	9707.44	7697.14	5687.5	6566.08		1022	FGST_03579	0.0392181		0.628388	-0.670273
FGST_05952	507.179	361.857	418.235	834.161	855.437	773.931		1023	FGST_05952	0.0392181		1.91376	0.93641
FGST_11168	1285.15	673.037	956.53	4421.66	7519.31	6644.66		1024	FGST_11168	0.0392181		6.37648	2.67276
FGST_06963	8129.77	11286.2	7654.28	2901.87	2180.3	3321.5		1025	FGST_06963	0.0392181		0.310439	-1.68762
FGST_04792	329.552	295.711	309.613	196.389	172.413	203.017		1026	FGST_04792	0.0392181		0.611652	-0.709216
FGST_02791	2525.09	3462.37	3011.98	1239.18	1174.39	1309.33		1027	FGST_02791	0.0392181		0.413681	-1.27341
FGST_10318	4868.98	7451.69	8449.72	1538.67	1159.76	1137.84		1028	FGST_10318	0.0392181		0.184699	-2.43675
FGST_00003	355.321	368.08	435.941	146.114	119.261	171.16		1029	FGST_00003	0.0392181		0.376537	-1.40914
FGST_03492	3134.55	4606.93	6011.81	219.907	214.367	172.071		1030	FGST_03492	0.0392181		0.0440872	-4.50349
FGST_06627	390.683	272.719	321.204	1340.71	2030.3	1618.77		1031	FGST_06627	0.0392181		5.0678	2.34136
FGST_05987	1294.89	1380.22	1143.19	2062.51	2009.65	1856.4		1032	FGST_05987	0.0392181		1.55267	0.634752
FGST_09992	293.095	121.955	93.9193	781.732	765.686	669.336		1033	FGST_09992	0.0392181		4.35538	2.1228
FGST_03336	20587.2	24597.7	27247.1	14533.1	14939.9	12731.6		1034	FGST_03336	0.0392181		0.58268	-0.779224
FGST_05768	15834.6	16573.3	11097.9	25130.1	26213.3	30987		1035	FGST_05768	0.0392181		1.8924	0.920219
FGST_06044	1727.31	1915.52	2135.18	1088.3	840.472	988.571		1036	FGST_06044	0.0392181		0.504904	-0.985918
FGST_02383	1800.09	1638.76	1604.65	2296.17	2224.83	2414.52		1037	FGST_02383	0.0392181		1.37514	0.45958
FGST_06763	2042.37	2861.64	2543.12	979.411	866.531	879.799		1038	FGST_06763	0.0392181		0.366012	-1.45004
FGST_12308	108.078	77.5611	183.097	845.657	1115.16	1270.07		1039	FGST_12308	0.0392181		8.76203	3.13127
FGST_09987	2018.25	2757.29	3239.2	5147.19	4792.13	5353.29		1040	FGST_09987	0.0392181		1.90806	0.932107
FGST_05863	7317.98	6819.69	7054.19	5042.57	5241.15	4112.9		1041	FGST_05863	0.0392181		0.679347	-0.557779
FGST_06415	41660.1	50773	61474.4	19978.1	24800.1	21043.1		1042	FGST_06415	0.0392181		0.427667	-1.22544
FGST_10877	2676.79	2125.24	2580.83	1320.72	1232.68	1286.72		1043	FGST_10877	0.0392181		0.52014	-0.943029
FGST_06225	2883.43	3605.3	2993.27	7797.01	7996.19	5866.39		1044	FGST_06225	0.0392181		2.28428	1.19174
FGST_00440	2844.6	2424.21	2438.81	4724.94	5070.74	4095.49		1045	FGST_00440	0.0392181		1.80227	0.849813
FGST_00576	4672.73	3527.28	3994.17	2102.85	1607.91	1307		1046	FGST_00576	0.0392181		0.411488	-1.28108
FGST_05703	4451.62	2438.81	4842.97	10993.7	16972.6	13190.1		1047	FGST_05703	0.0392181		3.50763	1.81049
FGST_11222	14533.1	11937.6	14444.7	9474.74	8309.47	8855.06		1048	FGST_11222	0.0392181		0.651083	-0.619088
FGST_01908	67789.1	56698	49222.1	32137.9	29560.9	23765		1049	FGST_01908	0.0392181		0.491994	-1.02329
FGST_00497	65413.5	82537.9	103573	34741.6	17446.5	15610.1		1050	FGST_00497	0.0392181		0.269549	-1.89138
FGST_02416	42.6102	40.407	46.3961	537.421	359.47	495.984		1051	FGST_02416	0.0392181		10.763	3.42801
FGST_11554	4651.13	5750.68	7772.32	19197.5	13850.8	20972		1052	FGST_11554	0.0392181		2.97237	1.57161
FGST_03690	320.076	294.824	387.985	94.6807	112.776	97.6207		1053	FGST_03690	0.0392966		0.3042	-1.71691
FGST_09598	21188.4	22559.3	21043.1	48772.2	38568	36711.3		1054	FGST_09598	0.0394853		1.91465	0.93708
FGST_11601	325.502	262.619	340.903	587.82	534.376	545.257		1055	FGST_11601	0.0394853		1.79484	0.843857
FGST_10794	1710.98	2095.8	1971.31	1153.46	1010.23	937.874		1056	FGST_10794	0.0394853		0.53678	-0.897596
FGST_01912	1135.36	1429.29	1162.82	485.974	614.243	548.229		1057	FGST_01912	0.0394908		0.442242	-1.17709
FGST_09158	8309.47	9042.98	7611.94	11432.1	10886.6	12138.9		1058	FGST_09158	0.0394908		1.38027	0.464952
FGST_09961	31742.8	34741.6	54416.2	5955.22	5000.59	4028.72		1059	FGST_09961	0.0394908		0.123941	-3.01228
FGST_02229	436.725	362.194	438.2	696.155	699.38	785.432		1060	FGST_02229	0.0394908		1.76294	0.817983
FGST_08530	2297.31	2836.74	2556.66	1463.22	1100.82	1003.77		1061	FGST_08530	0.0394908		0.463911	-1.10808
FGST_08667	54.441	140.268	173.94	1863.2	3167.43	3166.24		1062	FGST_08667	0.0394908		22.2349	4.47475
FGST_03622	228397	269267	236923	136979	161558	109481		1063	FGST_03622	0.0394908		0.555439	-0.848299
FGST_04237	23379.4	30405.4	25208.7	16908	13580.9	11305		1064	FGST_04237	0.0394908		0.529081	-0.91844
FGST_08027	708.149	802.812	693.672	1589	1305.87	1370.9		1065	FGST_08027	0.0394908		1.93491	0.952269
FGST_06389	29.3033	26.0303	23.1277	107.373	106.642	137.219		1066	FGST_06389	0.0394908		4.47653	2.16238
FGST_02386	1479.22	1588.83	1431.61	944.434	626.161	655.797		1067	FGST_02386	0.0394908		0.494791	-1.01511
FGST_06941	6978.23	8404.62	8436.47	3971.85	4819.26	5138.84		1068	FGST_06941	0.0394908		0.584817	-0.773942
FGST_07820	4762.35	5170.13	4196	2958.95	2920.77	2919.38		1069	FGST_07820	0.0394908		0.622792	-0.683178
FGST_09808	597.228	411.464	585.05	1424.14	1903.45	2000.33		1070	FGST_09808	0.0394908		3.34303	1.74115
FGST_05738	97063.5	89143	77297.8	52555.2	41238.7	57875.6		1071	FGST_05738	0.0394908		0.575587	-0.796895
FGST_10373	422.439	315.537	331.905	11503.2	22559.3	19978.1		1072	FGST_10373	0.0394908		50.5108	5.65852
FGST_09566	778.626	991.95	917.595	418.905	400.584	305.699		1073	FGST_09566	0.0394908		0.41857	-1.25646
FGST_09316	3417.95	2731.64	2200.99	770.897	584.424	424.759		1074	FGST_09316	0.0394908		0.213168	-2.22994
FGST_07232	16900.6	30937.7	23046.2	4394.3	2853.7	3933.02		1075	FGST_07232	0.0394908		0.157736	-2.66442
FGST_12763	2032.19	2303.36	2346.07	1462.14	1444.8	1585.74		1076	FGST_12763	0.0395053		0.672393	-0.572622
FGST_04873	168.985	93.1614	142.637	360.394	407.752	446.006		1077	FGST_04873	0.0395053		2.99951	1.58473
FGST_09803	17546.8	11476.5	12815.8	31935.7	49049.1	41721.1		1078	FGST_09803	0.0395053		2.9328	1.55228
FGST_04667	11072.5	14987.9	18963.2	4652.54	4172.16	3384.08		1079	FGST_04667	0.0395387		0.271164	-1.88276
FGST_02929	6808.95	8197.87	4503.33	12874.7	16043.9	13382.9		1080	FGST_02929	0.0395387		2.16818	1.11648
FGST_04415	306.158	362.723	334.412	188.948	185.5	160.021		1081	FGST_04415	0.0395387		0.532714	-0.908567
FGST_04994	40.4824	59.7583	82.4121	265.848	366.64	335.547		1082	FGST_04994	0.0395387		5.29986	2.40596
FGST_05036	166.337	328.328	396.342	1256.23	1281.04	974.074		1083	FGST_05036	0.0395387		3.94086	1.97851
FGST_07650	1090.65	882.534	1061.4	1771.91	1644.4	1572.36		1084	FGST_07650	0.0395387		1.64394	0.717155
FGST_08174	21966.7	18836.5	23169.4	14072.1	13901.7	10560.8		1085	FGST_08174	0.0395387		0.60236	-0.731302
FGST_07919	19826.9	16900.6	16116.5	11384.6	11167.2	8574.23		1086	FGST_07919	0.0395387		0.589017	-0.763618
FGST_11219	5955.22	5419.05	5632.52	9754.93	10931.6	8464.92		1087	FGST_11219	0.0395387		1.71411	0.777457
FGST_07381	2427.42	3366.73	2033.62	378.623	271.973	221.987		1088	FGST_07381	0.0395387		0.111473	-3.16524
FGST_09629	38568	30030.6	21870.6	8705.82	584.668	964.653		1089	FGST_09629	0.0395387		0.113355	-3.14108
FGST_11268	581.117	784.753	756.028	243.996	255.364	191.066		1090	FGST_11268	0.0395387		0.325382	-1.6198
FGST_11119	377.631	346.264	227.167	2341.37	3689.22	4119.42		1091	FGST_11119	0.0395387		10.6723	3.4158
FGST_01662	1731.76	876.618	3647.79	10630.8	16613.9	18923.1		1092	FGST_01662	0.0395387		7.37955	2.88353
FGST_07077	837.944	912.896	876.618	701.58	685.574	663.092		1093	FGST_07077	0.0395387		0.780315	-0.357871
FGST_06761	3744.64	4724.94	3553.33	1924.6	1591.52	1849.91		1094	FGST_06761	0.0395387		0.446317	-1.16386
FGST_10816	3116.04	2544.36	2405.27	4084.16	4453.11	4157.12		1095	FGST_10816	0.0395387		1.57388	0.654325
FGST_01401	11399.9	11133.9	11162.2	14512.2	13233.1	14969.3		1096	FGST_01401	0.0395387		1.26765	0.342154
FGST_04075	553.32	649.133	776.221	206.024	129.154	179.181		1097	FGST_04075	0.0395387		0.259951	-1.94369
FGST_08903	50.9072	16.31	25.7155	132.234	135.539	156.957		1098	FGST_08903	0.0395387		4.5703	2.19229
FGST_08591	16613.9	15017.4	13348.3	22582.2	28082.1	23599.6		1099	FGST_08591	0.0395387		1.65106	0.723393
FGST_12254	261.453	319.98	326.341	108.603	129.79	137.774		1100	FGST_12254	0.0395387		0.414384	-1.27096
FGST_06505	1184.4	1174.71	1138.67	741.363	866.805	693.672		1101	FGST_06505	0.0395387		0.658084	-0.603656
FGST_12859	1313.48	1766.95	1497.18	675.245	624.178	588.355		1102	FGST_12859	0.0395387		0.412394	-1.27791
FGST_06562	8411.67	5736.37	6413.01	14217.6	17590	13091		1103	FGST_06562	0.0395387		2.18368	1.12676
FGST_06767	31.2519	21.1534	29.4508	202.419	147.413	157.565		1104	FGST_06767	0.0395803		6.19865	2.63195
FGST_08435	1240.83	370.421	688.03	4028.72	5215.77	6784.69		1105	FGST_08435	0.0395803		6.9714	2.80145
FGST_09384	2514.38	3991.6	3310.98	955.975	677.783	792.407		1106	FGST_09384	0.0395803		0.24714	-2.0166
FGST_01696	8992.94	7824.16	6745.46	12141.9	15503.6	15068.7		1107	FGST_01696	0.0395803		1.8128	0.85822
FGST_09871	342.76	444.592	396.629	139.236	149.1	170.898		1108	FGST_09871	0.0395803		0.387873	-1.36634
FGST_11590	10828.8	9658.34	12283.5	17725.3	23490.1	19663.7		1109	FGST_11590	0.0395803		1.85773	0.893543
FGST_10159	9008.3	9974.31	10818.9	6182	3349.17	5312.77		1110	FGST_10159	0.0395803		0.498093	-1.00551
FGST_06328	12221.5	13375.2	15068.7	9082.14	7294.33	8989.17		1111	FGST_06328	0.0395803		0.623765	-0.680926
FGST_08934	146.216	94.2039	107.126	555.212	457.355	649.526		1112	FGST_08934	0.0395803		4.78237	2.25773
FGST_05764	5958.22	9055.45	6710.12	1957.84	2656.29	2595.59		1113	FGST_05764	0.0395803		0.331882	-1.59126
FGST_02035	504.083	510.714	480.166	311.813	267.094	345.105		1114	FGST_02035	0.0395803		0.618083	-0.694127
FGST_09877	26973.1	36105.4	27799.2	16383.1	11241.8	16653.1		1115	FGST_09877	0.0395803		0.487226	-1.03734
FGST_01615	14582.3	15708.6	10277	5650.79	5684.43	4496.82		1116	FGST_01615	0.0395803		0.39026	-1.35749
FGST_11898	89.9093	144.853	94.865	1382.07	2087.85	2357.07		1117	FGST_11898	0.0395803		17.6775	4.14385
FGST_01453	40543.8	34362.6	33575.2	26285.8	24944.7	21751.4		1118	FGST_01453	0.0395803		0.672759	-0.571839
FGST_00720	1553.55	1352.62	1351.98	1952.71	2137.18	2059.62		1119	FGST_00720	0.0395803		1.44417	0.530244
FGST_05072	3937.46	507.179	1088.61	85089.2	196304	179487		1120	FGST_05072	0.0395803		83.2929	6.38012
FGST_01926	175801	213370	228397	91417.9	122233	113983		1121	FGST_01926	0.0395803		0.530524	-0.914511
FGST_07665	3344.92	3609.15	4393.18	1986	1625.8	1383.51		1122	FGST_07665	0.0395803		0.440222	-1.1837
FGST_02839	12987.6	17694.6	14168	7186.51	8254.4	8019.25		1123	FGST_02839	0.0395803		0.523078	-0.934902
FGST_07154	1775.45	1555.92	1720.16	1237	1153.75	1184.88		1124	FGST_07154	0.0395803		0.707832	-0.498521
FGST_01499	10241.6	7307.98	8362.44	17194.7	14794.6	19925.3		1125	FGST_01499	0.0395803		2.0035	1.00252
FGST_08788	2108.12	1572.78	2069.32	836.72	762.447	739.626		1126	FGST_08788	0.0395803		0.40673	-1.29786
FGST_00570	47764.4	55459.6	40543.8	25184.8	26770.9	17503.8		1127	FGST_00570	0.0395803		0.483137	-1.0495
FGST_11121	507.65	417.313	536.444	1366.73	1054.27	1161.74		1128	FGST_11121	0.0395803		2.45157	1.29371
FGST_11088	927.325	997.006	950.334	1392.38	1426.27	1263.31		1129	FGST_11088	0.0395803		1.41998	0.505867
FGST_03665	2728.53	3429.02	2760.12	1540.47	1287.86	989.14		1130	FGST_03665	0.0395803		0.428078	-1.22405
FGST_06932	9352.51	11718.3	11800.3	5185.25	4161.66	6808.95		1131	FGST_06932	0.0395803		0.491492	-1.02476
FGST_12783	18201.7	11334.7	11368.7	27214.3	30301.5	35748.9		1132	FGST_12783	0.0395803		2.28003	1.18905
FGST_12969	15548.1	21759.4	12809.1	5864.11	3533.04	2894.11		1133	FGST_12969	0.0395803		0.245253	-2.02766
FGST_13196	175.556	195.261	185.619	92.577	73.6134	51.3347		1134	FGST_13196	0.0395803		0.390925	-1.35503
FGST_12745	70.9593	55.2906	54.7246	144.423	130.616	123.9		1135	FGST_12745	0.0395803		2.20439	1.14038
FGST_09703	91675.8	62118.5	55240.1	22263.4	5876.97	7425		1136	FGST_09703	0.0395803		0.170141	-2.55519
FGST_07162	2164.55	2204.97	1965.16	1522.56	1307	1504.93		1137	FGST_07162	0.0395803		0.684249	-0.547406
FGST_11294	3426.71	4645.19	6291.42	706.451	483.158	580.685		1138	FGST_11294	0.0395803		0.123251	-3.02033
FGST_05721	51.183	90.884	70.2159	1426.27	2358.37	2430.56		1139	FGST_05721	0.0395803		29.2779	4.87174
FGST_07353	16573.3	13530.6	14960.1	8979.5	5997.87	9497.26		1140	FGST_07353	0.0395803		0.543108	-0.880688
FGST_01324	20771.2	19282.6	20235.9	15102.1	13367.5	16567.8		1141	FGST_01324	0.0395803		0.747016	-0.420789
FGST_04920	598.572	395.513	676.654	1171.25	1154.32	1210.33		1142	FGST_04920	0.0395803		2.11636	1.08159
FGST_11261	1267.99	1089.21	1830.2	3746.83	4343.24	5524.74		1143	FGST_11261	0.0395803		3.25138	1.70105
FGST_06938	11368.7	11536	12964.7	7399.03	8939.86	6550.7		1144	FGST_06938	0.0395803		0.638136	-0.648064
FGST_01295	35454.2	30825.4	32137.9	18898.3	19774.4	25559.1		1145	FGST_01295	0.0395803		0.652647	-0.615626
FGST_06455	57.2744	22.5458	71.8293	550.72	796.077	863.202		1146	FGST_06455	0.0395803		14.5731	3.86523
FGST_03366	2569.18	2627.83	2527.8	1334.91	1844.24	1398.69		1147	FGST_03366	0.0395803		0.592614	-0.754835
FGST_00106	632.03	685.17	819.747	271.973	289.39	331.075		1148	FGST_00106	0.0395803		0.417623	-1.25973
FGST_07026	4792.13	4873.96	4200.2	2895.98	2187.44	1611.08		1149	FGST_07026	0.0395803		0.48279	-1.05053
FGST_00075	553.816	785.791	861.628	139.629	105.69	95.2151		1150	FGST_00075	0.0395803		0.154701	-2.69244
FGST_01232	11704.8	8786.73	12361.7	18182.5	24768.9	23046.2		1151	FGST_01232	0.0395803		2.00886	1.00638
FGST_09852	8800.89	11545.2	9622.66	6180.28	4325.82	4907.05		1152	FGST_09852	0.0395803		0.514308	-0.959296
FGST_12666	2234.88	2180.3	1916.88	8601.85	15075	15536.2		1153	FGST_12666	0.0395803		6.19278	2.63059
FGST_08439	10916.7	9102.95	14663.6	26654.8	24621.1	20256.2		1154	FGST_08439	0.0395803		2.06244	1.04435
FGST_02766	2791.32	2034.58	2765.04	1000.21	1050.8	970.751		1155	FGST_02766	0.0395803		0.398074	-1.32889
FGST_08311	22279.3	22600.3	16152.2	11241.8	9742.42	7328.52		1156	FGST_08311	0.0395803		0.463902	-1.10811
FGST_00978	1438.19	1514.58	1490.33	1100.82	1016.36	1179.19		1157	FGST_00978	0.0395803		0.741905	-0.430694
FGST_01007	1537.21	1704.3	1501.81	2779.1	2436.07	3001.52		1158	FGST_01007	0.0395803		1.73227	0.792662
FGST_06430	5793.89	7748.54	7821.83	3225.19	3388.42	3932.24		1159	FGST_06430	0.0395803		0.493621	-1.01852
FGST_06771	735.584	402.14	564.292	5165.73	8175.56	10125		1160	FGST_06771	0.0395803		13.7873	3.78527
FGST_08789	18010.8	11788.7	14333.9	6762.18	5756.76	4324.19		1161	FGST_08789	0.0395803		0.381642	-1.38971
FGST_00431	76304.9	65228	57622.5	40585.6	39399.2	30645.9		1162	FGST_00431	0.0395803		0.555499	-0.848143
FGST_01701	1765.75	1490.33	1266.1	2830.6	3077.15	2539.84		1163	FGST_01701	0.0395803		1.86804	0.901523
FGST_08243	10199.1	10940.9	8385.3	6132.62	3963.34	4008.77		1164	FGST_08243	0.0395803		0.477718	-1.06577
FGST_03170	791.088	863.802	663.345	1666.23	1544.71	1359.44		1165	FGST_03170	0.0395803		1.97149	0.979288
FGST_09669	924.585	1280.6	1415.04	3288.23	3653.11	4804.71		1166	FGST_09669	0.0395803		3.24456	1.69802
FGST_10168	9810.89	10157	7242.04	4810.45	3522.1	4232.15		1167	FGST_10168	0.0395803		0.461769	-1.11476
FGST_03722	6602.94	7853.94	7703.01	4070.53	4810.45	3009.73		1168	FGST_03722	0.0395803		0.536587	-0.898115
FGST_00160	37.8014	23.4172	19.3704	94.1128	82.6906	95.692		1169	FGST_00160	0.0395803		3.3813	1.75758
FGST_11293	2766.07	3093.14	3312.61	1647.21	2046.98	1741.45		1170	FGST_11293	0.0395803		0.592646	-0.754757
FGST_12389	78.0286	129.849	90.884	427.775	574.932	432.286		1171	FGST_12389	0.0395803		4.80314	2.26398
FGST_11484	5777.6	4963.73	4011.24	2325.76	1961.59	1634.21		1172	FGST_11484	0.0395803		0.401391	-1.31692
FGST_11441	46318.4	46038.1	41852.3	34657.6	32978.9	25805.5		1173	FGST_11441	0.0395803		0.696243	-0.522337
FGST_03674	5840.02	5840.02	6335.77	4334.52	4339.1	4879.6		1174	FGST_03674	0.0395803		0.752295	-0.410629
FGST_08346	15900.9	22500.2	22053.7	7510.13	11305	9014.49		1175	FGST_08346	0.0395803		0.460338	-1.11923
FGST_03972	14012.6	12141.9	10940.9	7805.19	5200.42	6824.95		1176	FGST_03972	0.0395803		0.534582	-0.903517
FGST_13115	10759.7	8487.72	7923.5	4821.05	4645.19	3437.79		1177	FGST_13115	0.0395803		0.47492	-1.07424
FGST_07297	2300.21	2184.73	2034.58	1560.37	1625.04	1666.23		1178	FGST_07297	0.0395803		0.744172	-0.426291
FGST_01581	840.472	1818.58	1945.38	3619.26	4751.88	4675.08		1179	FGST_01581	0.0395803		2.8334	1.50253
FGST_12089	4584.35	6110.02	6391.67	2903.8	1586.39	2038.67		1180	FGST_12089	0.0395803		0.382117	-1.38791
FGST_08366	2342.7	2822.39	2820.54	1547.87	1114.25	1468.05		1181	FGST_08366	0.0395803		0.5172	-0.951205
FGST_02166	66668.2	49791	62118.5	34093.8	37029.6	28652.3		1182	FGST_02166	0.0395803		0.558724	-0.839791
FGST_12430	21803.7	14924.1	16181.7	51930.4	54303.4	36354.8		1183	FGST_12430	0.0395803		2.69495	1.43026
FGST_12536	4928.93	4345.75	2616.02	528.46	335.171	270.789		1184	FGST_12536	0.0395803		0.0954038	-3.38981
FGST_06022	26866.3	38008.1	28412.2	16733.3	13511	14823		1185	FGST_06022	0.0395803		0.483105	-1.04959
FGST_10655	4917.85	4640.42	4329.09	3207.77	3489.97	2938.26		1186	FGST_10655	0.0395803		0.693868	-0.527266
FGST_08172	1672.14	1496.66	1302.37	835.467	748.508	787.425		1187	FGST_08172	0.0395803		0.530377	-0.91491
FGST_08219	49222.1	53422.1	44287.3	38275.5	32006.8	34138.1		1188	FGST_08219	0.0395803		0.710674	-0.492741
FGST_08160	24060.7	23110.6	28119.3	12981.9	13375.2	18117.1		1189	FGST_08160	0.0395803		0.5907	-0.759502
FGST_04584	39607.2	22053.7	30155.4	64815	70976.9	89143		1190	FGST_04584	0.0395803		2.44984	1.29269
FGST_10621	107456	94431	94900.1	67789.1	70464.3	49791		1191	FGST_10621	0.0395803		0.633599	-0.658358
FGST_12388	6180.28	7690.22	12061.8	442.217	362.342	304.121		1192	FGST_12388	0.0395803		0.0427528	-4.54784
FGST_11598	214.367	60.5305	63.3	524.09	482.528	487.67		1193	FGST_11598	0.0395803		4.41839	2.14352
FGST_03856	237.415	68.1649	167.755	1029.79	997.451	1417.68		1194	FGST_03856	0.0395803		7.27798	2.86354
FGST_04339	3571.22	3258.82	3426.71	7303.95	9638.65	11461.7		1195	FGST_04339	0.0395803		2.76933	1.46954
FGST_08121	2163.04	1809.18	1908.29	1170.49	989.14	1243.03		1196	FGST_08121	0.0395803		0.578634	-0.789276
FGST_00062	5301.87	3667.23	4675.08	11704.8	14823	19165.9		1197	FGST_00062	0.0395803		3.34895	1.74371
FGST_08779	5876.97	10621.4	10366.7	1801.44	1629.11	1412.51		1198	FGST_08779	0.0395803		0.180274	-2.47174
FGST_01647	4398.41	3935.95	4122.46	3010.65	2352.04	2804.57		1199	FGST_01647	0.0395803		0.655646	-0.609011
FGST_12744	295.711	197.01	102.106	839.013	661.99	768.098		1200	FGST_12744	0.0395803		3.81472	1.93158
FGST_01219	3794.59	4333.53	3750.33	2385.09	2577.38	2815.38		1201	FGST_01219	0.0395803		0.654787	-0.610903
FGST_04387	263.555	298.176	319.7	130.794	58.9417	65.3842		1202	FGST_04387	0.0395803		0.289439	-1.78867
FGST_10923	425.724	569.343	1011.25	2576.79	3220.26	4066.58		1203	FGST_10923	0.0395803		4.91629	2.29757
FGST_06652	66.8648	34.7133	43.5588	228.096	228.222	175.254		1204	FGST_06652	0.0395803		4.35156	2.12153
FGST_07448	8131.57	10267.7	10296.9	3839.08	3626.86	6002.84		1205	FGST_07448	0.0395803		0.469357	-1.09124
FGST_06646	3722.17	930.92	1878.62	19328.6	35424.7	37664		1206	FGST_06646	0.0395803		14.149	3.82263
FGST_00709	47.3375	72.0394	65.3842	475.709	591.495	723.284		1207	FGST_00709	0.0395803		9.69083	3.27662
FGST_02424	181.259	107.696	154.433	2878.24	2634.78	4525.61		1208	FGST_02424	0.0395803		22.6407	4.50085
FGST_04742	7818.43	12019.8	10220.5	3106.34	4590.25	3640.1		1209	FGST_04742	0.0395803		0.377151	-1.40679
FGST_06156	4854.92	4268.11	4663.32	7009.47	7606.93	6307.5		1210	FGST_06156	0.0395803		1.51773	0.601912
FGST_01964	10931.6	12048.7	20390	44537	37900.1	31425.8		1211	FGST_01964	0.0395803		2.62536	1.39252
FGST_07149	3068.31	3379.22	3743.18	4894.87	5354.94	5793.89		1212	FGST_07149	0.0395803		1.57435	0.654753
FGST_01585	824.541	909.18	1208.8	2899.54	2861.64	3995.69		1213	FGST_01585	0.0395803		3.31583	1.72937
FGST_04195	137.354	98.4662	119.886	230.204	261.453	275.247		1214	FGST_04195	0.0395803		2.15601	1.10836
FGST_03281	491.264	644.261	439.418	119.574	99.2922	76.9747		1215	FGST_03281	0.0395803		0.187842	-2.41241
FGST_07717	12208.5	17464.6	12339.9	6400.62	5797.49	4709.99		1216	FGST_07717	0.0395803		0.402449	-1.31312
FGST_06446	20414.2	27522.4	16680.8	8870.76	6176.92	6408.7		1217	FGST_06446	0.0395803		0.332052	-1.59052
FGST_12941	33.4925	53.712	78.5047	176.583	220.723	213.493		1218	FGST_12941	0.0395803		3.68597	1.88205
FGST_02111	1437.18	1805.96	1352.62	5022.92	4016.68	3479.79		1219	FGST_02111	0.0395803		2.72412	1.44579
FGST_06722	10993.7	14466.9	9223.33	3940.47	4825.41	3418.69		1220	FGST_06722	0.0395803		0.351303	-1.50921
FGST_09596	598.188	623.442	757.764	310.796	301.67	283.548		1221	FGST_09596	0.0395803		0.452671	-1.14347
FGST_11431	10296.9	9928.61	12620.4	6041.28	6682.26	7070.91		1222	FGST_11431	0.0395803		0.602645	-0.73062
FGST_12662	3524.75	3414.79	3815.04	7353.26	11295.1	11051.1		1223	FGST_12662	0.0395803		2.76156	1.46548
FGST_01156	814.25	931.596	788.637	486.793	371.096	307.766		1224	FGST_01156	0.0395803		0.459919	-1.12055
FGST_12670	1079.89	1240.83	1549.96	436.375	428.111	389.172		1225	FGST_12670	0.0395803		0.323886	-1.62644
FGST_05784	56.5286	58.0674	90.6527	222.584	268.305	294.257		1226	FGST_05784	0.0395803		3.82534	1.93559
FGST_08810	35091.1	38526.8	54097	17550.5	9768.81	13684.3		1227	FGST_08810	0.0395803		0.321056	-1.6391
FGST_07320	6898.07	5734.54	6321.24	4335.51	3832.06	3181.64		1228	FGST_07320	0.0395803		0.598781	-0.739899
FGST_00226	2969.74	2012.79	2639.25	4161.66	4717.99	4672.73		1229	FGST_00226	0.0395803		1.77811	0.830349
FGST_03885	11069.3	13699.8	18201.7	4979.45	5269.77	3408.19		1230	FGST_03885	0.0395803		0.31783	-1.65367
FGST_11755	2867.92	2912.79	3730.75	5368.18	6495.37	7165.32		1231	FGST_11755	0.0395803		2.00062	1.00045
FGST_12493	1354.39	2106.53	2380.18	228.919	147.501	103.546		1232	FGST_12493	0.0395803		0.0821706	-3.60523
FGST_03955	13.113	2.35712	11.7781	63.9102	65.7867	82.585		1233	FGST_03955	0.0395803		7.79066	2.96175
FGST_07837	11334.7	9454.27	8280.48	5406.23	5545.72	4805.48		1234	FGST_07837	0.0395803		0.542061	-0.883472
FGST_06603	1337.91	864.935	1433.86	144.269	124.549	112.533		1235	FGST_06603	0.0395803		0.104862	-3.25344
FGST_00816	7328.52	4787.42	6762.18	10417	10576.8	11937.6		1236	FGST_00816	0.0395803		1.74442	0.802751
FGST_11803	3606.11	3478.44	5788.09	8264.43	10839.5	9827.56		1237	FGST_11803	0.0395803		2.24751	1.16833
FGST_02160	4933.45	5969.05	4792.13	2977.04	2215.68	1443.86		1238	FGST_02160	0.0395803		0.422857	-1.24176
FGST_07618	2405.75	839.518	985.796	4561.29	5514.09	4200.2		1239	FGST_07618	0.0395803		3.37399	1.75446
FGST_02442	1991.26	1607.26	1479.22	755.119	695.484	535.516		1240	FGST_02442	0.0395803		0.391143	-1.35423
FGST_05982	4742.59	3661.67	3587.83	6011.81	6408.07	6379.94		1241	FGST_05982	0.0395803		1.56769	0.648637
FGST_09225	377.438	398.814	370.083	655.383	560.505	645.842		1242	FGST_09225	0.0395803		1.62407	0.699616
FGST_09329	2024.08	1670.44	1806.4	3806.84	4420.33	3298.2		1243	FGST_09329	0.0395803		2.09517	1.06707
FGST_10067	116.411	41.9189	93.0967	713.37	732.058	1043.97		1244	FGST_10067	0.0395803		9.90112	3.30759
FGST_10678	9223.33	4676.83	6051.99	13613.2	17656.5	14818.7		1245	FGST_10678	0.0395803		2.30994	1.20786
FGST_04646	1097.71	1771.91	1180.83	3015.23	2572.79	2836.74		1246	FGST_04646	0.0395803		2.07996	1.05655
FGST_04390	2004.76	1258.31	1715.28	6870.62	6666.81	10646.7		1247	FGST_04390	0.0395803		4.85786	2.28032
FGST_00159	289.956	390.233	453.371	32.3924	49.753	40.2132		1248	FGST_00159	0.0395803		0.107942	-3.21167
FGST_09243	2311.25	2490.81	2522.98	1558.49	1321.33	1764.57		1249	FGST_09243	0.0395803		0.634043	-0.657348
FGST_12450	554.841	781.929	619.479	201.221	180.905	220.723		1250	FGST_12450	0.0395803		0.308166	-1.69822
FGST_08248	2138.55	2953.45	3349.17	838.361	738.215	829.202		1251	FGST_08248	0.0395803		0.285005	-1.81094
FGST_12231	1289.19	1367.57	1078.14	643.422	421.017	610.587		1252	FGST_12231	0.0395803		0.448479	-1.15689
FGST_09627	84524.9	125933	118655	55240.1	46790	51511.9		1253	FGST_09627	0.0395803		0.466532	-1.09995
FGST_04672	402.828	531.288	465.932	204.398	207.53	200.898		1254	FGST_04672	0.0395803		0.437717	-1.19193
FGST_11433	5398.74	4438.17	5341.01	2989.04	3404.08	3068.31		1255	FGST_11433	0.0395803		0.623369	-0.681843
FGST_08987	95.2151	53.9246	95.4852	193.373	217.689	224.795		1256	FGST_08987	0.0395803		2.59931	1.37813
FGST_09140	1666.23	1363.28	984.762	2933.06	3188.33	2572.11		1257	FGST_09140	0.0395803		2.16565	1.1148
FGST_08253	955.236	977.59	834.367	492.252	578.783	578.713		1258	FGST_08253	0.0395803		0.596181	-0.746178
FGST_06334	31855.3	27933.2	22791.3	15871.6	16843.4	14709.5		1259	FGST_06334	0.0395803		0.574287	-0.800155
FGST_05825	10572	14787.5	18956	3794.59	4602.51	3697.95		1260	FGST_05825	0.0395803		0.272931	-1.87339
FGST_07207	8154.01	7876.61	8825.99	4879.6	6163.59	6017.3		1261	FGST_07207	0.0395803		0.686356	-0.54297
FGST_00479	3256.21	2283.23	2051.23	5990.21	8765.83	9413		1262	FGST_00479	0.0395803		3.18404	1.67086
FGST_04393	1831.84	2340.36	1793.21	942.238	917.408	880.738		1263	FGST_04393	0.0395803		0.459379	-1.12224
FGST_09845	216.158	169.395	199.047	81.5262	57.2744	76.6966		1264	FGST_09845	0.0395803		0.368623	-1.43978
FGST_10371	283.548	312.997	340.727	185.5	175.666	178.903		1265	FGST_10371	0.0395803		0.576213	-0.795326
FGST_11638	86004.2	104554	103204	151695	201457	166346		1266	FGST_11638	0.0395803		1.76843	0.822468
FGST_07278	1758.36	2369.16	2574.89	8000.95	7281.76	11739.2		1267	FGST_07278	0.0395803		4.03168	2.01138
FGST_06015	2460.21	2170.56	2271.37	1622.54	1425.21	1226.38		1268	FGST_06015	0.0395803		0.619247	-0.691414
FGST_01907	4693.09	5299.94	5553	3544.53	2406.94	2780		1269	FGST_01907	0.0395803		0.561653	-0.832248
FGST_00630	3863.23	5154.98	3797.85	2015.36	1577.02	1901.17		1270	FGST_00630	0.0395803		0.428646	-1.22214
FGST_01369	266.457	293.974	338.717	102.181	105.083	146.011		1271	FGST_01369	0.0395803		0.3929	-1.34777
FGST_12597	3409.33	3729.16	4069.67	1612.66	1772.39	2437.58		1272	FGST_12597	0.0395803		0.5195	-0.944804
FGST_11267	2851.1	3247.45	3318.41	1804.62	1502.4	2107.89		1273	FGST_11267	0.0395803		0.575017	-0.798323
FGST_11930	14156	21592.7	24944.7	69038.7	124699	112617		1274	FGST_11930	0.0395803		5.04758	2.33559
FGST_04783	11030.8	14770.8	17157.7	5822.29	5562.48	6799.44		1275	FGST_04783	0.0395803		0.42329	-1.24028
FGST_08502	4438.17	3653.11	2903.25	7100.63	8625.45	6666.81		1276	FGST_08502	0.0395803		2.03673	1.02625
FGST_06572	602.385	462.496	659.522	1200.11	1146.57	1414.51		1277	FGST_06572	0.0395803		2.18116	1.12509
FGST_00748	9420.41	12321.1	11086	6485.06	6907.19	7088.66		1278	FGST_00748	0.0395803		0.623894	-0.680628
FGST_08836	1194.89	1581.99	1489.53	749.424	629.417	644.569		1279	FGST_08836	0.0395803		0.474265	-1.07623
FGST_11445	30155.4	45024.6	29610.3	13047	12036.5	9294.99		1280	FGST_11445	0.0395803		0.328069	-1.60793
FGST_01998	781.929	542.361	518.246	4363.1	3429.02	2549.63		1281	FGST_01998	0.0395803		5.61278	2.48871
FGST_00439	181.401	88.1742	107.373	894.141	769.874	1173.59		1282	FGST_00439	0.0395803		7.52782	2.91223
FGST_10314	125.164	247.336	110.262	714.366	962.014	713.038		1283	FGST_10314	0.0395803		4.94948	2.30728
FGST_09713	5790.44	4524.28	5822.29	9459.48	11331.9	8750.16		1284	FGST_09713	0.0395803		1.83067	0.872373
FGST_11748	53710.6	59255.5	73292.8	115962	100609	135331		1285	FGST_11748	0.0395803		1.88932	0.917863
FGST_04788	11964.6	15102.1	15109.2	8688.46	8678.3	6268.11		1286	FGST_04788	0.0395803		0.560389	-0.8355
FGST_11911	1807.88	1704.66	2285.95	924.887	755.596	755.596		1287	FGST_11911	0.0395803		0.420123	-1.25112
FGST_10735	1240.5	1432.3	1678.91	547.734	712.143	513.097		1288	FGST_10735	0.0395803		0.40742	-1.29541
FGST_11120	1567.94	1375.48	1169.78	2280.24	2857.76	2785.51		1289	FGST_11120	0.0395803		1.92636	0.945876
FGST_06326	7312.3	5868.93	8069.32	3941.68	3862	3580.84		1290	FGST_06326	0.0395803		0.535728	-0.900427
FGST_01693	3.98115	81.4119	12.8891	771.273	1169.28	1298.58		1291	FGST_01693	0.0395803		32.9576	5.04254
FGST_03721	17009.5	9872.96	22959.6	34785.5	36840.5	34209.7		1292	FGST_03721	0.0395803		2.12342	1.08639
FGST_08619	21503.2	25762.2	19031.1	14333.9	9533.07	10107.3		1293	FGST_08619	0.0395803		0.512458	-0.964494
FGST_02425	157.565	435.26	426.793	953.601	1033.16	955.975		1294	FGST_02425	0.0395803		2.88612	1.52913
FGST_12813	9768.81	8597.43	8845.21	14663.6	13745.5	17976.3		1295	FGST_12813	0.0395803		1.70463	0.769455
FGST_08579	6937.72	19549	24894.1	45024.6	42725.4	53290.9		1296	FGST_08579	0.0395803		2.74501	1.45681
FGST_11240	1961.59	1683.93	1562.42	1022.27	1034.02	939.017		1297	FGST_11240	0.0395803		0.575142	-0.79801
FGST_09141	1031.04	928.917	793.927	1518.97	1595.06	1797.4		1298	FGST_09141	0.0395803		1.78345	0.834673
FGST_07895	253.164	272.406	239.297	168.483	156.474	149.94		1299	FGST_07895	0.0395803		0.620887	-0.687598
FGST_11726	1425.21	1377.28	1251.38	2140.75	2707.11	2572.79		1300	FGST_11726	0.0395803		1.83051	0.872245
FGST_02731	10464.5	12167.1	8101.87	20932.4	20235.9	16226.3		1301	FGST_02731	0.0395803		1.8675	0.901105
FGST_08056	3827.15	4062.14	4593.06	2809.57	2561.28	2871.2		1302	FGST_08056	0.0395803		0.660297	-0.598812
FGST_04370	1172.23	498.808	736.22	5776.07	11594	9894.95		1303	FGST_04370	0.0395803		11.3261	3.50158
FGST_11772	3129.19	4429.46	3734.93	1885.09	1226.38	1387.63		1304	FGST_11772	0.0395803		0.398377	-1.32779
FGST_08500	1852.52	2313.21	2357.07	7001.87	12522.6	11704.8		1305	FGST_08500	0.0395803		4.78771	2.25934
FGST_02896	14843.3	12691.3	14119.2	10740.8	9468.79	10543.6		1306	FGST_02896	0.0395803		0.738302	-0.437717
FGST_08402	122233	109775	125050	155723	177565	193951		1307	FGST_08402	0.0395803		1.47662	0.562302
FGST_05599	18332.7	15610.1	13699.8	9484.56	9570.32	7091.91		1308	FGST_05599	0.0395803		0.548811	-0.865618
FGST_11583	9271.2	7249.65	7216.19	4032.88	4892.94	3753.99		1309	FGST_11583	0.0395803		0.534178	-0.904607
FGST_03587	1215.37	2164.55	1446.11	4007.41	5446.17	6239.75		1310	FGST_03587	0.0395803		3.25181	1.70124
FGST_08097	244.298	213.243	253.739	140.097	123.027	129.849		1311	FGST_08097	0.0395803		0.552487	-0.855988
FGST_10914	365.994	201.404	307.519	634.073	648.398	706.599		1312	FGST_10914	0.0395803		2.27344	1.18488
FGST_09060	488.781	541.487	556.531	347.959	349.181	383.868		1313	FGST_09060	0.0395803		0.681251	-0.553742
FGST_13234	2720.47	2870.91	2941.11	3653.11	4221.75	4166.71		1314	FGST_13234	0.0395803		1.41126	0.496983
FGST_11427	4717.99	4235.68	5023.86	10549.2	9517.22	14144.5		1315	FGST_11427	0.0395803		2.44756	1.29135
FGST_07528	1329.95	1187.4	1277.62	653.522	820.565	864.935		1316	FGST_07528	0.0395803		0.616348	-0.698182
FGST_07045	29230.3	36489.2	22914.6	14232.1	10828.8	11077.4		1317	FGST_07045	0.0395803		0.407723	-1.29434
FGST_09859	6609.82	4945.03	7219.33	2278.97	2879.2	3075.26		1318	FGST_09859	0.0395803		0.438551	-1.18918
FGST_08168	6450.04	6149.81	5950.37	4366.65	4229.34	3070.3		1319	FGST_08168	0.0395803		0.628903	-0.669091
FGST_08985	36.4832	14.6958	18.1915	247.575	390.233	329.176		1320	FGST_08985	0.0395803		13.9394	3.8011
FGST_06764	1518.22	930.414	989.14	2965.46	3886.41	2883.43		1321	FGST_06764	0.0395803		2.83186	1.50175
FGST_01442	147.947	126.847	141.987	967.343	1412.51	1662.13		1322	FGST_01442	0.0395803		9.6981	3.2777
FGST_10018	3061.27	2916.63	3247.45	2396.54	2316.01	2510.98		1323	FGST_10018	0.0395803		0.783009	-0.352899
FGST_09067	767.696	726.912	562.146	290.069	236.564	172.979		1324	FGST_09067	0.0395803		0.340153	-1.55574
FGST_00777	28042	31425.8	21210.9	15046.7	12283.5	8399.05		1325	FGST_00777	0.0395803		0.44286	-1.17508
FGST_00480	8584.97	11233.2	8452.89	5570.7	3840.45	3680.36		1326	FGST_00480	0.0395803		0.463071	-1.11069
FGST_01723	27522.4	26213.3	15955.5	8518.91	7860.99	6555.48		1327	FGST_01723	0.0395803		0.3291	-1.6034
FGST_08444	32521.2	49584.5	57252	17656.5	6519.35	6038.68		1328	FGST_08444	0.0395803		0.216813	-2.20548
FGST_01005	26128.6	27214.3	17855.9	12691.3	8961.2	9817.65		1329	FGST_01005	0.0395803		0.442005	-1.17787
FGST_11035	461.251	352.945	450.841	192.441	155.327	138.705		1330	FGST_11035	0.0395803		0.384553	-1.37875
FGST_09697	540.836	770.897	843.587	2566.77	2179.02	3317.12		1331	FGST_09697	0.0395803		3.74094	1.9034
FGST_10393	1290.78	1949.9	2051.71	303.74	438.057	420.212		1332	FGST_10393	0.0395803		0.219562	-2.1873
FGST_05824	964.653	1023.03	949.622	685.574	627.643	755.394		1333	FGST_05824	0.0395803		0.704254	-0.505833
FGST_05905	577.291	519.179	513.097	371.096	343.085	302.031		1334	FGST_05905	0.0395803		0.631357	-0.663472
FGST_01814	14688.7	24621.1	13991.6	3722.17	2826.63	3591.76		1335	FGST_01814	0.0395803		0.190249	-2.39404
FGST_08730	12.5476	7.7421	24.8109	69.0073	72.1631	84.8432		1336	FGST_08730	0.0395803		5.01132	2.32519
FGST_00462	5022.92	5243.23	5349.1	3396.88	4101.92	3173.97		1337	FGST_00462	0.0395803		0.683484	-0.54902
FGST_06130	3206.58	3187.42	3171.43	2664.23	2230.86	2431.21		1338	FGST_06130	0.0395803		0.765914	-0.384747
FGST_03024	1844.24	1144.79	1477.47	3235.17	2712.13	2854.13		1339	FGST_03024	0.0395803		1.97055	0.978595
FGST_04462	1242.62	1675.59	1135.66	2836.74	3212.86	2496.63		1340	FGST_04462	0.0395803		2.10817	1.07599
FGST_05272	203.659	260.849	211.959	386.628	403.898	364.441		1341	FGST_05272	0.0395803		1.70735	0.771759
FGST_07963	3605.3	2927.67	2979.81	4808.35	5109.64	4467.17		1342	FGST_07963	0.0395803		1.51219	0.596642
FGST_05889	482.528	497.455	479.52	1317.47	2023.61	1891.83		1343	FGST_05889	0.0395803		3.5854	1.84214
FGST_01601	26794.9	33246.6	41660.1	15915.7	13355.9	15457.4		1344	FGST_01601	0.0395803		0.439806	-1.18506
FGST_01818	15347.8	15242.6	17446.5	11357.8	12467.8	9911.99		1345	FGST_01818	0.0395803		0.702325	-0.50979
FGST_00756	5759.67	6201.45	6844.08	3700.18	3590.22	4579.23		1346	FGST_00756	0.0395803		0.631189	-0.663857
FGST_10225	930.066	656.938	651.355	187.315	193.886	151.585		1347	FGST_10225	0.0395803		0.238025	-2.07081
FGST_03178	2392.9	2341.37	2311.25	1511.96	1052.14	1568.36		1348	FGST_03178	0.0395803		0.586537	-0.769707
FGST_00767	8861.39	12339.9	12118.7	5337.81	4351.72	6290.27		1349	FGST_00767	0.0395803		0.479586	-1.06014
FGST_07277	8953.51	6664.25	6028.31	13602.8	13997.9	11360.1		1350	FGST_07277	0.0395803		1.7999	0.84792
FGST_00877	12939.4	10731.5	12826.4	8487.72	8647.86	7061.28		1351	FGST_00877	0.0395803		0.662977	-0.59297
FGST_00068	4404.87	1532.19	4207.48	48879.2	72903.5	102608		1352	FGST_00068	0.0395803		22.1193	4.46723
FGST_12687	447.716	490.587	417.662	791.761	688.576	698.966		1353	FGST_12687	0.0395803		1.6072	0.684546
FGST_01387	1906.68	2376.72	2180.94	1374.96	1207.9	1109.52		1354	FGST_01387	0.0395803		0.571192	-0.807953
FGST_02767	265.47	139.236	270.346	561.391	595.741	690.097		1355	FGST_02767	0.0395803		2.73642	1.45229
FGST_09946	2329.24	1714.45	1772.39	814.25	698.966	421.017		1356	FGST_09946	0.0395803		0.332566	-1.58829
FGST_13170	99.0283	42.8033	57.3154	203.946	188.129	212.054		1357	FGST_13170	0.0395803		3.03359	1.60102
FGST_01893	1053.94	435.664	757.647	2014.54	2861.76	2567.43		1358	FGST_01893	0.0395803		3.31237	1.72787
FGST_09109	6188.19	3940.47	4343.24	8794.56	8502.47	8047.28		1359	FGST_09109	0.0395803		1.75128	0.808408
FGST_12849	1893.87	1905.05	2181.5	1167.95	961.242	1328.29		1360	FGST_12849	0.0395803		0.578134	-0.790524
FGST_04547	45.7166	43.4045	66.1039	267.353	402.47	378.497		1361	FGST_04547	0.0395803		6.75355	2.75565
FGST_00445	3011.98	2079.51	2376.72	4169.2	4046.54	4528.94		1362	FGST_00445	0.0395803		1.70653	0.771062
FGST_05976	2614.6	2372.98	2200.67	1291.18	1100.07	1583.03		1363	FGST_05976	0.0395803		0.552887	-0.854945
FGST_00820	38.2244	43.187	33.3659	91.6227	117.563	103.995		1364	FGST_00820	0.0395803		2.72859	1.44816
FGST_00467	16233.5	12826.4	19505.7	5788.09	6081.47	8765.83		1365	FGST_00467	0.0395803		0.424897	-1.23482
FGST_10355	7847.64	9083.82	7759.4	6124.07	5915.53	5843.05		1366	FGST_10355	0.0395803		0.724262	-0.465417
FGST_05960	237.191	325.502	336.206	85.8131	83.7418	85.3934		1367	FGST_05960	0.0395803		0.283623	-1.81795
FGST_05881	1643.14	1900.4	2467.95	660.633	653.216	546.843		1368	FGST_05881	0.0395803		0.309522	-1.69188
FGST_00122	902.791	706.451	586.298	182.402	172.625	143.238		1369	FGST_00122	0.0395803		0.226944	-2.13959
FGST_10394	314.244	45.0902	187.718	1427.04	1680.49	2367.02		1370	FGST_10394	0.0395803		10.0074	3.32299
FGST_03558	589.195	553.32	804.16	1609.91	2277.88	1785.24		1371	FGST_03558	0.0395803		2.91422	1.54311
FGST_09364	29078.8	28119.3	17629	11051.1	8270.75	6325.91		1372	FGST_09364	0.0395803		0.34276	-1.54473
FGST_11368	4593.06	5358.28	5851.68	3056.36	2602.53	3393.03		1373	FGST_11368	0.0395803		0.572797	-0.803904
FGST_05074	16653.1	11399.9	13997.9	7098.14	7588.63	6689.18		1374	FGST_05074	0.0395803		0.508336	-0.976146
FGST_06692	23765	16603.8	18776.7	9817.65	11443.7	8899.82		1375	FGST_06692	0.0395803		0.509949	-0.971574
FGST_08620	242404	194535	223544	163506	133229	138981		1376	FGST_08620	0.0395803		0.659692	-0.600135
FGST_05770	291.969	283.727	306.692	552.857	463.452	483.836		1377	FGST_05770	0.0395803		1.7001	0.765617
FGST_11443	1078.14	804.16	1066.41	3800.93	3684.91	5788.09		1378	FGST_11443	0.0395803		4.5016	2.17044
FGST_01871	2779.1	2367.02	2494.03	1842.13	1573.21	1600.38		1379	FGST_01871	0.0395803		0.656494	-0.607146
FGST_09945	212.706	208.602	264.636	56.3	70.4262	96.5238		1380	FGST_09945	0.0395803		0.325464	-1.61943
FGST_05191	360.394	455.123	907.934	4753.66	7216.19	9648.12		1381	FGST_05191	0.0395803		12.5434	3.64886
FGST_13065	67.7453	47.9692	42.2954	115.884	131.299	131.702		1382	FGST_13065	0.0395803		2.39785	1.26174
FGST_11095	7733.28	9370.85	9787.73	5296.51	4614.69	6118.29		1383	FGST_11095	0.0395803		0.596072	-0.746441
FGST_11731	4861.25	4663.32	4614.69	3450.34	3199.36	2462.04		1384	FGST_11731	0.0395803		0.644428	-0.633909
FGST_13285	126.985	195.197	193.585	1632.85	2580.83	3020.19		1385	FGST_13285	0.0395803		14.0255	3.80998
FGST_00645	8140.81	9188.26	8129.77	11545.2	10410.8	11186.8		1386	FGST_00645	0.0395803		1.30182	0.380528
FGST_01393	148.265	163.647	136.548	258.985	283.727	317.941		1387	FGST_01393	0.0395803		1.91913	0.940454
FGST_09259	24825.9	38994.7	36489.2	15268.1	15086.3	12620.4		1388	FGST_09259	0.0395803		0.428421	-1.2229
FGST_11530	17644.9	16624.4	15411.7	10907.5	12180.7	8121.53		1389	FGST_11530	0.0395803		0.628202	-0.670701
FGST_10300	32340	22263.4	31552.7	16855.3	12883.9	13830.5		1390	FGST_10300	0.0395803		0.505706	-0.98363
FGST_08790	2364.79	3260.67	3052.34	1453.05	1390.36	1310.15		1391	FGST_08790	0.0395803		0.478642	-1.06298
FGST_06336	10689	12251.5	10099.5	6974.34	7639.1	5252.23		1392	FGST_06336	0.0395803		0.601261	-0.733938
FGST_06697	1195.48	869.545	795.812	225.055	247.864	236.161		1393	FGST_06697	0.0395803		0.247858	-2.01242
FGST_10800	1623.1	1039.52	1202.85	3438.73	3068.31	2555.73		1394	FGST_10800	0.0395803		2.34455	1.22931
FGST_09222	131.473	167.328	138.961	51.2931	42.1309	54.9088		1395	FGST_09222	0.0395803		0.338844	-1.56131
FGST_02921	1009.27	1105.22	952.01	689.515	640.341	543.295		1396	FGST_02921	0.0395803		0.610845	-0.711121
FGST_00432	594.725	652.568	881.26	187.997	156.726	181.797		1397	FGST_00432	0.0395803		0.24736	-2.01531
FGST_13211	737.548	836.52	666.939	1296.28	1367.57	1163.67		1398	FGST_13211	0.0395803		1.70795	0.772262
FGST_04557	804.81	635.14	796.753	343.085	157.371	113.942		1399	FGST_04557	0.0395803		0.274689	-1.86413
FGST_01450	36040.1	16843.4	18575.1	72203	83210.1	55825.7		1400	FGST_01450	0.0395803		2.9561	1.56369
FGST_00768	2198.28	2090.85	1907.43	1537.21	1281.94	1283.41		1401	FGST_00768	0.0395803		0.662069	-0.594947
FGST_07145	1556.92	1488.07	1094.44	3289.79	4904.53	3773.75		1402	FGST_07145	0.0395803		2.89124	1.53169
FGST_06645	471.18	491.593	542.612	785.263	873.303	961.242		1403	FGST_06645	0.0395803		1.74029	0.799329
FGST_07553	3432.97	3833.93	4659.51	2103.64	2031.53	1974.45		1404	FGST_07553	0.0395803		0.512277	-0.965005
FGST_10104	82.3744	28.4853	47.71	219.794	247.135	297.071		1405	FGST_10104	0.0395803		4.81807	2.26845
FGST_01992	1396.5	1262.53	1422.62	977.59	751.654	781.929		1406	FGST_01992	0.0395803		0.615236	-0.700788
FGST_03543	5659.89	4435.81	5640.12	7944.27	8305.42	9787.73		1407	FGST_03543	0.0395803		1.65466	0.726535
FGST_06549	917.994	587.82	1016.8	1763.93	1834.52	2140.75		1408	FGST_06549	0.0395803		2.2751	1.18593
FGST_01841	79097.5	45657.8	52874.2	18625.4	14012.6	10731.5		1409	FGST_01841	0.0395803		0.244158	-2.03412
FGST_08733	1591.52	2529.31	1924.6	588.728	393.462	472.53		1410	FGST_08733	0.0395803		0.240631	-2.0551
FGST_01394	8254.4	8270.75	7057.22	5742.94	4404.87	5143.82		1411	FGST_01394	0.0395803		0.648435	-0.624966
FGST_03613	6154.98	6041.28	5818.43	5388.88	5206.9	5072.22		1412	FGST_03613	0.0395803		0.869735	-0.201352
FGST_01664	9188.26	7812.82	10446.3	5309.94	5894.66	5042.57		1413	FGST_01664	0.0395803		0.591938	-0.756482
FGST_11780	36.5885	97.2733	72.348	291.123	406.594	415.434		1414	FGST_11780	0.0395803		5.39815	2.43246
FGST_00405	22389.9	21288.8	16299.5	11574.2	11599.7	12283.5		1415	FGST_00405	0.0395803		0.591172	-0.758351
FGST_10323	38.5949	41.8303	41.0014	322.549	434.396	523.554		1416	FGST_10323	0.0395803		10.5455	3.39855
FGST_05157	5351.29	4522.9	3413.33	1527.12	1808.64	1518.22		1417	FGST_05157	0.0395803		0.365304	-1.45283
FGST_12047	483.158	641.121	681.095	104.96	180.642	225.326		1418	FGST_12047	0.0395803		0.283005	-1.8211
FGST_02423	71.9096	37.9468	73.5392	1445.73	1445.34	2358.37		1419	FGST_02423	0.0395803		28.6236	4.83913
FGST_11399	13011.8	13454.4	15347.8	28941.5	30450.3	21516.2		1420	FGST_11399	0.0395803		1.93495	0.952299
FGST_13036	1572.36	1988.34	2206.41	863.802	730.164	898.825		1421	FGST_13036	0.0395803		0.432243	-1.21009
FGST_12160	48.9484	63.6264	74.7561	395.702	611.824	590.612		1422	FGST_12160	0.0395803		8.5311	3.09273
FGST_02208	2193.55	2378	1747.87	1104.71	863.202	735.212		1423	FGST_02208	0.0395803		0.427748	-1.22517
FGST_01545	14385.4	16668.6	11295.1	7799.65	6124.07	4253.16		1424	FGST_01545	0.0395803		0.429216	-1.22023
FGST_02673	334.412	190.038	360.214	960.096	1271.95	1420.01		1425	FGST_02673	0.0395803		4.12818	2.04551
FGST_12119	138.345	131.115	139.425	57083.7	96414.8	126776		1426	FGST_12119	0.0395803		685.459	9.42093
FGST_02128	3554.96	3256.21	3714.73	6197.5	6221.02	8221.18		1427	FGST_02128	0.0395803		1.96085	0.971479
FGST_04458	79829.9	87226.9	66668.2	50901.7	28004	40301.3		1428	FGST_04458	0.0395803		0.510031	-0.971343
FGST_10807	187.315	293.655	279.202	669.877	826.176	934.893		1429	FGST_10807	0.0395803		3.19789	1.67712
FGST_02056	273.313	54.9304	105.483	3835.39	4149.58	7012.83		1430	FGST_02056	0.0395803		34.5789	5.11182
FGST_04715	669.877	128.869	198.038	4651.13	2444.8	3720.17		1431	FGST_04715	0.0395803		10.851	3.43976
FGST_07009	80.1231	141.91	78.4472	391.974	541.487	583.449		1432	FGST_07009	0.0395803		5.0483	2.3358
FGST_02163	9114.92	8134.73	7682.55	6058.48	5086.91	5979.44		1433	FGST_02163	0.0395803		0.686856	-0.54192
FGST_08028	4071.52	2797.21	3124.28	6320.8	5398.74	6781.05		1434	FGST_08028	0.0395803		1.85135	0.888581
FGST_10537	752.854	1001.63	822.098	363.479	370.523	434.396		1435	FGST_10537	0.0395803		0.453468	-1.14093
FGST_00543	648.259	829.202	845.001	1607.91	1564.88	1993.45		1436	FGST_00543	0.0395803		2.22447	1.15346
FGST_12485	7962.28	9207.73	10417	5563.64	2930.29	2102.85		1437	FGST_12485	0.0395803		0.384122	-1.38036
FGST_02794	477.966	729.762	694.52	163.647	167.126	121.515		1438	FGST_02794	0.0395803		0.237764	-2.0724
FGST_08937	81.3543	28.6223	31.2666	2324.45	1256.23	2251.46		1439	FGST_08937	0.0396015		41.2914	5.36777
FGST_11650	4645.19	3937.46	3898.98	2911.03	2728.53	2576.79		1440	FGST_11650	0.0396015		0.658275	-0.603237
FGST_05756	8168.74	11902.7	12772.1	3761.88	4478.68	5147.19		1441	FGST_05756	0.0396185		0.407622	-1.29469
FGST_08511	953.601	1883.26	2119.52	4051.65	6286.17	5797.49		1442	FGST_08511	0.0396185		3.25546	1.70286
FGST_03421	217.252	212.83	244.917	130.55	112.703	136.356		1443	FGST_03421	0.0396185		0.562383	-0.830375
FGST_06370	2059.62	1649.63	1685.58	3186.38	3560.14	4257.77		1444	FGST_06370	0.0396185		2.03979	1.02842
FGST_00096	1140.49	1598.45	2089.08	155.19	108.791	121.102		1445	FGST_00096	0.0396648		0.0797599	-3.64819
FGST_09092	2881.05	1348.86	1998.9	5600.97	6921.26	4797.79		1446	FGST_09092	0.0396648		2.78064	1.47541
FGST_00719	59255.5	44287.3	54303.4	162718	103204	153696		1447	FGST_00719	0.0396648		2.6584	1.41056
FGST_08719	651.679	602.096	438.057	174.305	161.024	134.161		1448	FGST_08719	0.0396648		0.277504	-1.84942
FGST_12889	1530.99	1105.76	1234.05	568.526	377.631	535.165		1449	FGST_12889	0.0396648		0.382691	-1.38575
FGST_00595	6559.18	6215.14	5465.61	4305.04	3473.36	2978.86		1450	FGST_00595	0.0396648		0.589764	-0.76179
FGST_12240	2192.35	1958.62	1305.87	402.828	297.687	416.736		1451	FGST_12240	0.0396648		0.204743	-2.28811
FGST_01190	5811.55	4626.53	4759.62	7741.48	9326.75	7729.35		1452	FGST_01190	0.0396648		1.63167	0.706346
FGST_03863	615.453	674.196	633.158	493.17	489.13	438.057		1453	FGST_03863	0.0396648		0.738689	-0.436961
FGST_05989	2160.18	2006.14	2252.97	1640.84	1341.16	1349.35		1454	FGST_05989	0.0396648		0.674739	-0.567598
FGST_06447	7626.95	6781.05	7525.39	4764.99	4144.06	5602.48		1455	FGST_06447	0.0396689		0.661618	-0.595929
FGST_00463	48772.2	71177.2	52043	29891.1	21503.2	25944.1		1456	FGST_00463	0.0396689		0.449662	-1.15309
FGST_03987	19619.6	37302.2	29493.6	8121.53	5723.67	5958.22		1457	FGST_03987	0.0397149		0.229166	-2.12554
FGST_11811	901.632	849.137	899.074	394.844	569.537	557.58		1458	FGST_11811	0.0397149		0.574359	-0.799975
FGST_04749	7724.56	5591.22	4790.63	10118	12890.2	11625.6		1459	FGST_04749	0.039773		1.91279	0.93568
FGST_00898	3216.04	2365.59	3073.53	1413.34	1210.96	1537.21		1460	FGST_00898	0.039773		0.480813	-1.05645
FGST_03122	1945.38	1595.94	1680.49	4410.56	3948.36	5936.19		1461	FGST_03122	0.039773		2.73758	1.4529
FGST_11923	8455.23	5781.68	11256.2	15597.1	21463.3	20912		1462	FGST_11923	0.039773		2.27405	1.18526
FGST_01776	442.004	408.942	471.815	227.167	256.634	297.687		1463	FGST_01776	0.0398042		0.590801	-0.759257
FGST_07669	1294.17	1482.6	1623.1	832.202	926.509	908.116		1464	FGST_07669	0.0398581		0.606115	-0.722337
FGST_05776	301.175	589.195	922.943	2200.99	2283.23	3175.04		1465	FGST_05776	0.0398581		4.2239	2.07858
FGST_00307	4518.25	5180.3	4879.6	2903.25	2767.73	3642.94		1466	FGST_00307	0.0399118		0.638896	-0.646346
FGST_03104	9055.45	11669.1	12564.3	6689.18	6272.11	5404.58		1467	FGST_03104	0.0399118		0.551712	-0.858013
FGST_06640	13580.9	14823	7786.87	2864.26	3549.73	2011.97		1468	FGST_06640	0.0399277		0.232821	-2.10271
FGST_08360	80.5054	63.2513	85.3934	362.194	277.197	259.643		1469	FGST_08360	0.0399277		3.92334	1.97208
FGST_11033	9924.84	8317.49	6899.92	4672.73	4383.76	3722.17		1470	FGST_11033	0.0399277		0.508254	-0.976377
FGST_07765	6748.26	4751.88	5353.29	9363.67	9552.82	8272.92		1471	FGST_07765	0.0399277		1.61329	0.690002
FGST_04987	1811.08	2358.37	2281.57	999.32	1228.23	1157.35		1472	FGST_04987	0.0399562		0.524709	-0.930412
FGST_04294	4919.72	2200.99	4214.89	16624.4	17009.5	27179.4		1473	FGST_04294	0.0399562		5.3648	2.42353
FGST_08990	2414.52	2288.27	2240.55	2916.63	3322.89	3104.64		1474	FGST_08990	0.0400119		1.34577	0.428437
FGST_10752	45.5345	17.9246	26.5457	93.6333	111.893	106.478		1475	FGST_10752	0.0400132		3.46654	1.79349
FGST_03121	2467.1	2470.15	1965.88	1356.61	1356.61	1127.41		1476	FGST_03121	0.0400132		0.556359	-0.845911
FGST_02435	141.794	33.8025	70.9943	291.437	329.176	312.594		1477	FGST_02435	0.0400132		3.78443	1.92008
FGST_12642	12141.9	14093.9	9835.67	6632.51	6745.46	5235.94		1478	FGST_12642	0.0400651		0.516028	-0.954479
FGST_05852	1313.93	1530.06	1176.74	765.05	651.679	748.646		1479	FGST_05852	0.0400651		0.538552	-0.892842
FGST_11490	220.723	226.401	205.364	523.554	418.905	421.342		1480	FGST_11490	0.0400651		2.09015	1.06361
FGST_12660	94900.1	70976.9	54961	28477.1	23454.1	17706.9		1481	FGST_12660	0.0400651		0.315336	-1.66504
FGST_12566	1492.56	1015.29	1342.35	7192.49	9793.26	14217.6		1482	FGST_12566	0.0400651		8.10435	3.0187
FGST_11534	2200.67	2676.25	1771.91	909.18	738.74	581.117		1483	FGST_11534	0.0400651		0.335253	-1.57668
FGST_03324	1532.19	2451.38	2108.12	425.94	549.441	687.431		1484	FGST_03324	0.040095		0.272964	-1.87322
FGST_00881	16283.1	15046.7	10873	7136.48	7291.41	5221.37		1485	FGST_00881	0.040095		0.465591	-1.10286
FGST_11428	99822.8	74732.3	82764	51584.2	57622.5	51098.8		1486	FGST_11428	0.040095		0.622983	-0.682735
FGST_06958	7113.58	6736.58	4546.59	2806.61	2220.07	2126.33		1487	FGST_06958	0.040095		0.38882	-1.36283
FGST_04713	3638.78	2258.3	2359.33	539.884	592.757	432.428		1488	FGST_04713	0.040095		0.189558	-2.39929
FGST_10937	485.78	477.72	451.256	712.143	651.355	628.126		1489	FGST_10937	0.040095		1.40775	0.493392
FGST_01865	384.697	364.032	359.47	912.489	1115.79	809.444		1490	FGST_01865	0.040095		2.56067	1.35652
FGST_04152	435.664	149.501	257.899	869.545	1169.78	1114.83		1491	FGST_04152	0.040095		3.7413	1.90354
FGST_13088	340.903	341.558	376.172	242.534	227.167	193.519		1492	FGST_13088	0.040095		0.626487	-0.674644
FGST_06269	1150.57	863.202	1402.61	11640.6	6521.44	7127.42		1493	FGST_06269	0.040095		7.4024	2.88799
FGST_05717	1239.18	4418.64	5687.5	14119.2	18325.1	11162.2		1494	FGST_05717	0.040095		3.84357	1.94245
FGST_09269	19389	18023.6	23872.7	9468.79	9102.95	13859.7		1495	FGST_09269	0.040095		0.529188	-0.918148
FGST_12117	359.47	266.227	282.192	914.222	1181.29	834.846		1496	FGST_12117	0.040095		3.22766	1.69049
FGST_10806	480.549	364.441	391.974	689.377	637.616	695.898		1497	FGST_10806	0.040095		1.63537	0.709615
FGST_06007	57252	90866.9	63713.8	30301.5	19110.3	27470.2		1498	FGST_06007	0.040095		0.362937	-1.46221
FGST_11302	9173.26	8939.86	8010.31	6677.45	6730.95	5786.46		1499	FGST_11302	0.040095		0.734776	-0.444624
FGST_10345	202.419	160.699	199.79	316.469	305.699	353.559		1500	FGST_10345	0.040095		1.73337	0.793578
FGST_00563	15251.6	20121.9	26106.3	8625.45	8010.31	7084.83		1501	FGST_00563	0.040095		0.385827	-1.37397
FGST_05289	6423.39	11363.7	12699.5	2456.5	1790.11	2095.8		1502	FGST_05289	0.040095		0.208039	-2.26507
FGST_09709	10446.3	10322.3	8831.56	7234.24	6579.51	5337.81		1503	FGST_09709	0.040095		0.647008	-0.628144
FGST_11556	2177.48	2802.26	1887.26	964.653	663.596	762.447		1504	FGST_11556	0.040095		0.348142	-1.52225
FGST_10755	15017.4	19082.8	15756.7	10212.7	6947.7	10759.7		1505	FGST_10755	0.040095		0.560004	-0.83649
FGST_11371	497.774	470.277	425.34	315.409	283.416	251.318		1506	FGST_11371	0.040095		0.610125	-0.712823
FGST_07573	12515.4	15109.2	18037	7899.15	6974.34	9083.82		1507	FGST_07573	0.040095		0.524671	-0.930515
FGST_06125	30.4478	19.764	39.2037	89.8172	79.4886	81.2057		1508	FGST_06125	0.040095		2.80165	1.48628
FGST_09157	1479.5	2479.62	2395.38	4216.25	3759.61	3925.89		1509	FGST_09157	0.040095		1.87297	0.905325
FGST_01532	11384.6	11453.1	10759.7	14582.3	17353.8	14725.3		1510	FGST_01532	0.040095		1.38884	0.47388
FGST_11847	2661.65	2472.27	2541.89	1717.32	1572.36	2016.61		1511	FGST_11847	0.040095		0.6913	-0.532615
FGST_07856	737.09	967.922	954.353	2024.82	2081	2821.43		1512	FGST_07856	0.040095		2.60485	1.3812
FGST_10592	10956.7	9894.95	11669.1	8569.36	7289.73	7489.83		1513	FGST_10592	0.040095		0.717969	-0.478007
FGST_00411	1704.3	2237.42	1315.39	3281.95	4241.57	3832.06		1514	FGST_00411	0.040095		2.16004	1.11106
FGST_03029	5788.09	7477.62	4990.48	3068.81	2258.3	1683.93		1515	FGST_03029	0.040095		0.384036	-1.38069
FGST_03403	716.37	489.503	978.849	1550.86	1662.13	1646.74		1516	FGST_03403	0.040095		2.22441	1.15343
FGST_11880	81.8771	103.546	61.656	179.069	179.376	204.56		1517	FGST_11880	0.040095		2.27864	1.18817
FGST_05650	11943.3	16804.1	17305.3	7729.35	6149.81	8720.9		1518	FGST_05650	0.040095		0.490742	-1.02696
FGST_04651	1307.82	1565.58	1803.94	717.038	628.818	802.536		1519	FGST_04651	0.040095		0.459319	-1.12243
FGST_05121	2653.79	2333.32	3139.14	13109.6	17662.7	24970.3		1520	FGST_05121	0.0401065		6.85957	2.77812
FGST_05179	284.559	391.584	412.257	126.091	74.9901	69.0465		1521	FGST_05179	0.0401065		0.248188	-2.0105
FGST_01783	1472.72	1633.4	1388.5	2217.28	2657.47	2349.19		1522	FGST_01783	0.0401109		1.60725	0.68459
FGST_03859	2549.63	2906.15	2518.9	17714.6	10876	10327		1523	FGST_03859	0.0401109		4.88015	2.28693
FGST_04421	1336.61	2149.76	1618.77	455.123	416.446	442.217		1524	FGST_04421	0.0401109		0.257345	-1.95822
FGST_02244	8808.34	5360.76	4356.52	33140.2	25431.5	18704.7		1525	FGST_02244	0.0401109		4.17133	2.06051
FGST_04013	415.434	443.187	492.252	169.185	234.147	263.555		1526	FGST_04013	0.0401109		0.493671	-1.01838
FGST_03224	53.6553	55.9622	84.2194	2064.61	4426.12	3597.29		1527	FGST_03224	0.0401246		52.0438	5.70166
FGST_06647	57.7753	31.9744	35.6228	485.123	754.048	831.098		1528	FGST_06647	0.0401379		16.5129	4.04552
FGST_00925	5191.74	7113.58	7061.28	9226.44	10467.6	10714.2		1529	FGST_00925	0.0401379		1.57014	0.650895
FGST_03754	1497.82	2244.07	2327.8	4157.12	3953.65	3419.88		1530	FGST_03754	0.0401379		1.89971	0.925778
FGST_08910	142.717	44.0306	45.9567	309.476	337.263	395.251		1531	FGST_08910	0.0401379		4.47774	2.16277
FGST_06642	239.43	230.398	315.95	95.6599	58.378	49.9155		1532	FGST_06642	0.0401379		0.259556	-1.94588
FGST_12141	455.123	376.6	401.002	209.956	257.09	242.972		1533	FGST_12141	0.0401379		0.575974	-0.795925
FGST_10376	6152.92	8212.89	8961.2	3460.55	3440.21	4453.11		1534	FGST_10376	0.0401379		0.486726	-1.03882
FGST_01944	1679.55	1491.09	1785.24	882.148	1079.89	1115.79		1535	FGST_01944	0.0401379		0.621047	-0.687225
FGST_09620	21409.6	18417.6	28664.3	46475.8	46195.5	63582.5		1536	FGST_09620	0.0401412		2.28136	1.18989
FGST_02361	3039.44	2740.87	2891.56	2240.55	1828.83	1753.57		1537	FGST_02361	0.0401412		0.671476	-0.574592
FGST_05755	1638.76	2090.18	2141.67	1022.57	965.614	1135.36		1538	FGST_05755	0.0402		0.532065	-0.910327
FGST_10724	1680.49	1497.18	3028.84	5211.95	8546.53	7860.99		1539	FGST_10724	0.0402		3.48336	1.80048
FGST_11050	723.284	720.616	669.877	1240.83	1662.99	1457.66		1540	FGST_11050	0.0403719		2.06335	1.04499
FGST_06054	15208.9	14856.4	14725.3	11264.2	13047	12593.4		1541	FGST_06054	0.0404065		0.823936	-0.279395
FGST_10457	2169.22	4025.34	4522.9	436.725	212.868	175.135		1542	FGST_10457	0.0404065		0.0769518	-3.6999
FGST_04070	33575.2	47839.2	26770.9	9835.67	9648.12	11086		1543	FGST_04070	0.0404519		0.282569	-1.82333
FGST_10158	144.911	117.091	132.154	211.125	251.927	236.476		1544	FGST_10158	0.0404519		1.77475	0.827617
FGST_10670	402.14	282.34	534.555	1258.81	1311.4	1763.93		1545	FGST_10670	0.0404519		3.55539	1.83001
FGST_06469	20847.5	17386.8	10674.2	5424.87	4331.28	3035.99		1546	FGST_06469	0.0404519		0.261552	-1.93483
FGST_05267	2821.43	1944.23	1714.45	457.355	419.261	425.724		1547	FGST_05267	0.0405099		0.200975	-2.31491
FGST_11611	1212.41	1061.01	1359.83	752.854	620.523	644.871		1548	FGST_11611	0.0405099		0.555495	-0.848155
FGST_08084	16951.1	16152.2	12042.3	8808.34	8786.73	7203.95		1549	FGST_08084	0.0405231		0.549311	-0.864304
FGST_06663	13938.2	31257.1	20847.5	1141.74	966.616	1505.36		1550	FGST_06663	0.0405238		0.0547179	-4.19184
FGST_12553	64815	69848.6	87870.9	124699	112617	147019		1551	FGST_12553	0.0405238		1.72708	0.788337
FGST_00714	10070.8	15791.6	9370.85	3734.93	3385.64	2901.87		1552	FGST_00714	0.0405238		0.28446	-1.8137
FGST_11774	10025.9	10097.1	9584.59	17305.3	17694.6	13327.8		1553	FGST_11774	0.0405238		1.62678	0.702022
FGST_06148	4475.17	4431.93	3523.26	2630.49	2172.5	1878.62		1554	FGST_06148	0.0405238		0.537523	-0.895602
FGST_05144	1803.75	1753.22	2314.09	1057.48	918.679	839.981		1555	FGST_05144	0.0405238		0.479665	-1.0599
FGST_11086	6507.9	7084.83	5604.45	4429.46	4093.16	3649.73		1556	FGST_11086	0.0405238		0.63407	-0.657286
FGST_08048	5774.67	5070.74	4241.57	7328.52	7467.59	8360.77		1557	FGST_08048	0.0405238		1.53489	0.618137
FGST_02663	82537.9	50901.7	70464.3	28042	34052.2	22661.3		1558	FGST_02663	0.0405238		0.415664	-1.26651
FGST_03619	98310.2	123421	101292	77681.9	56114.2	52043		1559	FGST_03619	0.0405526		0.575312	-0.797584
FGST_09423	898.825	924.585	909.18	640.341	529.136	423.776		1560	FGST_09423	0.0407427		0.583056	-0.778294
FGST_08821	2936.67	5887.07	5218.78	785.791	676.027	839.013		1561	FGST_08821	0.0407427		0.163847	-2.60957
FGST_05649	8989.17	23072.4	22600.3	41049.7	55112.6	43141.7		1562	FGST_05649	0.0407427		2.54847	1.34963
FGST_07599	362.066	221	301.332	7494.2	12221.5	17157.7		1563	FGST_07599	0.0407427		41.6932	5.38174
FGST_02919	4831.4	10145.5	7709.16	1445.34	910.295	781.732		1564	FGST_02919	0.0407427		0.138295	-2.85418
FGST_05918	28308.7	24258.3	25944.1	17386.8	16098.4	21210.9		1565	FGST_05918	0.0407712		0.696667	-0.52146
FGST_04826	461.981	438.951	362.194	717.48	762.875	649.133		1566	FGST_04826	0.0408152		1.68589	0.753508
FGST_02227	7535.2	4410.56	6733.23	10327	13645.4	13367.5		1567	FGST_02227	0.0408224		1.99903	0.999299
FGST_11061	5669.63	6092.23	4424.56	3229.5	2698.76	2352.57		1568	FGST_11061	0.0408224		0.511591	-0.966937
FGST_05626	30.4267	32.9189	32.6387	12.2366	13.3975	16.6378		1569	FGST_05626	0.0408224		0.440404	-1.1831
FGST_12595	1544.71	1641.85	2196.49	707.941	610.142	774.333		1570	FGST_12595	0.0408224		0.388705	-1.36325
FGST_10926	7873.29	6413.01	7223.54	10063.9	12731.6	10993.7		1571	FGST_10926	0.0408224		1.57087	0.651568
FGST_07730	1788.92	2081	1688.41	4212.15	3669.82	5397.15		1572	FGST_07730	0.0408224		2.38905	1.25644
FGST_00275	41.0641	23.2795	26.3724	90.4624	103.995	121.018		1573	FGST_00275	0.0408274		3.47761	1.7981
FGST_04779	178.903	131.702	152.585	289.956	294.824	255.746		1574	FGST_04779	0.0408526		1.81465	0.859689
FGST_11606	3456.78	3417.08	2359.86	1336.61	1264.96	955.338		1575	FGST_11606	0.0408526		0.385209	-1.37629
FGST_05667	2476.8	2715.65	2989.04	1859.34	1660.42	1934.75		1576	FGST_05667	0.0408526		0.666689	-0.584913
FGST_10614	291.572	170.064	140.672	2161.45	4459.1	4271.34		1577	FGST_10614	0.0408526		18.0836	4.17661
FGST_05499	421.173	50.6579	131.943	1601.23	2424.21	2991.78		1578	FGST_05499	0.0408526		11.6223	3.53882
FGST_08470	510.17	447.716	414.91	258.276	242.534	177.129		1579	FGST_08470	0.0408808		0.493838	-1.01789
FGST_04193	508.085	426.793	350.713	115.246	127.174	167.328		1580	FGST_04193	0.04098		0.318723	-1.64962
FGST_02647	49.8917	22.1228	44.9148	107.929	114	131.881		1581	FGST_02647	0.04098		3.02584	1.59734
FGST_05350	43555.6	51930.4	51098.8	36951.5	34785.5	39685.5		1582	FGST_05350	0.04098		0.760123	-0.395695
FGST_07485	35.0224	106.387	48.2025	974.581	1826.04	1300.26		1583	FGST_07485	0.04098		21.6277	4.43481
FGST_01967	1561.62	1787.36	1935.91	1189	1069.23	1159.76		1584	FGST_01967	0.04098		0.646748	-0.628725
FGST_13056	2283.93	2943.49	4075.96	852.374	446.006	321.204		1585	FGST_13056	0.04098		0.174086	-2.52213
FGST_05763	43942.1	61251.6	71478.9	14856.4	18010.8	30746.7		1586	FGST_05763	0.0410003		0.360066	-1.47367
FGST_10948	712.143	1024.67	965.145	383.201	319.008	375.729		1587	FGST_10948	0.0410275		0.398947	-1.32573
FGST_04504	21371.7	25431.5	30079.8	15002.2	16477.6	15002.2		1588	FGST_04504	0.0410275		0.604582	-0.72599
FGST_00592	14431.5	9128.97	8794.56	25853.9	29815.5	20390		1589	FGST_00592	0.0410275		2.35078	1.23314
FGST_04033	6095.7	8668.84	7040.78	4271.34	3235.17	3590.22		1590	FGST_04033	0.0410275		0.5089	-0.974546
FGST_06766	6106.34	3606.11	5680.31	55750.1	60131.3	105889		1591	FGST_06766	0.0410707		14.4075	3.84874
FGST_04988	6733.23	5729.99	7733.28	3772.73	4293.86	3400.67		1592	FGST_04988	0.0410756		0.567785	-0.816584
FGST_06975	16521.9	16733.3	20189.6	13319.9	12086.7	11669.1		1593	FGST_06975	0.0411608		0.69372	-0.527575
FGST_09668	2757.29	2431.21	2063.35	1449.12	1253.5	1279.3		1594	FGST_09668	0.0411608		0.54909	-0.864885
FGST_05568	493.17	711.115	790.686	181.331	175.556	139.115		1595	FGST_05568	0.0411608		0.248626	-2.00795
FGST_09532	20501.3	20256.2	12861.1	7847.64	7987.3	8075.17		1596	FGST_09532	0.0411608		0.44593	-1.16511
FGST_02852	3071.38	2533.68	2372.98	4101.92	4976.65	5351.29		1597	FGST_02852	0.0411608		1.8087	0.854952
FGST_06373	12307	12815.8	13246.6	10189	9528.32	7494.2		1598	FGST_06373	0.0411608		0.709197	-0.495742
FGST_03061	353.314	242.223	285.568	832.34	799.407	620.523		1599	FGST_03061	0.0411608		2.55619	1.35399
FGST_00348	628.126	464.358	377.921	986.131	939.689	1048.14		1600	FGST_00348	0.0411608		2.02254	1.01617
FGST_10222	6434.81	4068.46	5200.42	1802.09	2156.48	2288.71		1601	FGST_10222	0.0411608		0.397822	-1.3298
FGST_08519	2862.56	3489.97	2520.35	1632.07	1387.18	1230.75		1602	FGST_08519	0.0411608		0.478988	-1.06194
FGST_09091	132.599	98.0214	177.656	384.29	516.505	549.441		1603	FGST_09091	0.0411608		3.55209	1.82867
FGST_11680	1881.19	2133.17	2262.96	1340.1	1198.12	1490.03		1604	FGST_11680	0.0411608		0.641716	-0.639993
FGST_05359	39399.2	39399.2	37719.1	24090.7	20068.5	31935.7		1605	FGST_05359	0.0411608		0.653077	-0.614675
FGST_01461	980.051	1279.78	998.049	486.36	583.042	534.083		1606	FGST_01461	0.0412504		0.492187	-1.02272
FGST_09095	9258.76	8255.87	8855.06	13084.1	18770.9	18182.5		1607	FGST_09095	0.0412504		1.89754	0.924132
FGST_02809	31552.7	42725.4	43372.1	24597.7	25482.8	22015.2		1608	FGST_02809	0.0412504		0.612798	-0.706516
FGST_05758	1705.86	2099	1577.02	955.338	884.724	634.373		1609	FGST_05758	0.0412504		0.459772	-1.12101
FGST_10660	1516.95	1909.76	1530.59	2547.4	2820.54	3186.38		1610	FGST_10660	0.0412504		1.7256	0.787099
FGST_09478	15191.5	16710.8	16733.3	13280.1	9725.65	10771.4		1611	FGST_09478	0.0412504		0.694495	-0.525964
FGST_04498	681.095	93.702	206.278	1318.68	1658.53	1937.01		1612	FGST_04498	0.0412504		5.00902	2.32453
FGST_11000	5023.86	4131.25	3744.64	13454.4	8221.18	11821		1613	FGST_11000	0.0412504		2.59668	1.37667
FGST_07089	12061.8	22582.2	11173.5	1675.16	1045.33	1251.38		1614	FGST_07089	0.0412504		0.0866892	-3.528
FGST_00249	177.535	273.575	229.704	407.752	465.702	471.815		1615	FGST_00249	0.0412504		1.97597	0.982561
FGST_06226	15075	10845	11453.1	19663.7	23072.4	18725.1		1616	FGST_06226	0.0412504		1.64453	0.717672
FGST_04847	2877.28	4047.68	3605.3	1919.46	1665.23	1368.33		1617	FGST_04847	0.0412777		0.47036	-1.08816
FGST_07950	42611.1	39105.5	33336	24800.1	27214.3	17464.6		1618	FGST_07950	0.0413217		0.603889	-0.727644
FGST_01060	5200.42	6148.37	8786.73	11069.3	11841.2	12186		1619	FGST_01060	0.0413217		1.74301	0.801583
FGST_01962	33336	81427.9	68878.5	5065.93	2525.09	2749.41		1620	FGST_01962	0.0413217		0.0563074	-4.15053
FGST_05719	329.036	453.881	610.75	1522.18	1694.16	2379.39		1621	FGST_05719	0.0413714		4.01511	2.00544
FGST_03795	3484.09	1326.59	1710.98	5460.49	8272.92	6866.52		1622	FGST_03795	0.0413717		3.15869	1.65933
FGST_09968	2194.08	2515.35	3120.02	1152.83	1346.11	1107.73		1623	FGST_09968	0.0413717		0.460655	-1.11824
FGST_03174	2842.99	2808.97	3039.44	2140.99	2252.16	2449.82		1624	FGST_03174	0.0413717		0.787326	-0.344968
FGST_11644	766.79	794.924	832.202	592.212	500.141	605.989		1625	FGST_11644	0.0413717		0.709441	-0.495245
FGST_12484	1830.2	1635.9	2387.32	870.374	440.411	304.949		1626	FGST_12484	0.0413717		0.276033	-1.85709
FGST_11851	1892.6	1827.3	2406.94	3991.6	4697.78	5955.22		1627	FGST_11851	0.0415202		2.39023	1.25715
FGST_01819	29815.5	28586.9	26794.9	18237.5	13788.7	22409.9		1628	FGST_01819	0.0415202		0.638942	-0.646244
FGST_10871	76585.5	87667.6	82307.1	62456.9	46475.8	62456.9		1629	FGST_10871	0.0415202		0.695122	-0.524661
FGST_10367	7234.24	5927.82	8569.36	10543.6	13028.7	12369.6		1630	FGST_10367	0.0415202		1.65391	0.725882
FGST_08627	4.44661	18.5587	14.7329	266.726	451.567	457.513		1631	FGST_08627	0.0415202		31.1569	4.96148
FGST_08938	106.239	12.0826	30.7394	1723.21	882.534	1627.79		1632	FGST_08938	0.0415202		28.4013	4.82788
FGST_03101	1723.21	1446.75	1509.09	3615.91	3310.98	4875.58		1633	FGST_03101	0.0415202		2.5224	1.3348
FGST_02627	617.877	266.726	337.263	2096.27	4062.14	3737.61		1634	FGST_02627	0.0415202		8.0991	3.01776
FGST_06969	2693.45	3460.55	2766.91	1854.64	1491.09	1533.09		1635	FGST_06969	0.0415202		0.546897	-0.870658
FGST_11540	6588.01	5349.1	7991.07	10984.2	14119.2	11256.2		1636	FGST_11540	0.0415202		1.82453	0.867525
FGST_09902	18160.9	17976.3	20831.9	27799.2	35296.3	27589.6		1637	FGST_09902	0.0415202		1.59183	0.670688
FGST_12626	164.432	138.705	166.867	238.787	282.99	266.726		1638	FGST_12626	0.0415202		1.67765	0.746443
FGST_07886	1981.67	1915.17	1889.29	1436.72	1340.1	1613.77		1639	FGST_07886	0.0415202		0.758813	-0.398183
FGST_02597	47627.1	36260.6	64966.3	92041.7	89951.9	83795.5		1640	FGST_02597	0.0415202		1.78557	0.836384
FGST_11588	1953.34	1779.98	1633.4	2353.26	2556.66	2406.94		1641	FGST_11588	0.0415202		1.36338	0.447185
FGST_06615	11264.2	9777.53	9271.2	19082.8	20550.5	14636		1642	FGST_06615	0.0415202		1.7903	0.840203
FGST_03282	816.558	1236.17	1278.22	284.254	345.457	351.553		1643	FGST_03282	0.0415202		0.29459	-1.76322
FGST_11347	37900.1	33064.1	25805.5	19522.9	18898.3	13970.2		1644	FGST_11347	0.0415202		0.541402	-0.885227
FGST_09798	3910.29	1902.24	3385.64	35748.9	45285.5	73292.8		1645	FGST_09798	0.0415202		16.778	4.0685
FGST_09293	548.229	550.72	460.646	294.378	292.752	198.431		1646	FGST_09293	0.0415202		0.503696	-0.989376
FGST_09983	1603.58	931.988	1346.67	2389.3	3179.15	3034.38		1647	FGST_09983	0.0415202		2.21594	1.14792
FGST_06381	158.896	246.472	145.561	378.777	434.976	444.017		1648	FGST_06381	0.0415202		2.283	1.19093
FGST_01989	1497.18	2830.6	1928.33	198.189	144.516	188.382		1649	FGST_01989	0.0415202		0.0848908	-3.55825
FGST_04168	20137.3	14431.5	16317.3	8890.21	11059.4	9060.86		1650	FGST_04168	0.0415202		0.570106	-0.810697
FGST_00229	7757.29	7012.83	10085.3	14560.2	17994.7	22229.8		1651	FGST_00229	0.0415202		2.20414	1.14021
FGST_04273	41.5966	56.2604	61.4658	116.839	119.932	102.326		1652	FGST_04273	0.0415202		2.12836	1.08974
FGST_01575	6002.84	6566.08	8464.92	2912.79	2784.08	4196		1653	FGST_01575	0.0415202		0.470331	-1.08825
FGST_06965	276.304	104.713	203.498	2879.2	5985.66	6408.07		1654	FGST_06965	0.0415202		26.1293	4.70759
FGST_02793	1848.51	1205.31	2338.59	3374.69	4248.25	4219.17		1655	FGST_02793	0.0415202		2.19607	1.13492
FGST_04217	106.542	151.65	120.577	1113.26	2160.18	1968.6		1656	FGST_04217	0.0415202		13.8397	3.79074
FGST_07722	2774.76	2766.07	2845.27	2523.48	2437.58	2323.57		1657	FGST_07722	0.0415202		0.868655	-0.203145
FGST_02112	1009.86	921.144	995.008	1221.33	1222.06	1153.75		1658	FGST_02112	0.0415202		1.22937	0.297915
FGST_11041	2588.28	3874.4	3956.9	8206.38	13923.8	10322.3		1659	FGST_11041	0.0415202		3.11456	1.63903
FGST_05655	2823.53	3257.81	3657.76	1464.72	1741.45	2090.85		1660	FGST_05655	0.0415202		0.543892	-0.878607
FGST_00544	1123.54	1053.94	1476.61	2777.23	2517.99	3583.64		1661	FGST_00544	0.0415202		2.42984	1.28086
FGST_09970	1109.52	658.347	811.515	2525.09	4469.7	4031.7		1662	FGST_09970	0.0415202		4.27485	2.09587
FGST_10729	1955.82	1940.84	2022.2	3260.67	3225.19	4185.27		1663	FGST_10729	0.0415202		1.8029	0.850323
FGST_03726	2175.95	2121.36	1817.99	1226.99	1109.11	1445.73		1664	FGST_03726	0.0415202		0.618423	-0.693335
FGST_05576	304.418	459.167	396.869	129.541	116.946	114.271		1665	FGST_05576	0.0415202		0.310877	-1.68559
FGST_04970	292.752	379.369	288.297	140.51	140.268	143.955		1666	FGST_04970	0.0415202		0.442237	-1.17711
FGST_07501	2398.53	3040.85	3078.77	1467.13	1382.76	1821.46		1667	FGST_07501	0.0415202		0.5484	-0.8667
FGST_00742	3450.34	2045.76	2808.97	5134.48	6017.3	4838.65		1668	FGST_00742	0.0415202		1.92538	0.945145
FGST_09204	2873.89	2429.51	2916.63	5515.81	8574.23	6423.39		1669	FGST_09204	0.0415202		2.49554	1.31935
FGST_11129	981.63	1021.64	992.303	673.509	475.94	681.437		1670	FGST_11129	0.0415202		0.611196	-0.710292
FGST_11071	28794.5	35424.7	23935.4	14099.4	18698	14560.2		1671	FGST_11071	0.0415202		0.537211	-0.896438
FGST_03978	9742.42	8374.83	7850.1	12221.5	13077.5	15491.6		1672	FGST_03978	0.0415209		1.57084	0.651537
FGST_08656	8036.67	7983	6250.25	4209.06	5083.58	4161.66		1673	FGST_08656	0.0415209		0.604147	-0.727029
FGST_09306	1991.76	2589.08	2106.53	1321.33	1279.78	1249.33		1674	FGST_09306	0.0415209		0.575777	-0.796417
FGST_05414	670.513	840.472	663.092	1504.36	1827.3	2195.1		1675	FGST_05414	0.0415209		2.54212	1.34603
FGST_03187	7254.89	9352.51	6683.51	4189.85	4486.02	3173.43		1676	FGST_03187	0.0415209		0.508752	-0.974966
FGST_05020	30825.4	30746.7	30645.9	24768.9	19809.5	14770.8		1677	FGST_05020	0.0415209		0.643576	-0.635818
FGST_03954	6163.59	7223.54	6588.01	4704.1	3772.73	2681.66		1678	FGST_03954	0.0415209		0.558619	-0.840064
FGST_11237	63.9361	67.1924	79.1677	135.695	150.025	174.85		1679	FGST_11237	0.0415209		2.1901	1.131
FGST_09030	4950.75	5790.44	4834.46	2277.88	3646.39	2466.17		1680	FGST_09030	0.0415209		0.53869	-0.892474
FGST_08308	2292.46	2293.95	1745.35	4541.98	5059.73	3579.3		1681	FGST_08308	0.0415209		2.08173	1.05778
FGST_11667	328.469	264.286	310.574	1136.05	1799.08	2036.44		1682	FGST_11667	0.0415209		5.5036	2.46038
FGST_01214	1853.99	2207.4	1961.59	1346.67	1461.56	1197.68		1683	FGST_01214	0.0415209		0.665106	-0.588343
FGST_09332	1554.4	1131.92	1261.27	2494.84	2958.95	2239.98		1684	FGST_09332	0.0415209		1.94898	0.962721
FGST_09997	98.2431	94.4471	234.601	2979.81	5766.1	6925.74		1685	FGST_09997	0.0415209		36.6768	5.19679
FGST_00507	1456.24	789.798	1142.85	179.493	138.961	121.246		1686	FGST_00507	0.0415209		0.129747	-2.94622
FGST_07091	4907.05	7009.47	7414.07	2367.02	2983.62	3359.89		1687	FGST_07091	0.0415209		0.450609	-1.15005
FGST_10235	1022.57	724.393	678.585	270.949	222.096	150.794		1688	FGST_10235	0.0415209		0.26544	-1.91354
FGST_11773	13091	10282.6	15174.5	7143.61	6215.14	7341.19		1689	FGST_11773	0.0415209		0.536988	-0.897037
FGST_05048	323.477	353.981	510.17	1071.68	1021.64	1405.85		1690	FGST_05048	0.0415209		2.94635	1.55893
FGST_06376	6268.11	9245.87	6429.45	3368.08	3341.38	3064.18		1691	FGST_06376	0.0415209		0.445402	-1.16682
FGST_12196	2097.98	2087.22	1481.86	719.133	834.534	920.318		1692	FGST_12196	0.0415209		0.436555	-1.19577
FGST_01694	82.8587	26.9485	26.8444	169.963	164.06	172.505		1693	FGST_01694	0.0415209		3.70671	1.89014
FGST_02549	1024.67	1067.45	1441.11	3140.88	5056.25	5659.89		1694	FGST_02549	0.0415769		3.92191	1.97156
FGST_00367	3133.9	3310.98	3064.18	3711.61	3896.36	4063.07		1695	FGST_00367	0.0415769		1.22736	0.295559
FGST_12684	11937.6	6656.19	11677.9	23128.9	33246.6	40197.5		1696	FGST_12684	0.0415769		3.19021	1.67365
FGST_10797	4104.37	3752.35	4133.76	3197.48	3365.35	3352.97		1697	FGST_10797	0.0416099		0.826974	-0.274087
FGST_07116	1746.68	1664.45	1881.19	1333.44	1032.92	1222.98		1698	FGST_07116	0.0416327		0.678217	-0.560181
FGST_05559	711.811	487.004	554.646	229.455	177.854	190.127		1699	FGST_05559	0.0416327		0.340718	-1.55335
FGST_11067	1150	1023.49	625.306	2067.91	2248.12	1795.18		1700	FGST_11067	0.0416943		2.18352	1.12665
FGST_03531	1004.27	681.095	930.414	1818.58	2218.91	2715.65		1701	FGST_03531	0.0417845		2.58169	1.36832
FGST_10781	1332.36	1266.1	1152.46	943.749	955.236	931.596		1702	FGST_10781	0.0418029		0.754637	-0.406146
FGST_03862	184.091	183.735	154.346	374.942	304.949	312.061		1703	FGST_03862	0.0419073		1.89967	0.925746
FGST_11993	266.541	288.297	225.727	144.685	130.07	138.472		1704	FGST_11993	0.0419113		0.529395	-0.917584
FGST_00892	137.911	132.392	171.89	229.417	254.57	253.353		1705	FGST_00892	0.0419408		1.66746	0.737653
FGST_09788	4450.45	5411.73	5907.59	2919.38	3201.52	3372.3		1706	FGST_09788	0.0419408		0.601987	-0.732196
FGST_02216	2949.95	2661.22	3263.01	4787.42	4568.84	5862.07		1707	FGST_02216	0.0419453		1.7149	0.778123
FGST_04776	113.248	154.694	170.187	1279.3	2410.7	2478.36		1708	FGST_04776	0.0419453		14.0789	3.81546
FGST_05246	63.5513	33.3659	31.7269	206.278	199.504	284.881		1709	FGST_05246	0.0419453		5.36879	2.4246
FGST_05131	11360.1	9271.2	10082	7312.3	5002.01	3862		1710	FGST_05131	0.0419453		0.526687	-0.924981
FGST_08098	914.222	1243.38	1174.71	553.816	558.69	354.318		1711	FGST_08098	0.0419453		0.440181	-1.18383
FGST_11327	5336.06	3815.04	3791.15	7616.7	7864.94	6482.25		1712	FGST_11327	0.0419453		1.69707	0.763045
FGST_03229	53.2181	62.2195	82.6906	459.417	737.09	519.832		1713	FGST_03229	0.0419453		8.66277	3.11483
FGST_09278	1937.73	1836.23	2018.25	1563.72	1413.34	1281.94		1714	FGST_09278	0.0419453		0.735298	-0.4436
FGST_08682	1415.04	889.732	1118.97	351.311	283.262	396.074		1715	FGST_08682	0.0419453		0.30103	-1.73202
FGST_03890	921.144	1089.94	1181.29	648.259	519.832	638.348		1716	FGST_03890	0.0419453		0.565861	-0.821481
FGST_01574	2505.45	2247.38	1955.82	1416.69	1406.65	1165.5		1717	FGST_01574	0.0419453		0.594582	-0.750052
FGST_00794	2561.28	2854.13	2336.46	1692.34	1166.93	1609.91		1718	FGST_00794	0.0419453		0.576529	-0.794535
FGST_08641	8658.06	7195.46	9080.87	5404.58	5793.89	4292.11		1719	FGST_08641	0.0419453		0.621254	-0.686746
FGST_11578	1590.68	1853.99	1604.17	1237.54	1079.34	990.362		1720	FGST_11578	0.0419453		0.655049	-0.610324
FGST_07534	30.9439	11.6459	13.4625	74.9901	73.4599	64.986		1721	FGST_07534	0.0419453		3.8078	1.92896
FGST_03825	23046.2	46475.8	36354.8	9315.52	8259.27	8450.97		1722	FGST_03825	0.0419453		0.245812	-2.02437
FGST_10697	20661.8	14498.8	15666	28119.3	34209.7	40696.3		1723	FGST_10697	0.0419453		2.02699	1.01934
FGST_05520	232.346	187.123	320.797	23.0826	17.6537	10.8805		1724	FGST_05520	0.0419453		0.0697273	-3.84213
FGST_05010	192.958	160.784	201.404	561.882	565.91	405.865		1725	FGST_05010	0.0419453		2.76262	1.46604
FGST_00694	1346.67	879.077	1051.41	2202.44	3028.84	2335.23		1726	FGST_00694	0.0419453		2.30886	1.20718
FGST_03097	8678.3	11250.2	13938.2	3881.4	5747.84	4974.83		1727	FGST_03097	0.0419453		0.431222	-1.2135
FGST_04424	109.222	188.129	115.704	338.984	435.941	353.981		1728	FGST_04424	0.0419453		2.73307	1.45052
FGST_03801	2106.12	1767.9	1814	2505.45	2756.27	2789.71		1729	FGST_03801	0.0419453		1.41551	0.501318
FGST_03182	1949.9	2695.01	1893.87	995.008	864.109	880.511		1730	FGST_03182	0.0419453		0.418981	-1.25504
FGST_11233	4141.63	4021.79	3306.97	2541.89	2624.45	2339.5		1731	FGST_11233	0.0419453		0.654366	-0.611829
FGST_03389	12.424	6.51477	12.583	63.0698	98.2431	89.0281		1732	FGST_03389	0.0419453		7.94186	2.98948
FGST_07177	45285.5	32978.9	24800.1	13414.9	9249.13	7377.36		1733	FGST_07177	0.0419453		0.291482	-1.77852
FGST_05101	254.791	148.265	228.096	471.815	623.947	644.775		1734	FGST_05101	0.0419453		2.75772	1.46347
FGST_11413	2119.52	1726.73	1858.29	2936.67	3636.12	3988.31		1735	FGST_11413	0.0419453		1.85135	0.888576
FGST_11609	14856.4	20780.1	17361.6	9517.22	9911.99	11794.4		1736	FGST_11609	0.0419453		0.589146	-0.763302
FGST_00234	6829.66	5211.95	5178.68	9787.73	9868.9	8081.06		1737	FGST_00234	0.0419453		1.61076	0.687738
FGST_11208	793.356	805.785	876.047	482.528	615.153	572.185		1738	FGST_11208	0.0419453		0.674642	-0.567806
FGST_00729	1537.61	1607.91	1398.16	1125.51	1067.17	898.042		1739	FGST_00729	0.0419453		0.680225	-0.555917
FGST_00452	6205	7188.25	5479.57	3989.78	3761.88	2666.27		1740	FGST_00452	0.0419453		0.552007	-0.857241
FGST_01328	9980.97	10092.4	10866.3	16260.7	15708.6	21252.1		1741	FGST_01328	0.0419453		1.72017	0.782548
FGST_12209	919.282	976.385	925.545	518.792	556.164	707.941		1742	FGST_12209	0.0419632		0.631961	-0.662092
FGST_11573	17671.7	17799.1	11325.6	7793.3	7544.04	5894.66		1743	FGST_11573	0.041971		0.453711	-1.14016
FGST_06077	2143.01	2032.81	2065.24	1637.92	1453.05	1736.5		1744	FGST_06077	0.041971		0.773501	-0.370526
FGST_06424	851.681	830.227	572.463	2321.28	4220.3	3979.89		1745	FGST_06424	0.0420561		4.66714	2.22254
FGST_03445	3284.85	6321.24	4021.79	8965.92	10621.4	8469.16		1746	FGST_03445	0.0420561		2.05876	1.04177
FGST_06810	11295.1	10464.5	8965.92	7393.14	7254.89	6276.76		1747	FGST_06810	0.0420561		0.681024	-0.554223
FGST_00486	2977.04	3492.41	2707.11	1962.17	1681.25	1338.48		1748	FGST_00486	0.0420561		0.542895	-0.881256
FGST_05061	29.9513	56.0062	55.7886	199.128	309.476	302.289		1749	FGST_05061	0.0420561		5.72074	2.5162
FGST_11695	4684.64	4388.3	4392.31	6038.68	7016.29	5858.46		1750	FGST_11695	0.0420561		1.40461	0.49017
FGST_05704	2772.62	3648.56	3119.39	5476.38	6607.3	8149.38		1751	FGST_05704	0.0420561		2.12074	1.08457
FGST_01440	4410.56	2816.87	4007.41	6829.66	10771.4	9673.16		1752	FGST_01440	0.0420561		2.42764	1.27956
FGST_05416	433.959	586.144	447.183	226.809	168.985	193.038		1753	FGST_05416	0.0420561		0.401307	-1.31722
FGST_11468	2780	3396.88	2756.27	1991.76	1354.39	1506.49		1754	FGST_11468	0.0420561		0.543217	-0.8804
FGST_13062	113.077	135.379	126.663	59.7583	42.0612	33.4925		1755	FGST_13062	0.0420561		0.360717	-1.47106
FGST_05548	54.044	50.0733	52.7476	124.158	102.326	100.16		1756	FGST_05548	0.0420561		2.08232	1.05819
FGST_11960	2814.04	3642.94	2762.13	1834.03	1303.51	1400.73		1757	FGST_11960	0.0420561		0.492268	-1.02248
FGST_09004	988.571	776.791	572.984	1825.62	2485.81	1803.75		1758	FGST_09004	0.0421796		2.61518	1.38691
FGST_09176	14315	13830.5	8760.11	5398.74	5044.17	5591.22		1759	FGST_09176	0.0421796		0.434463	-1.20269
FGST_10934	21343.8	17644.9	15998.9	11937.6	12141.9	8930.49		1760	FGST_10934	0.0421796		0.600317	-0.736204
FGST_10599	23169.4	30579.1	19126.3	12903.7	11993.8	8259.27		1761	FGST_10599	0.0421796		0.454983	-1.13612
FGST_00866	4565.3	5138.84	3939.33	2906.62	2798.49	2975.2		1762	FGST_00866	0.0421796		0.636225	-0.652391
FGST_04968	554.111	984.762	1053.46	88.9124	70.2159	63.3749		1763	FGST_04968	0.0421796		0.0858311	-3.54236
FGST_12993	1454.36	532.914	644.775	2179.02	2741.98	2718.25		1764	FGST_12993	0.0421796		2.9024	1.53725
FGST_09446	4686.84	4142.33	4568.22	13293.3	8627.55	9438.1		1765	FGST_09446	0.0422598		2.34068	1.22693
FGST_04690	378.777	204.278	306.388	2372.98	3562.2	5026.41		1766	FGST_04690	0.0422598		12.3241	3.62341
FGST_04225	28.5753	27.176	57.6018	578.783	985.796	655.383		1767	FGST_04225	0.0422598		19.5845	4.29164
FGST_11123	1185.69	1033.16	1349.35	1780.32	2118.55	1920.19		1768	FGST_11123	0.042281		1.63081	0.705592
FGST_07526	521.732	476.502	419.644	299.612	237.739	216.009		1769	FGST_07526	0.042281		0.531329	-0.912323
FGST_08416	2853.7	2977.04	2294.73	1630.43	1587.61	1755.29		1770	FGST_08416	0.0422847		0.612067	-0.708238
FGST_12462	77.4711	72.694	99.4927	464.506	669.877	801.23		1771	FGST_12462	0.0423272		7.75306	2.95477
FGST_10466	579.209	674.757	716.767	410.545	421.173	347.618		1772	FGST_10466	0.0423272		0.598425	-0.740758
FGST_00407	20972	22334	34861.8	9915.79	10383.5	9289.81		1773	FGST_00407	0.0423272		0.378533	-1.40151
FGST_06159	14889.7	17537.7	13788.7	10849	10391.1	7979.11		1774	FGST_06159	0.0423272		0.63223	-0.661479
FGST_01904	429.955	418.905	455.665	1176.74	1868.53	1456.86		1775	FGST_01904	0.0423272		3.45117	1.78708
FGST_03641	2664.23	1340.71	1862.67	3937.46	5494.3	4522.9		1776	FGST_03641	0.0423272		2.37825	1.2499
FGST_12311	1689.07	2191.2	1988.34	1079.89	995.008	1276.55		1777	FGST_12311	0.0423784		0.571081	-0.808232
FGST_08539	1469.4	1573.85	1869.23	1079.34	984.762	921.898		1778	FGST_08539	0.0423784		0.60784	-0.718235
FGST_06643	94.3076	68.8687	104.82	175.941	177.968	209.794		1779	FGST_06643	0.0423784		2.1034	1.07272
FGST_02866	6406.66	7203.95	8636.96	4868.98	4397.02	4210.16		1780	FGST_02866	0.0423784		0.605736	-0.723239
FGST_05042	162718	129683	142636	108737	89143	70639.3		1781	FGST_05042	0.0423784		0.617234	-0.696111
FGST_09822	14599.9	33976.1	30579.1	4020.41	3316.42	2658.12		1782	FGST_09822	0.0423784		0.126271	-2.98541
FGST_03233	327.402	156.152	188.057	1552.37	2385.09	3093.82		1783	FGST_03233	0.0423784		10.4693	3.38809
FGST_03165	1319.01	1247.76	970.751	629.417	666.578	574.1		1784	FGST_03165	0.0423784		0.528646	-0.919627
FGST_09683	17725.3	17353.8	14349.8	12361.7	10171	11830.9		1785	FGST_09683	0.0423784		0.695212	-0.524475
FGST_08344	5865.08	6391.67	4724.94	3558.5	3021.69	3485.23		1786	FGST_08344	0.0423784		0.592722	-0.754573
FGST_07424	1688.41	1866.27	1981.67	1399.07	1097.71	1170.07		1787	FGST_07424	0.0423784		0.662323	-0.594394
FGST_11624	8101.87	6325.91	7272.21	10292.9	14232.1	13544.1		1788	FGST_11624	0.0423784		1.75433	0.810924
FGST_09263	789.071	955.236	770.897	402.947	532.622	434.976		1789	FGST_09263	0.0423784		0.544904	-0.875925
FGST_06624	788.637	769.071	796.077	657.613	559.724	622.867		1790	FGST_06624	0.0423784		0.781807	-0.355116
FGST_07315	2717.23	2775.75	3495.51	1687.54	1417.68	1880.31		1791	FGST_07315	0.0423784		0.554657	-0.850333
FGST_02576	11993.8	9363.67	10157	6656.19	7665.29	6028.31		1792	FGST_02576	0.0423784		0.645728	-0.631001
FGST_10363	15.6923	13.9422	14.8671	9.47009	9.55468	9.00359		1793	FGST_10363	0.0423784		0.629829	-0.666969
FGST_12845	616.162	651.355	576.546	450.671	453.711	490.587		1794	FGST_12845	0.0423784		0.756465	-0.402654
FGST_05812	415.578	348.987	390.683	507.962	509.723	536.444		1795	FGST_05812	0.0423904		1.34528	0.427905
FGST_00904	8439.75	12369.6	9642.66	5875.2	5321.89	4278.53		1796	FGST_00904	0.0423904		0.508197	-0.976542
FGST_05948	3343.63	4651.13	4579.23	1784.56	2488.7	1689.07		1797	FGST_05948	0.0423904		0.47418	-1.07649
FGST_05216	2916.63	5448.39	6575.85	827.192	644.871	386.628		1798	FGST_05216	0.0423904		0.124403	-3.00691
FGST_00956	2372.98	2086.08	2729.16	1566.99	1139.11	1205.31		1799	FGST_00956	0.0423904		0.544141	-0.877949
FGST_05054	820.207	918.679	1087.87	2337.52	2227.89	3306.97		1800	FGST_05054	0.0423904		2.78496	1.47765
FGST_07932	6068.46	7186.51	7841.94	9777.53	9628.76	11260.5		1801	FGST_07932	0.0423904		1.45362	0.539645
FGST_11096	12329.9	8113.49	7281.76	17425.1	20390	15479.8		1802	FGST_11096	0.0423904		1.92226	0.942802
FGST_04142	2159.67	1923.21	2351.45	5157.42	4124.38	3647.79		1803	FGST_04142	0.0423904		2.00947	1.00682
FGST_10507	83.7418	111.989	101.238	417.467	692.354	621.404		1804	FGST_10507	0.0423904		5.82966	2.54341
FGST_04890	23319.5	17157.7	27933.2	10533.4	11677.9	11987.4		1805	FGST_04890	0.0423904		0.499905	-1.00027
FGST_07072	612.817	594.611	561.265	465.932	432.911	482.528		1806	FGST_07072	0.0423904		0.781013	-0.356582
FGST_13151	5194.27	4648.4	4645.19	3648.56	2523.48	3133.9		1807	FGST_13151	0.0423904		0.642326	-0.638622
FGST_07049	132.234	147.189	160.932	317.555	395.702	458.882		1808	FGST_07049	0.0423904		2.6618	1.4124
FGST_11365	13699.8	8845.21	10789.4	16972.6	20256.2	17401.1		1809	FGST_11365	0.0423904		1.63885	0.712679
FGST_04827	74.7976	97.6207	99.888	18.2407	22.1835	25.6341		1810	FGST_04827	0.0423904		0.242588	-2.04342
FGST_03898	5229.37	7486.41	6544.2	3299.21	2669.73	3907.11		1811	FGST_03898	0.0423904		0.512776	-0.9636
FGST_13103	1174.71	1761.82	1544.71	543.295	595.186	712.81		1812	FGST_13103	0.0423904		0.41312	-1.27537
FGST_06236	6548.37	6648.86	6008.89	9438.1	7876.61	8738.36		1813	FGST_06236	0.0423904		1.3565	0.439886
FGST_06825	815.573	857.413	924.887	1404.61	1363.96	1707.18		1814	FGST_06825	0.0423904		1.72285	0.784798
FGST_01020	41971.2	28155.6	26083.9	13494.1	14498.8	9951.25		1815	FGST_01020	0.0423904		0.394387	-1.34232
FGST_03462	6099.12	7658.72	7510.13	11682.5	17575.7	18667.1		1816	FGST_03462	0.0423904		2.2534	1.1721
FGST_10579	11461.7	9575.24	6507.9	3488.56	2943.49	3863.23		1817	FGST_10579	0.0423904		0.373764	-1.4198
FGST_00558	17842.6	17671.7	15027.1	13233.1	10417	9118.94		1818	FGST_00558	0.0423904		0.648362	-0.625128
FGST_09407	168676	155723	165126	133229	139955	111638		1819	FGST_09407	0.0423904		0.786112	-0.347193
FGST_08473	1155.26	4459.1	2890.34	8609.08	7377.36	11562.8		1820	FGST_08473	0.0423904		3.2393	1.69568
FGST_04187	13319.9	5036.52	10907.5	786.376	646.375	431.84		1821	FGST_04187	0.0423904		0.0637163	-3.97219
FGST_03851	6112.52	8574.23	8537.71	4633.48	4227.35	4158.53		1822	FGST_03851	0.0423904		0.560588	-0.834986
FGST_07226	6403.43	2990.32	6797.25	11476.5	17774.2	19745.6		1823	FGST_07226	0.0423904		3.02615	1.59748
FGST_12260	194.698	174.493	177.535	121.018	100.16	113.53		1824	FGST_12260	0.0423904		0.612204	-0.707915
FGST_11795	18071.1	14512.2	17706.9	10410.8	12912.7	10505		1825	FGST_11795	0.0423904		0.672666	-0.572039
FGST_12816	3609.59	3591.76	2624.45	1869.23	1622.54	1323.54		1826	FGST_12816	0.0423904		0.490067	-1.02895
FGST_00718	3392.43	7328.52	4108.74	202.369	147.341	94.7937		1827	FGST_00718	0.0424073		0.0299739	-5.06015
FGST_00126	572.984	516.505	887.063	91.1294	100.345	51.8489		1828	FGST_00126	0.0425409		0.123105	-3.02204
FGST_02550	1449.55	2553	1660.42	12369.6	6007.67	10572		1829	FGST_02550	0.0425409		5.11204	2.3539
FGST_12392	3095.74	5431.37	5036.52	17546.8	27470.2	36840.5		1830	FGST_12392	0.0425412		6.03507	2.59337
FGST_08438	53290.9	99310.5	76304.9	29704.7	23765	25482.8		1831	FGST_08438	0.0425412		0.344912	-1.5357
FGST_10760	860.593	786.841	766.79	561.265	642.49	587.067		1832	FGST_10760	0.0425412		0.741779	-0.430938
FGST_05622	10205.4	13227.3	20991.4	43372.1	54734.5	77818.9		1833	FGST_05622	0.0425412		3.96014	1.98555
FGST_03752	1533.09	1836.77	4897.85	13674.2	27125.1	30030.6		1834	FGST_03752	0.0425446		8.56705	3.0988
FGST_00874	1468.39	1208.8	1178.47	2554.76	3303.3	2342.7		1835	FGST_00874	0.0425547		2.12694	1.08878
FGST_09604	23673.4	19619.6	18392.2	39607.2	40585.6	29560.9		1836	FGST_09604	0.0425714		1.77926	0.831273
FGST_04738	1016.8	473.574	697.836	2307.65	2274.11	3441.17		1837	FGST_04738	0.0425947		3.66643	1.87438
FGST_12448	1089.21	899.074	1459.97	256.16	317.555	389.468		1838	FGST_12448	0.0426047		0.279325	-1.83998
FGST_00829	2229.15	2753.96	5875.2	20972	18058.6	34414.8		1839	FGST_00829	0.0426136		6.76399	2.75787
FGST_00652	3575.66	3357.32	4172.16	2229.15	1794.46	2554.76		1840	FGST_00652	0.0426136		0.592372	-0.755426
FGST_10008	14168	22205.7	30203.1	5956.42	4027.09	5972.41		1841	FGST_10008	0.0426136		0.239662	-2.06093
FGST_08319	1505.36	879.387	1036.5	2342.7	2705.19	2099.42		1842	FGST_08319	0.0426136		2.08909	1.06288
FGST_02775	285.334	151.25	135.409	715.07	510.17	627.782		1843	FGST_02775	0.0426136		3.23958	1.69581
FGST_04337	1579.68	1292.52	1949.9	645.125	746.747	636.218		1844	FGST_04337	0.0426136		0.420583	-1.24954
FGST_02355	16006	12964.7	15434.7	8720.9	7094.18	11139		1845	FGST_02355	0.0426136		0.606999	-0.720235
FGST_00604	6515.81	5753.66	7626.95	3963.34	4207.48	4455.1		1846	FGST_00604	0.0426136		0.634583	-0.65612
FGST_03724	2270.05	2177.48	2137.18	1776.45	1358.67	1582.74		1847	FGST_03724	0.0426136		0.716486	-0.48099
FGST_04230	709.306	424.31	573.442	2346.07	4776.77	4575.36		1848	FGST_04230	0.0426136		6.85285	2.7767
FGST_09248	994.492	1136.05	930.066	576.183	708.149	534.895		1849	FGST_09248	0.0426136		0.594401	-0.750491
FGST_11643	4039.55	5534.36	5372.67	2993.27	2563.37	2893.14		1850	FGST_11643	0.0426136		0.565332	-0.822829
FGST_08353	619.002	648.259	616.877	419.644	502.17	393.947		1851	FGST_08353	0.0426136		0.698336	-0.518007
FGST_04746	271.679	375.487	403.301	674.196	590.612	607.11		1852	FGST_04746	0.0426136		1.78199	0.833487
FGST_10286	308.291	299.873	353.314	732.444	1116.08	977.59		1853	FGST_10286	0.0426136		2.93935	1.5555
FGST_12618	3381.16	3373.56	3445.09	5481.15	5419.05	7238.08		1854	FGST_12618	0.0426136		1.7783	0.830495
FGST_07724	2083.33	2337.75	2591.03	1669.7	1327.34	1330.77		1855	FGST_07724	0.0426136		0.617191	-0.696212
FGST_08166	2735.97	2726.65	2321.28	4154.88	4835.51	3729.16		1856	FGST_08166	0.0426136		1.63409	0.708484
FGST_02311	69637.2	61835.1	48035.2	119254	129062	90462.6		1857	FGST_02311	0.0426136		1.88726	0.916296
FGST_11865	284.881	318.267	256.841	173.12	158.738	127.347		1858	FGST_11865	0.0426136		0.533966	-0.905179
FGST_06462	23849.4	23599.6	38120.8	10070.8	12446.2	10018		1859	FGST_06462	0.0426136		0.380216	-1.39511
FGST_01391	4810.45	4938.62	5147.19	6472.49	5722.14	6316.08		1860	FGST_01391	0.0426136		1.24264	0.313411
FGST_06854	18045.6	32405.6	39803.8	6629.37	5750.68	5662.58		1861	FGST_06854	0.0426136		0.199907	-2.3226
FGST_02024	331.32	238.278	250.884	117.155	80.8761	55.2766		1862	FGST_02024	0.0426136		0.30873	-1.69558
FGST_05848	6817.2	8055.16	6265.6	4902.29	4450.45	3672.09		1863	FGST_05848	0.0426136		0.616182	-0.698571
FGST_01186	5742.94	8452.89	6579.51	3668.23	3575.66	3698.77		1864	FGST_01186	0.0426136		0.526713	-0.92491
FGST_08355	2242.8	2196.49	2611.58	3099.66	3632.09	3554.29		1865	FGST_08355	0.0426136		1.45883	0.544813
FGST_04587	271.973	273.931	391.77	1495.31	2527.8	2955.1		1866	FGST_04587	0.0426136		7.44204	2.8957
FGST_01767	25.7288	20.1281	29.2577	73.6864	95.5947	106.839		1867	FGST_01767	0.0426136		3.67597	1.87813
FGST_11816	42490	54734.5	33891.5	23765	17879.1	13109.6		1868	FGST_11816	0.0426136		0.417598	-1.25981
FGST_10666	1188.02	1074.1	857.413	595.836	451.256	398.278		1869	FGST_10666	0.0426136		0.46333	-1.10989
FGST_01064	927.804	542.612	648.802	1539.48	1647.52	2093.46		1870	FGST_01064	0.0426136		2.4917	1.31713
FGST_10396	959.116	878.621	702.306	438.2	152.964	135.812		1871	FGST_10396	0.0426136		0.286206	-1.80487
FGST_12114	712.26	1020.15	904.321	446.874	391.974	286.804		1872	FGST_12114	0.0426136		0.426912	-1.22799
FGST_09904	2404.17	2727.56	2298.9	1599.34	1092.81	1647.9		1873	FGST_09904	0.0426136		0.584075	-0.775775
FGST_11827	2788.46	1429	2563.37	4250.39	5327.15	6154.98		1874	FGST_11827	0.0426136		2.32015	1.21422
FGST_05217	6482.25	9279.14	7494.2	4759.62	2952.09	1962.17		1875	FGST_05217	0.0426136		0.415981	-1.26541
FGST_07865	1802.98	1691.3	1576.21	1180.83	1157.35	1358.67		1876	FGST_07865	0.0426136		0.729092	-0.455827
FGST_00409	2113.38	2673.11	2881.71	1352.9	1285.15	1594.51		1877	FGST_00409	0.0426136		0.551963	-0.857357
FGST_12029	4711.64	3609.59	4161.66	6194.52	6952.2	5774.67		1878	FGST_12029	0.0426136		1.51579	0.600066
FGST_10707	5932.66	5068.49	4068.46	3017.83	1892.6	1885.09		1879	FGST_10707	0.0426136		0.450942	-1.14899
FGST_04148	769.071	1134.96	776.434	1857.49	2495.95	2899.54		1880	FGST_04148	0.0426136		2.70586	1.43609
FGST_07905	7160.7	5238.56	9493.05	13997.9	21944.4	16680.8		1881	FGST_07905	0.0426136		2.40372	1.26527
FGST_10829	649.526	809.861	619.002	1468.39	2303.36	1899.5		1882	FGST_10829	0.0426136		2.72868	1.4482
FGST_02014	2407.65	2147.74	2129.65	3329.96	3709.57	2996.89		1883	FGST_02014	0.0426136		1.50132	0.586233
FGST_03463	10709.1	6406.66	12446.2	16613.9	19005.1	22205.7		1884	FGST_03463	0.0426136		1.95605	0.967941
FGST_05817	123.742	165.324	215.243	739.402	908.723	1232.09		1885	FGST_05817	0.0426136		5.71121	2.5138
FGST_08087	17590	23765	32978.9	46790	41721.1	53710.6		1886	FGST_08087	0.0426136		1.91328	0.936049
FGST_03332	782.402	1221.33	972.676	393.146	360.214	370.911		1887	FGST_03332	0.0426136		0.377727	-1.40458
FGST_04215	12.3407	27.0525	23.0217	70.4262	100.439	96.9242		1888	FGST_04215	0.0426136		4.29048	2.10114
FGST_02915	606.258	442.217	538.316	820.995	859.893	960.096		1889	FGST_02915	0.0426136		1.66435	0.734963
FGST_06443	950.334	753.435	765.686	511.107	435.664	421.994		1890	FGST_06443	0.0426136		0.554278	-0.851318
FGST_05864	4435.81	4652.54	7098.14	10646.7	8995.8	12467.8		1891	FGST_05864	0.0426136		1.98377	0.988246
FGST_11789	10771.4	10943.8	14521.5	17706.9	25184.8	24565.9		1892	FGST_11789	0.0426136		1.86158	0.896531
FGST_05659	6425.27	9326.75	5019.29	2320.51	1738.78	1792.43		1893	FGST_05659	0.0426136		0.281722	-1.82766
FGST_08147	555.828	589.7	464.506	1100.07	1082.03	861.445		1894	FGST_08147	0.0426136		1.89036	0.918659
FGST_06391	9108.57	10118	9210.41	7425	5261.31	6827.43		1895	FGST_06391	0.0426136		0.68621	-0.543278
FGST_07703	2377.41	2032.19	1986	3903.64	3514.33	3007.37		1896	FGST_07703	0.0426136		1.63008	0.704942
FGST_06271	615.572	688.03	646.628	426.886	269.866	399.923		1897	FGST_06271	0.0426136		0.562331	-0.830508
FGST_09349	502.657	455.49	551.62	282.34	307.384	191.958		1898	FGST_09349	0.0426136		0.51775	-0.949673
FGST_02221	4648.4	3488.56	3019.06	1436.22	1818.58	1295.46		1899	FGST_02221	0.0426362		0.407875	-1.2938
FGST_05307	13047	17194.7	15521.1	10845	6970.52	9255.4		1900	FGST_05307	0.0426362		0.59155	-0.757428
FGST_05116	1647.21	1553.55	1765.35	1235.86	1325.91	1324.04		1901	FGST_05116	0.0426362		0.782467	-0.353899
FGST_06973	4055.15	3783.95	3568.74	6474.44	6406.66	8890.21		1902	FGST_06973	0.0426524		1.90845	0.932402
FGST_03280	19.529	44.3305	31.9827	128.869	151.987	197.01		1903	FGST_03280	0.0426524		4.98597	2.31788
FGST_05354	40301.3	37029.6	30937.7	27905.9	20735.7	18541.2		1904	FGST_05354	0.0426524		0.62052	-0.688451
FGST_04451	1488.07	2094	1664.45	3135.58	3193.8	4164.11		1905	FGST_04451	0.0426524		2.00009	1.00006
FGST_03793	1258.81	1259.93	1450.44	923.543	727.292	936.325		1906	FGST_03793	0.0426524		0.651812	-0.617473
FGST_12361	1191.7	2024.82	1776.45	502.523	559.527	533.188		1907	FGST_12361	0.0426524		0.319497	-1.64612
FGST_05839	6756.34	4473.95	4884.48	9504.95	9842.64	7991.07		1908	FGST_05839	0.0426524		1.6965	0.762559
FGST_13025	90.0944	150.222	116.619	1028.08	1075.67	1782.48		1909	FGST_13025	0.0426524		10.8878	3.44464
FGST_09820	338223	303075	338223	269267	188470	188470		1910	FGST_09820	0.0426524		0.659717	-0.60008
FGST_01297	13406.6	16283.1	15577.4	10480.2	8601.85	11698.4		1911	FGST_01297	0.0426524		0.679974	-0.556448
FGST_12867	4092.31	4363.1	3665.32	2627.83	2689.03	1699.94		1912	FGST_12867	0.0426524		0.578909	-0.788591
FGST_07828	102330	66196.1	65898.7	120750	142636	133229		1913	FGST_07828	0.0426684		1.69187	0.758615
FGST_11388	9648.12	7377.36	6928.71	4568.22	4884.48	4099.54		1914	FGST_11388	0.0426684		0.565757	-0.821747
FGST_03564	15503.6	19719.1	26500.6	8411.67	9497.26	9810.89		1915	FGST_03564	0.0426684		0.449098	-1.1549
FGST_06494	522.379	588.728	634.373	2629.45	2907.75	4742.59		1916	FGST_06494	0.0426684		5.88937	2.55811
FGST_13198	209.794	182.653	156.997	422.716	554.111	638.581		1917	FGST_13198	0.0426684		2.94008	1.55585
FGST_05099	96.9242	101.623	121.55	454.77	749.989	558.69		1918	FGST_05099	0.0427161		5.50912	2.46182
FGST_00651	5882.25	6170.23	4922.99	3662.67	4089.92	3182.36		1919	FGST_00651	0.0427191		0.644162	-0.634505
FGST_10306	14093.9	12352.4	14924.1	7258.55	8096.08	10828.8		1920	FGST_10306	0.0427191		0.632902	-0.659947
FGST_04825	229.114	202.369	115.327	638.348	1058.12	867.548		1921	FGST_04825	0.0427191		4.68906	2.2293
FGST_06961	7619.22	11677.9	20414.2	34493.2	35748.9	52228.8		1922	FGST_06961	0.0427191		3.08402	1.62481
FGST_07349	1379.3	1185.07	894.397	520.826	462.496	392.203		1923	FGST_07349	0.0427191		0.397692	-1.33028
FGST_08069	12620.4	11197.1	9638.65	7544.04	7983	6344.12		1924	FGST_08069	0.0427191		0.653726	-0.613242
FGST_11063	3713.57	4579.23	3694.47	2593.24	2431.21	1752.01		1925	FGST_11063	0.0427191		0.565305	-0.822898
FGST_02975	154.346	144.685	127.671	256.936	282.775	224.168		1926	FGST_02975	0.0428264		1.79019	0.840116
FGST_09146	1812.86	1097.71	1108.06	2723.54	2863.52	2350.87		1927	FGST_09146	0.0428264		1.97528	0.98206
FGST_02326	15791.6	16613.9	13280.1	22661.3	22914.6	19031.1		1928	FGST_02326	0.0428264		1.41417	0.499953
FGST_05441	1774.83	2079.99	1485.12	3545.71	5358.28	3967.05		1929	FGST_05441	0.0428264		2.41033	1.26923
FGST_12838	18776.7	32340	35646.6	12238	8140.81	8305.42		1930	FGST_12838	0.0428264		0.330603	-1.59683
FGST_01897	1687.54	1334.91	1709.39	2430.56	2186	2401.41		1931	FGST_01897	0.0428264		1.48314	0.568656
FGST_06341	2483.22	1732.26	2260.49	4417.62	5279.8	7160.7		1932	FGST_06341	0.0428836		2.60318	1.38028
FGST_09491	190.498	129.619	181.797	460.129	577.665	719.133		1933	FGST_09491	0.0428836		3.50046	1.80754
FGST_08668	776.221	1088.61	948.548	10931.6	26106.3	26843.4		1934	FGST_08668	0.0428836		22.7063	4.50502
FGST_04860	162.126	211.662	136.72	38.3388	44.397	41.9922		1935	FGST_04860	0.0428836		0.244321	-2.03315
FGST_08901	118.643	78.1196	120.682	192.256	216.158	195.867		1936	FGST_08901	0.0428836		1.90358	0.928716
FGST_03638	1181.29	1200.11	1135.36	1641.85	1537.61	1844.24		1937	FGST_03638	0.0428836		1.4285	0.514504
FGST_11623	4100.52	5941.16	4095.49	2233.84	1752.01	2269.44		1938	FGST_11623	0.0428836		0.442472	-1.17634
FGST_04963	1646.74	479.52	743.232	3156.57	2884.86	4377.27		1939	FGST_04963	0.0428836		3.63085	1.86031
FGST_09480	3828.79	4800.13	3933.02	2926.24	2619.8	2758.7		1940	FGST_09480	0.0428836		0.661103	-0.597052
FGST_13030	81.4119	114.536	122.133	20.9689	20.9576	20.5983		1941	FGST_13030	0.0428836		0.196569	-2.34689
FGST_08049	33064.1	37434.5	24418.7	19549	17976.3	17575.7		1942	FGST_08049	0.0428836		0.580516	-0.784593
FGST_11688	24970.3	20414.2	23490.1	17018.4	16226.3	11225.4		1943	FGST_11688	0.0428836		0.645667	-0.631139
FGST_03717	1220.45	1191.7	980.051	757.764	655.797	748.508		1944	FGST_03717	0.0428836		0.637366	-0.649806
FGST_07743	5558.06	3093.82	4060.27	7513.36	7729.35	6907.19		1945	FGST_07743	0.0428836		1.74242	0.801092
FGST_06689	105019	75018.8	102330	65669.2	52555.2	49928.9		1946	FGST_06689	0.0428836		0.595512	-0.747798
FGST_12683	1870.97	1511.96	1793.8	1194.89	956.203	1157.02		1947	FGST_12683	0.0428836		0.639035	-0.646034
FGST_03482	110.453	121.55	159.625	39.2795	29.7976	35.5623		1948	FGST_03482	0.0428836		0.267191	-1.90406
FGST_12756	5530.97	8254.4	6227.71	3107.67	3086.84	3778.87		1949	FGST_12756	0.0428836		0.498343	-1.00479
FGST_12949	327	374.942	316.469	230.781	206.278	179.069		1950	FGST_12949	0.0428836		0.604991	-0.725015
FGST_02865	18667.1	23454.1	21343.8	51779	52043	81850		1951	FGST_02865	0.0428836		2.92558	1.54872
FGST_01018	132415	151695	205717	70639.3	65898.7	90866.9		1952	FGST_01018	0.0428836		0.464256	-1.10701
FGST_08596	494.56	385.356	440.738	254.791	282.55	253.08		1953	FGST_08596	0.0428836		0.598508	-0.740558
FGST_10039	9827.56	14889.7	13544.1	6548.37	7629.9	6659.24		1954	FGST_10039	0.0428836		0.544609	-0.876706
FGST_07244	215.386	289.088	283.262	79.855	110.375	132.234		1955	FGST_07244	0.0428836		0.409357	-1.28857
FGST_09581	7606.93	7603.48	7294.33	12199.8	9951.25	13761		1956	FGST_09581	0.0428836		1.59576	0.67424
FGST_08254	7219.33	8753.52	7987.3	4003.56	5836.45	5454.31		1957	FGST_08254	0.0428836		0.638323	-0.647642
FGST_02501	73.2984	31.4727	95.5947	298.768	455.49	507.489		1958	FGST_02501	0.0428836		6.29722	2.65472
FGST_02478	139.425	59.3877	73.7975	1050.8	1407.2	2123.35		1959	FGST_02478	0.0429302		16.8055	4.07086
FGST_09071	631.017	512.51	877.984	2067.04	2929.15	3802.8		1960	FGST_09071	0.0429362		4.35268	2.1219
FGST_01147	476.502	269.724	367.5	796.077	1064.01	1132.89		1961	FGST_01147	0.0429362		2.68735	1.42619
FGST_11625	12019.8	8264.43	9162.76	14688.7	16206.1	14004		1962	FGST_11625	0.0429841		1.52473	0.608556
FGST_12884	8688.46	7780.06	11133.9	4125.75	3994.17	5960.85		1963	FGST_12884	0.0429841		0.510129	-0.971066
FGST_08052	3264	2231.67	2620.4	4121.9	4688.47	4122.46		1964	FGST_08052	0.0429841		1.59348	0.672185
FGST_05245	69.1732	32.0555	62.1639	128.354	127.921	147.947		1965	FGST_05245	0.0429841		2.47393	1.3068
FGST_08276	5824.3	7651.88	5312.77	3732.68	3089.79	2491.74		1966	FGST_08276	0.0429841		0.495728	-1.01238
FGST_08426	440.411	621.167	464.761	217.872	218.431	178.16		1967	FGST_08426	0.0429841		0.402574	-1.31268
FGST_06062	4072.28	4375.6	4036.16	3560.14	3037.07	3305.01		1968	FGST_06062	0.0429841		0.79319	-0.334261
FGST_00470	4014.46	4332.88	5890.41	2352.04	2398.53	2274.53		1969	FGST_00470	0.0429841		0.493414	-1.01913
FGST_05820	5013.98	6574.7	6191.57	3386.75	2970.85	4162.77		1970	FGST_05820	0.0429841		0.591688	-0.757091
FGST_02273	1714.45	3212.09	2666.27	740.758	540.407	556.164		1971	FGST_02273	0.0429841		0.241983	-2.04702
FGST_07110	3369.6	4351.72	3214.96	2095.05	1803.75	2147.74		1972	FGST_07110	0.0429841		0.552888	-0.85494
FGST_12467	2691.94	2825.64	5221.37	220.619	468.556	291.011		1973	FGST_12467	0.0429841		0.091274	-3.45365
FGST_11331	5406.23	4717.99	5073.66	4214.89	4119.42	3943.26		1974	FGST_11331	0.0430179		0.807848	-0.307845
FGST_04720	3431.99	5779.22	6243.61	1474.88	1474.88	2081.48		1975	FGST_04720	0.0430332		0.325545	-1.61907
FGST_04485	3567.69	8592.08	7513.36	1260.57	601.273	589.7		1976	FGST_04485	0.0430731		0.124614	-3.00447
FGST_05186	1689.81	1968.22	2049.75	2785.81	3414.79	3811.3		1977	FGST_05186	0.0430818		1.75408	0.810714
FGST_05265	1202.55	942.862	867.548	2952.99	4278.53	5753.66		1978	FGST_05265	0.0430818		4.30978	2.10761
FGST_05424	1403.63	1966.63	924.289	89.5396	84.4584	147.054		1979	FGST_05424	0.0430818		0.0747582	-3.74163
FGST_12857	21627.6	34052.2	25516.5	13028.7	13771.2	15955.5		1980	FGST_12857	0.0431278		0.526567	-0.925311
FGST_09002	6487.57	7410.52	12128	1852.95	2396.54	2484.43		1981	FGST_09002	0.0431306		0.258737	-1.95044
FGST_06858	1039.96	1082.56	852.611	618.532	483.522	629.417		1982	FGST_06858	0.0431458		0.581981	-0.780956
FGST_05652	253.585	336.792	218.987	94.7444	81.2057	63.1631		1983	FGST_05652	0.0432101		0.295434	-1.75909
FGST_10907	68666.3	100170	68007.1	46684.9	33095.5	21841.3		1984	FGST_10907	0.0433236		0.429068	-1.22072
FGST_07223	149.862	116.183	144.423	60.1202	55.9622	65.6728		1985	FGST_07223	0.0433939		0.4428	-1.17527
FGST_10769	303075	297329	399650	194535	168676	222111		1986	FGST_10769	0.0434852		0.585291	-0.772773
FGST_04351	1348.47	1327.34	916.09	583.198	519.432	409.255		1987	FGST_04351	0.0434852		0.420915	-1.2484
FGST_09558	2867	2780	3009.73	2181.5	1809.18	2327.8		1988	FGST_09558	0.0435083		0.729892	-0.454245
FGST_02595	1312.4	2153.58	1119.66	152.182	121.102	170.187		1989	FGST_02595	0.0435083		0.0967084	-3.37021
FGST_04068	118.037	92.6851	133.738	190.127	185.902	201.404		1990	FGST_04068	0.0435083		1.67634	0.745313
FGST_12834	2036.82	1813.32	1462.14	984.762	1039.96	877.984		1991	FGST_12834	0.0435083		0.546414	-0.871933
FGST_10528	247.575	114.938	181.401	553.177	837.944	638.013		1992	FGST_10528	0.0435083		3.73062	1.89941
FGST_00046	1313.01	1287.86	1056.41	703.062	724.687	861.628		1993	FGST_00046	0.0435083		0.625979	-0.675815
FGST_07021	1661.35	1592.36	1563.72	1342.35	1405.34	1253.5		1994	FGST_07021	0.0435083		0.830565	-0.267835
FGST_03015	2079.99	2306.83	1843.38	4776.77	3300.24	4724.94		1995	FGST_03015	0.0435083		2.05482	1.03901
FGST_04668	5902.17	3791.15	4963.73	7703.01	8206.38	10070.8		1996	FGST_04668	0.0435083		1.77254	0.825817
[truncated: 11,334 more rows]

## Sheet: Signif. increased expression
Rank	TargetID	GeneID	log2 FC	q value
1	FGST_03867	FGSG_04092	7.34681	0.00609775
2	FGST_02586	FGSG_02255	6.57449	0.00609775
3	FGST_03145	FGSG_02748	2.80398	0.0121955
4	FGST_11186	FGSG_09764	3.33237	0.0121955
5	FGST_04330	FGSG_03686	3.69133	0.0121955
7	FGST_03420	FGSG_04492	4.61032	0.0121955
10	FGST_12041	FGSG_10490	3.46281	0.0121955
12	FGST_11675	FGSG_10170	1.80228	0.0121955
13	FGST_03108	FGSG_02721	1.44555	0.0121955
14	FGST_12653	FGSG_13888	7.35017	0.0121955
15	FGST_04544	FGSG_03489	4.35167	0.0121955
16	FGST_05584	FGSG_04874	6.78358	0.0121955
17	FGST_06566	FGSG_05739	6.94098	0.0134151
18	FGST_03939	FGSG_04034	3.97076	0.0134151
19	FGST_03169	FGSG_02771	3.05415	0.0134151
20	FGST_01744	FGSG_01507	4.20884	0.0134151
22	FGST_05100	FGSG_03011	2.71103	0.0180281
23	FGST_10075	FGSG_08138	3.63335	0.0180281
24	FGST_09523	FGSG_08620	1.75866	0.0223584
25	FGST_02421	FGSG_02116	5.91978	0.0229838
26	FGST_10061	FGSG_08151	7.49887	0.0229838
27	FGST_11238	FGSG_09786	2.23283	0.0239705
28	FGST_01463	FGSG_01256	1.24599	0.0239705
29	FGST_11845	FGSG_10321	2.02445	0.0239705
30	FGST_10644	FGSG_09272	3.64914	0.0262966
33	FGST_10638	FGSG_09266	4.00902	0.0269779
35	FGST_12069	FGSG_10513	2.47528	0.0284562
37	FGST_06567	FGSG_05740	8.24026	0.0290816
38	FGST_06096	FGSG_05333	5.3751	0.0290816
39	FGST_06014	FGSG_05258	1.99103	0.0290816
40	FGST_01161	FGSG_00986	2.37523	0.0291632
41	FGST_10623	FGSG_09252	4.42496	0.0291632
45	FGST_04231	FGSG_03776	5.86749	0.0291632
46	FGST_00999	FGSG_00849	2.87227	0.0291632
48	FGST_04534	FGSG_03498	6.73764	0.0299806
49	FGST_01178	FGSG_01000	2.96043	0.0303692
50	FGST_01229	FGSG_01045	2.42756	0.0303692
51	FGST_10777	FGSG_09381	2.47897	0.0303692
52	FGST_04474	FGSG_03554	1.54912	0.0317543
55	FGST_11108	FGSG_09672	2.55937	0.0328843
60	FGST_04636	FGSG_03407	5.87264	0.0329279
62	FGST_10705	FGSG_09321	2.53712	0.0348162
63	FGST_08603	FGSG_07511	4.56206	0.0350185
64	FGST_02245	FGSG_01960	2.9647	0.0350185
65	FGST_05305	FGSG_02828	1.78971	0.0350185
66	FGST_07487	FGSG_06561	4.61668	0.0350185
67	FGST_02420	FGSG_02115	4.5923	0.0350185
68	FGST_10927	FGSG_09505	1.98275	0.0350185
69	FGST_08213	FGSG_13084	2.04238	0.0350185
70	FGST_08019	FGSG_07017	1.9579	0.0350185
71	FGST_01559	FGSG_01341	1.62003	0.0356942
72	FGST_05988	FGSG_05232	2.37364	0.0356942
74	FGST_04535	FGSG_03497	3.92088	0.0356942
77	FGST_05353	FGSG_02783	4.10695	0.0356942
80	FGST_05235	FGSG_02891	2.84749	0.0356942
82	FGST_11824	FGSG_10300	2.46905	0.0356942
83	FGST_02337	FGSG_02035	4.92177	0.0357257
85	FGST_01096	FGSG_00927	2.37831	0.0357257
89	FGST_02422	FGSG_02117	3.6759	0.0371168
91	FGST_04596	FGSG_03442	2.97974	0.0371168
93	FGST_10639	FGSG_09267	4.02468	0.0373733
95	FGST_01519	FGSG_01307	1.62362	0.0374851
96	FGST_06255	FGSG_05471	5.09488	0.0385318
97	FGST_08030	FGSG_07027	1.9611	0.0385318
98	FGST_09465	FGSG_08673	1.28438	0.0385318
101	FGST_03787	FGSG_04161	1.30761	0.0385318
102	FGST_05524	FGSG_04829	2.34743	0.0385318
103	FGST_04179	FGSG_03824	4.87159	0.0385318
105	FGST_10619	FGSG_09249	2.49175	0.0385318
108	FGST_08909	FGSG_07776	2.00664	0.0385318
109	FGST_04025	FGSG_03957	3.35642	0.0385318
110	FGST_10358	FGSG_09019	1.14886	0.0385318
111	FGST_10693	FGSG_09313	1.24237	0.0385318
113	FGST_07607	FGSG_06663	1.20793	0.0385318
114	FGST_06817	FGSG_05960	2.09309	0.0385318
115	FGST_02318	FGSG_12061	2.26423	0.0385318
116	FGST_00722	FGSG_11792	1.53605	0.0385318
117	FGST_04906	FGSG_12497	2.7142	0.0385318
118	FGST_02144	FGSG_01866	4.08637	0.0385318
120	FGST_05583	FGSG_04873	2.57465	0.0385318
121	FGST_06797	FGSG_05942	1.70036	0.0385318
123	FGST_10801	FGSG_13569	1.99173	0.0385318
124	FGST_01960	FGSG_01702	1.85574	0.0385318
126	FGST_08171	FGSG_07146	1.08787	0.0385318
127	FGST_05625	FGSG_04911	1.31516	0.0385318
128	FGST_11381	FGSG_09911	3.47008	0.0385318
130	FGST_13097	FGSG_11349	2.88191	0.0385318
131	FGST_04235	FGSG_03772	3.94607	0.0385318
133	FGST_12507	FGSG_11059	2.81174	0.0385318
136	FGST_10692	FGSG_09312	4.63587	0.0385318
138	FGST_09936	FGSG_08263	2.78481	0.0385318
139	FGST_12552	FGSG_13870	2.73979	0.0385318
140	FGST_07328	FGSG_06418	2.37294	0.0385318
142	FGST_03941	FGSG_04032	1.03832	0.0385318
144	FGST_01614	FGSG_01390	1.75669	0.0385318
146	FGST_09878	FGSG_08312	2.66819	0.0385318
149	FGST_06456	FGSG_12773	3.69285	0.0385318
150	FGST_08991	FGSG_13231	1.94472	0.0385318
153	FGST_03025	FGSG_02644	1.81049	0.0385318
156	FGST_04675	FGSG_12448	2.42506	0.0385318
157	FGST_11287	FGSG_09829	1.90257	0.0385318
160	FGST_05283	FGSG_02846	1.6398	0.0385318
161	FGST_11926	FGSG_10392	3.96684	0.0385318
162	FGST_11801	FGSG_10281	2.67912	0.0385318
163	FGST_08648	FGSG_07553	4.44279	0.0385318
165	FGST_05225	FGSG_12557	1.62383	0.0385318
168	FGST_10417	FGSG_09070	4.72017	0.0385318
169	FGST_02049	FGSG_01780	5.57289	0.0385318
173	FGST_02908	FGSG_02540	1.40447	0.0385318
174	FGST_06787	FGSG_05931	1.95554	0.0385318
176	FGST_06816	FGSG_05959	4.8333	0.0385318
178	FGST_11776	FGSG_10260	3.22075	0.0385318
179	FGST_06878	FGSG_06014	2.98168	0.0385318
180	FGST_05765	FGSG_05037	2.85449	0.0385318
181	FGST_08182	FGSG_07152	2.79787	0.0385318
183	FGST_02685	FGSG_02346	4.67231	0.0385318
186	FGST_03742	FGSG_12292	2.44896	0.0385318
187	FGST_11485	FGSG_10000	2.32786	0.0385318
188	FGST_07497	FGSG_12940	2.33268	0.0385318
191	FGST_06049	FGSG_05292	4.66278	0.0385318
192	FGST_03849	FGSG_04106	2.09499	0.0385318
194	FGST_11191	FGSG_09742	6.1356	0.0385318
197	FGST_09799	FGSG_08377	4.51985	0.0385318
198	FGST_11597	FGSG_10097	2.61408	0.0385318
200	FGST_03021	FGSG_02640	1.49005	0.0385318
202	FGST_04741	FGSG_03319	3.66108	0.0385318
203	FGST_02249	FGSG_12039	1.13877	0.0385318
204	FGST_02434	FGSG_02127	2.11696	0.0385318
207	FGST_07685	FGSG_06730	2.32	0.0385318
210	FGST_10703	FGSG_13555	1.0177	0.0385318
212	FGST_07537	FGSG_06606	2.09897	0.0385318
213	FGST_10520	FGSG_09163	1.95214	0.0385318
214	FGST_02037	FGSG_01769	2.48529	0.0385318
218	FGST_01955	FGSG_11991	1.33961	0.0385318
219	FGST_11146	FGSG_09708	1.47382	0.0385318
222	FGST_11488	FGSG_10003	2.04769	0.0385318
223	FGST_11167	FGSG_09727	6.35788	0.0385318
224	FGST_03929	FGSG_04043	2.35654	0.0385318
225	FGST_04472	FGSG_03556	4.5256	0.0385318
226	FGST_11203	FGSG_09752	1.00854	0.0385318
228	FGST_05317	FGSG_02816	2.76293	0.0385318
229	FGST_10517	FGSG_09161	2.37201	0.0385318
230	FGST_04232	FGSG_03775	7.39651	0.0385318
231	FGST_11962	FGSG_10424	2.98755	0.0385318
234	FGST_12013	FGSG_10470	4.74008	0.0385318
236	FGST_08628	FGSG_07535	5.31279	0.0385318
237	FGST_12014	FGSG_10471	4.4048	0.0385318
242	FGST_07135	FGSG_06241	1.8825	0.0385318
244	FGST_10695	FGSG_13552	5.22272	0.0385318
246	FGST_10924	FGSG_09502	2.49599	0.0385318
247	FGST_04799	FGSG_03270	3.35277	0.0385318
248	FGST_07875	FGSG_06895	1.54878	0.0385318
250	FGST_12875	FGSG_10740	1.33452	0.0385318
251	FGST_05646	FGSG_04930	1.69055	0.0385318
254	FGST_02974	FGSG_02598	1.2083	0.0385318
255	FGST_11359	FGSG_09889	1.24679	0.0385318
258	FGST_13072	FGSG_11371	5.17186	0.0385318
259	FGST_01503	FGSG_01293	2.08168	0.0385318
260	FGST_00261	FGSG_00209	1.58598	0.0385318
261	FGST_09553	FGSG_08596	2.43192	0.0385318
266	FGST_12658	FGSG_10927	1.01162	0.0385318
268	FGST_00574	FGSG_11771	2.29848	0.0385318
269	FGST_01692	FGSG_01458	2.43569	0.0385318
270	FGST_06256	FGSG_05472	2.23725	0.0385318
272	FGST_00236	FGSG_11703	1.12367	0.0385318
276	FGST_06805	FGSG_05949	4.15642	0.0385318
280	FGST_10374	FGSG_09032	3.83272	0.0385318
283	FGST_03329	FGSG_04574	1.89279	0.0385318
287	FGST_07065	FGSG_12885	1.67272	0.0385318
288	FGST_03026	FGSG_02645	1.66419	0.0385318
289	FGST_12522	FGSG_11044	3.70836	0.0385318
290	FGST_04801	FGSG_03269	2.67538	0.0385318
291	FGST_00391	FGSG_00314	1.08071	0.0385318
292	FGST_07744	FGSG_06779	2.81981	0.0385318
293	FGST_03962	FGSG_04012	1.55029	0.0385318
294	FGST_08208	FGSG_07172	1.9301	0.0385318
299	FGST_11576	FGSG_10080	1.01365	0.0385318
300	FGST_07562	FGSG_12950	2.23528	0.0385318
302	FGST_10558	FGSG_09197	2.62887	0.0385318
304	FGST_08032	FGSG_07029	1.00844	0.0385318
306	FGST_12012	FGSG_10469	3.0504	0.0385318
309	FGST_10001	FGSG_08205	2.76345	0.0385318
310	FGST_11253	FGSG_09799	2.34172	0.0385318
312	FGST_11076	FGSG_09642	1.86143	0.0385318
313	FGST_05523	FGSG_04828	5.51772	0.0385318
314	FGST_00072	FGSG_00054	1.30351	0.0385318
317	FGST_03426	FGSG_04488	1.22306	0.0385318
318	FGST_10889	FGSG_09471	1.26315	0.0385318
319	FGST_12550	FGSG_11021	2.32131	0.0385318
321	FGST_01903	FGSG_01650	1.9958	0.0385318
326	FGST_08379	FGSG_07315	3.26636	0.0385318
327	FGST_13067	FGSG_11376	2.25502	0.0385318
329	FGST_01636	FGSG_01410	1.26892	0.0385318
334	FGST_05447	FGSG_04760	3.59117	0.0385318
335	FGST_02226	FGSG_01943	2.07582	0.0385318
336	FGST_10068	FGSG_08144	1.64852	0.0385318
338	FGST_08440	FGSG_07362	1.70373	0.0385318
339	FGST_05618	FGSG_04904	4.05741	0.0385318
342	FGST_02114	FGSG_01841	1.34081	0.0385318
344	FGST_06131	FGSG_05361	1.36898	0.0385318
345	FGST_11421	FGSG_09949	1.16213	0.0385318
346	FGST_12627	FGSG_10953	4.57345	0.0385318
347	FGST_04226	FGSG_03781	1.52334	0.0385318
351	FGST_07904	FGSG_06922	1.52174	0.0385318
352	FGST_11594	FGSG_13703	4.07627	0.0385318
354	FGST_11462	FGSG_09986	2.97151	0.0385318
356	FGST_11288	FGSG_09830	2.30819	0.0385318
359	FGST_06510	FGSG_05691	1.9028	0.0385318
367	FGST_12169	FGSG_10600	3.39647	0.0385318
368	FGST_12547	FGSG_11024	2.08992	0.0385318
376	FGST_07225	FGSG_06324	1.6427	0.0385318
377	FGST_01795	FGSG_01555	1.05993	0.0385318
378	FGST_06369	FGSG_05572	4.74526	0.0385318
379	FGST_06048	FGSG_05291	2.0668	0.0385318
380	FGST_02467	FGSG_12076	3.64465	0.0385318
384	FGST_05287	FGSG_02842	4.97804	0.0385318
385	FGST_06989	FGSG_06119	1.62986	0.0385318
386	FGST_00806	FGSG_00680	4.03131	0.0385318
388	FGST_00539	FGSG_00442	1.46908	0.0385318
390	FGST_13217	FGSG_11244	1.51593	0.0385318
391	FGST_12555	FGSG_11019	1.25214	0.0385318
392	FGST_07106	FGSG_06215	1.68352	0.0385318
393	FGST_12186	FGSG_10615	5.27438	0.0385318
395	FGST_02109	FGSG_01837	1.70088	0.0385318
396	FGST_13287	FGSG_11562	6.23112	0.0385318
399	FGST_05718	FGSG_04994	3.40144	0.0385318
400	FGST_11897	FGSG_10364	1.5764	0.0385318
411	FGST_04439	FGSG_03586	3.23135	0.0385318
414	FGST_04105	FGSG_03883	4.05544	0.0385318
419	FGST_11038	FGSG_09605	3.53296	0.0385318
420	FGST_06714	FGSG_12829	2.44572	0.0385318
424	FGST_06031	FGSG_05275	1.21827	0.0385318
431	FGST_06806	FGSG_05950	4.07484	0.0385318
432	FGST_05352	FGSG_12577	1.7113	0.0385318
439	FGST_11666	FGSG_13711	1.84693	0.0385318
441	FGST_12571	FGSG_11006	1.45747	0.0385318
443	FGST_05269	FGSG_12563	2.386	0.0385318
449	FGST_13142	FGSG_11310	2.11116	0.0385318
452	FGST_08891	FGSG_07761	4.06646	0.0385318
453	FGST_10850	FGSG_09441	2.87442	0.0385318
460	FGST_10640	FGSG_09268	5.27634	0.0385318
462	FGST_08193	FGSG_07160	2.24716	0.0385318
463	FGST_08085	FGSG_07070	1.46666	0.0385318
464	FGST_01180	FGSG_11880	1.16923	0.0385318
465	FGST_11977	FGSG_10437	2.34851	0.0385318
470	FGST_03850	FGSG_04105	1.18126	0.0385318
471	FGST_05810	FGSG_05076	1.94205	0.0385318
473	FGST_04887	FGSG_03194	1.85356	0.0385318
475	FGST_12844	FGSG_10767	1.54624	0.0385318
477	FGST_06394	FGSG_05593	2.68678	0.0385318
478	FGST_10583	FGSG_09218	1.20541	0.0385318
481	FGST_08984	FGSG_07843	5.84922	0.0385318
482	FGST_10704	FGSG_13556	1.25579	0.0385318
485	FGST_06128	FGSG_05358	3.00349	0.0385318
493	FGST_03542	FGSG_04383	5.87021	0.0387189
494	FGST_11971	FGSG_10431	2.11786	0.0387189
499	FGST_07042	FGSG_12878	1.45128	0.0387189
502	FGST_11419	FGSG_09947	1.21882	0.0387189
503	FGST_07682	FGSG_06728	8.9355	0.0387189
505	FGST_10108	FGSG_08110	1.22807	0.0387189
506	FGST_07778	FGSG_06810	1.69939	0.0387189
507	FGST_11963	FGSG_10425	2.62669	0.0387189
508	FGST_07586	FGSG_06647	1.35738	0.0387189
510	FGST_03865	FGSG_04094	2.54113	0.0387373
511	FGST_13286	FGSG_11561	1.47799	0.0387373
512	FGST_00343	FGSG_00271	1.72896	0.0387373
515	FGST_10359	FGSG_09020	1.08586	0.0387373
516	FGST_08936	FGSG_07800	3.37281	0.0387373
518	FGST_06769	FGSG_05915	1.92607	0.0389409
519	FGST_04515	FGSG_12418	2.17211	0.0390256
521	FGST_02942	FGSG_02573	1.10937	0.0390256
522	FGST_10798	FGSG_09402	1.03024	0.0390256
523	FGST_08846	FGSG_07726	1.25098	0.0390256
526	FGST_11905	FGSG_10372	2.84614	0.0390256
527	FGST_07777	FGSG_06809	1.28937	0.0390256
529	FGST_03893	FGSG_04071	2.57701	0.0390256
532	FGST_01722	FGSG_01485	1.33127	0.0390256
533	FGST_04516	FGSG_03514	3.73087	0.0390256
536	FGST_05722	FGSG_04998	3.06943	0.0390893
537	FGST_03277	FGSG_04619	2.88539	0.0392174
539	FGST_09231	FGSG_08875	2.52573	0.0392174
541	FGST_08988	FGSG_07847	3.19474	0.0392174
542	FGST_13071	FGSG_11372	1.35016	0.0392174
546	FGST_02217	FGSG_01936	1.55345	0.0392174
548	FGST_00294	FGSG_00237	2.47824	0.0392181
549	FGST_08935	FGSG_13223	3.32966	0.0392181
552	FGST_06371	FGSG_05574	2.52017	0.0392181
555	FGST_10556	FGSG_09195	3.71672	0.0392181
556	FGST_05724	FGSG_05001	2.39346	0.0392181
558	FGST_10909	FGSG_13596	4.13116	0.0392181
559	FGST_10830	FGSG_13579	1.38877	0.0392181
560	FGST_02419	FGSG_02114	7.4073	0.0392181
565	FGST_02625	FGSG_02286	2.93801	0.0392181
566	FGST_03070	FGSG_02688	1.32773	0.0392181
568	FGST_12565	FGSG_13874	1.91221	0.0392181
569	FGST_10352	FGSG_09014	2.36742	0.0392181
572	FGST_02624	FGSG_02285	2.35442	0.0392181
573	FGST_03477	FGSG_04444	1.22576	0.0392181
575	FGST_00337	FGSG_00268	2.14258	0.0392181
576	FGST_07735	FGSG_06771	2.02313	0.0392181
577	FGST_09258	FGSG_08852	1.71655	0.0392181
578	FGST_03234	FGSG_04655	2.66304	0.0392181
581	FGST_07324	FGSG_06414	1.60164	0.0392181
583	FGST_00828	FGSG_00698	1.39961	0.0392181
584	FGST_07731	FGSG_06767	1.05099	0.0392181
593	FGST_11001	FGSG_09571	2.51616	0.0392181
594	FGST_04645	FGSG_03401	3.4658	0.0392181
598	FGST_04146	FGSG_12368	1.92292	0.0392181
600	FGST_06795	FGSG_05940	4.20026	0.0392181
602	FGST_02694	FGSG_02354	1.34121	0.0392181
604	FGST_13216	FGSG_11245	2.50024	0.0392181
605	FGST_10745	FGSG_09350	1.56223	0.0392181
607	FGST_12074	FGSG_10517	1.75315	0.0392181
608	FGST_05580	FGSG_04870	5.05362	0.0392181
614	FGST_04532	FGSG_03500	2.19496	0.0392181
615	FGST_04171	FGSG_03832	7.47689	0.0392181
616	FGST_01031	FGSG_00876	1.67375	0.0392181
620	FGST_04688	FGSG_03364	1.53166	0.0392181
622	FGST_09471	FGSG_08668	1.55746	0.0392181
623	FGST_00063	FGSG_00046	2.99541	0.0392181
625	FGST_05349	FGSG_02786	2.15743	0.0392181
626	FGST_03903	FGSG_04063	1.63947	0.0392181
627	FGST_08958	FGSG_07817	1.76714	0.0392181
629	FGST_03166	FGSG_02768	1.67854	0.0392181
631	FGST_08671	FGSG_07575	1.07536	0.0392181
636	FGST_08588	FGSG_07496	3.90176	0.0392181
641	FGST_10511	FGSG_09156	1.30094	0.0392181
644	FGST_05581	FGSG_04871	4.97173	0.0392181
647	FGST_01473	FGSG_01265	1.66277	0.0392181
649	FGST_03889	FGSG_04074	2.85222	0.0392181
650	FGST_12170	FGSG_10601	2.77901	0.0392181
652	FGST_09935	FGSG_08264	5.57803	0.0392181
655	FGST_12546	FGSG_13868	1.09288	0.0392181
656	FGST_02319	FGSG_02018	6.73659	0.0392181
658	FGST_06544	FGSG_05721	2.13725	0.0392181
660	FGST_11577	FGSG_10081	3.34416	0.0392181
662	FGST_01883	FGSG_01631	3.65117	0.0392181
674	FGST_10776	FGSG_09380	1.91992	0.0392181
675	FGST_09074	FGSG_07921	4.45918	0.0392181
676	FGST_01977	FGSG_01717	2.38243	0.0392181
688	FGST_02263	FGSG_01972	2.89767	0.0392181
691	FGST_03584	FGSG_04346	3.31099	0.0392181
695	FGST_06740	FGSG_05889	6.58313	0.0392181
697	FGST_03395	FGSG_04512	3.62554	0.0392181
698	FGST_06800	FGSG_05945	1.3385	0.0392181
703	FGST_08638	FGSG_07544	4.21523	0.0392181
704	FGST_12116	FGSG_10552	2.40308	0.0392181
705	FGST_06648	FGSG_12816	4.59844	0.0392181
718	FGST_10298	FGSG_08968	1.46685	0.0392181
719	FGST_09610	FGSG_08544	1.01306	0.0392181
731	FGST_10509	FGSG_09154	2.25275	0.0392181
735	FGST_05079	FGSG_12530	3.046	0.0392181
738	FGST_09094	FGSG_07936	1.20587	0.0392181
741	FGST_00071	FGSG_00053	1.63557	0.0392181
742	FGST_06539	FGSG_05716	1.92903	0.0392181
743	FGST_08930	FGSG_07795	2.98978	0.0392181
744	FGST_01577	FGSG_01358	1.44779	0.0392181
745	FGST_11060	FGSG_09627	1.14563	0.0392181
750	FGST_01922	FGSG_01669	3.85807	0.0392181
751	FGST_12881	FGSG_10735	1.1751	0.0392181
752	FGST_12307	FGSG_11235	1.23555	0.0392181
756	FGST_06575	FGSG_12800	2.36048	0.0392181
757	FGST_04292	FGSG_03721	2.2194	0.0392181
758	FGST_01381	FGSG_01181	1.78591	0.0392181
759	FGST_03728	FGSG_04216	1.23363	0.0392181
760	FGST_00299	FGSG_00239	2.58221	0.0392181
761	FGST_06799	FGSG_05944	2.1482	0.0392181
768	FGST_02150	FGSG_12026	1.62699	0.0392181
769	FGST_06779	FGSG_05924	2.13936	0.0392181
771	FGST_06076	FGSG_12711	1.08838	0.0392181
773	FGST_03959	FGSG_04015	3.18489	0.0392181
775	FGST_06778	FGSG_05923	1.81592	0.0392181
778	FGST_09313	FGSG_08805	1.13907	0.0392181
781	FGST_13184	FGSG_11271	1.63367	0.0392181
782	FGST_05821	FGSG_05084	2.13922	0.0392181
785	FGST_02253	FGSG_01965	2.50695	0.0392181
786	FGST_05607	FGSG_12651	7.39063	0.0392181
788	FGST_11674	FGSG_10169	1.10977	0.0392181
790	FGST_13073	FGSG_13977	4.68155	0.0392181
792	FGST_05247	FGSG_02880	1.98995	0.0392181
793	FGST_01771	FGSG_01533	1.45064	0.0392181
794	FGST_07132	FGSG_12895	2.24955	0.0392181
798	FGST_03771	FGSG_04177	3.17408	0.0392181
801	FGST_01834	FGSG_01589	3.15084	0.0392181
804	FGST_06407	FGSG_12766	1.68084	0.0392181
805	FGST_09893	FGSG_08299	1.02874	0.0392181
806	FGST_12212	FGSG_10639	1.24224	0.0392181
807	FGST_06254	FGSG_05470	3.4523	0.0392181
809	FGST_06241	FGSG_05458	1.97734	0.0392181
811	FGST_06431	FGSG_05624	2.73263	0.0392181
813	FGST_00721	FGSG_11791	1.4464	0.0392181
815	FGST_04240	FGSG_03767	2.38685	0.0392181
817	FGST_05062	FGSG_03044	1.54456	0.0392181
823	FGST_03976	FGSG_04000	1.52975	0.0392181
824	FGST_11043	FGSG_09610	1.31133	0.0392181
828	FGST_00847	FGSG_11816	1.13001	0.0392181
830	FGST_01768	FGSG_01530	1.65048	0.0392181
834	FGST_00612	FGSG_00510	1.40405	0.0392181
837	FGST_04588	FGSG_12431	1.48795	0.0392181
839	FGST_05489	FGSG_04799	1.04193	0.0392181
840	FGST_03192	FGSG_11631	2.62693	0.0392181
841	FGST_04689	FGSG_03363	2.40144	0.0392181
846	FGST_04739	FGSG_12460	1.20012	0.0392181
847	FGST_06768	FGSG_05914	1.1972	0.0392181
848	FGST_07949	FGSG_06957	1.30239	0.0392181
849	FGST_06741	FGSG_05890	2.98102	0.0392181
850	FGST_02950	FGSG_02581	1.12457	0.0392181
851	FGST_13074	FGSG_13978	1.61173	0.0392181
852	FGST_03838	FGSG_04117	1.63789	0.0392181
854	FGST_05221	FGSG_02903	8.26862	0.0392181
856	FGST_05701	FGSG_04980	1.00813	0.0392181
859	FGST_06565	FGSG_05738	2.20777	0.0392181
861	FGST_06649	FGSG_05811	7.41932	0.0392181
865	FGST_03569	FGSG_04357	2.34982	0.0392181
867	FGST_07472	FGSG_06546	1.70229	0.0392181
873	FGST_02503	FGSG_02187	4.95672	0.0392181
888	FGST_03478	FGSG_04443	1.77494	0.0392181
890	FGST_03033	FGSG_02651	2.53829	0.0392181
892	FGST_05819	FGSG_05082	1.57113	0.0392181
897	FGST_02123	FGSG_01848	4.93322	0.0392181
900	FGST_07538	FGSG_06607	1.33125	0.0392181
908	FGST_03915	FGSG_12325	1.45284	0.0392181
909	FGST_04734	FGSG_12458	2.44727	0.0392181
911	FGST_02705	FGSG_02364	1.73841	0.0392181
912	FGST_00659	FGSG_00550	1.43519	0.0392181
913	FGST_04857	FGSG_03220	4.07771	0.0392181
915	FGST_11907	FGSG_10374	1.73173	0.0392181
916	FGST_11452	FGSG_09977	1.98437	0.0392181
917	FGST_05897	FGSG_05149	2.18887	0.0392181
918	FGST_06571	FGSG_05744	1.23573	0.0392181
931	FGST_07327	FGSG_06417	1.12263	0.0392181
932	FGST_03747	FGSG_04201	2.60278	0.0392181
933	FGST_10812	FGSG_09412	3.52267	0.0392181
936	FGST_11782	FGSG_10265	1.35441	0.0392181
940	FGST_09552	FGSG_08597	4.16096	0.0392181
943	FGST_06273	FGSG_12746	1.40522	0.0392181
944	FGST_00238	FGSG_00192	2.19383	0.0392181
956	FGST_11965	FGSG_13755	1.28026	0.0392181
958	FGST_02108	FGSG_01836	1.86631	0.0392181
959	FGST_08927	FGSG_07793	1.6766	0.0392181
971	FGST_00514	FGSG_00420	1.78686	0.0392181
974	FGST_01760	FGSG_01523	1.1519	0.0392181
975	FGST_08799	FGSG_07687	3.08952	0.0392181
980	FGST_03085	FGSG_12179	1.024	0.0392181
981	FGST_10956	FGSG_09532	2.62262	0.0392181
982	FGST_10245	FGSG_13464	4.39241	0.0392181
983	FGST_11311	FGSG_13660	1.35401	0.0392181
985	FGST_03780	FGSG_04168	1.05794	0.0392181
987	FGST_08018	FGSG_07016	1.14802	0.0392181
989	FGST_00692	FGSG_00578	2.01664	0.0392181
990	FGST_03137	FGSG_02742	1.49763	0.0392181
991	FGST_01553	FGSG_01338	1.17535	0.0392181
992	FGST_04777	FGSG_03291	1.14669	0.0392181
993	FGST_07533	FGSG_06602	1.61695	0.0392181
996	FGST_00227	FGSG_00183	1.91449	0.0392181
1000	FGST_12322	FGSG_13828	2.31	0.0392181
1003	FGST_10650	FGSG_09277	1.77604	0.0392181
1008	FGST_11479	FGSG_09995	2.2458	0.0392181
1009	FGST_06742	FGSG_05891	1.28658	0.0392181
1012	FGST_11775	FGSG_10259	1.73829	0.0392181
1016	FGST_09670	FGSG_08491	1.50833	0.0392181
1021	FGST_08933	FGSG_07798	6.16839	0.0392181
1024	FGST_11168	FGSG_09728	2.67276	0.0392181
1031	FGST_06627	FGSG_05790	2.34136	0.0392181
1033	FGST_09992	FGSG_08214	2.1228	0.0392181
1039	FGST_12308	FGSG_11234	3.13127	0.0392181
1044	FGST_06225	FGSG_05442	1.19174	0.0392181
1047	FGST_05703	FGSG_04982	1.81049	0.0392181
1051	FGST_02416	FGSG_02111	3.42801	0.0392181
1052	FGST_11554	FGSG_10061	1.57161	0.0392181
1062	FGST_08667	FGSG_07571	4.47475	0.0394908
1066	FGST_06389	FGSG_05588	2.16238	0.0394908
1070	FGST_09808	FGSG_08368	1.74115	0.0394908
1072	FGST_10373	FGSG_09031	5.65852	0.0394908
1077	FGST_04873	FGSG_12487	1.58473	0.0395053
1078	FGST_09803	FGSG_08373	1.55228	0.0395053
1080	FGST_02929	FGSG_02560	1.11648	0.0395387
1082	FGST_04994	FGSG_03101	2.40596	0.0395387
1083	FGST_05036	FGSG_03066	1.97851	0.0395387
1091	FGST_11119	FGSG_09682	3.4158	0.0395387
1092	FGST_01662	FGSG_01430	2.88353	0.0395387
1098	FGST_08903	FGSG_07772	2.19229	0.0395387
1103	FGST_06562	FGSG_05735	1.12676	0.0395387
1104	FGST_06767	FGSG_05913	2.63195	0.0395803
1105	FGST_08435	FGSG_07358	2.80145	0.0395803
1112	FGST_08934	FGSG_13222	2.25773	0.0395803
1117	FGST_11898	FGSG_10365	4.14385	0.0395803
1120	FGST_05072	FGSG_03035	6.38012	0.0395803
1125	FGST_01499	FGSG_01289	1.00252	0.0395803
1128	FGST_11121	FGSG_09684	1.29371	0.0395803
1132	FGST_12783	FGSG_10819	1.18905	0.0395803
1135	FGST_12745	FGSG_13903	1.14038	0.0395803
1139	FGST_05721	FGSG_04997	4.87174	0.0395803
1142	FGST_04920	FGSG_03167	1.08159	0.0395803
1143	FGST_11261	FGSG_09806	1.70105	0.0395803
1146	FGST_06455	FGSG_12772	3.86523	0.0395803
1151	FGST_01232	FGSG_01047	1.00638	0.0395803
1153	FGST_12666	FGSG_10920	2.63059	0.0395803
1154	FGST_08439	FGSG_13137	1.04435	0.0395803
1160	FGST_06771	FGSG_05917	3.78527	0.0395803
1166	FGST_09669	FGSG_08492	1.69802	0.0395803
1169	FGST_00160	FGSG_00130	1.75758	0.0395803
1171	FGST_12389	FGSG_11165	2.26398	0.0395803
1179	FGST_01581	FGSG_11936	1.50253	0.0395803
1183	FGST_12430	FGSG_11129	1.43026	0.0395803
1190	FGST_04584	FGSG_03452	1.29269	0.0395803
1193	FGST_11598	FGSG_10098	2.14352	0.0395803
1194	FGST_03856	FGSG_04100	2.86354	0.0395803
1195	FGST_04339	FGSG_03677	1.46954	0.0395803
1197	FGST_00062	FGSG_00045	1.74371	0.0395803
1200	FGST_12744	FGSG_10852	1.93158	0.0395803
1203	FGST_10923	FGSG_09501	2.29757	0.0395803
1204	FGST_06652	FGSG_05814	2.12153	0.0395803
1206	FGST_06646	FGSG_05809	3.82263	0.0395803
1207	FGST_00709	FGSG_00594	3.27662	0.0395803
1208	FGST_02424	FGSG_02119	4.50085	0.0395803
1211	FGST_01964	FGSG_01705	1.39252	0.0395803
1213	FGST_01585	FGSG_01363	1.72937	0.0395803
1214	FGST_04195	FGSG_12378	1.10836	0.0395803
1218	FGST_12941	FGSG_11480	1.88205	0.0395803
1219	FGST_02111	FGSG_01838	1.44579	0.0395803
1223	FGST_12662	FGSG_13892	1.46548	0.0395803
1226	FGST_05784	FGSG_05055	1.93559	0.0395803
1231	FGST_11755	FGSG_10241	1.00045	0.0395803
1233	FGST_03955	FGSG_04019	2.96175	0.0395803
1237	FGST_11803	FGSG_10282	1.16833	0.0395803
1239	FGST_07618	FGSG_06671	1.75446	0.0395803
1243	FGST_09329	FGSG_08790	1.06707	0.0395803
1244	FGST_10067	FGSG_08145	3.30759	0.0395803
1245	FGST_10678	FGSG_13549	1.20786	0.0395803
1246	FGST_04646	FGSG_03400	1.05655	0.0395803
1247	FGST_04390	FGSG_03630	2.28032	0.0395803
1256	FGST_08987	FGSG_07846	1.37813	0.0395803
1257	FGST_09140	FGSG_11616	1.1148	0.0395803
1262	FGST_00479	FGSG_00389	1.67086	0.0395803
1267	FGST_07278	FGSG_06370	2.01138	0.0395803
1274	FGST_11930	FGSG_10396	2.33559	0.0395803
1276	FGST_08502	FGSG_07416	1.02625	0.0395803
1277	FGST_06572	FGSG_05745	1.12509	0.0395803
1281	FGST_01998	FGSG_01735	2.48871	0.0395803
1282	FGST_00439	FGSG_00354	2.91223	0.0395803
1283	FGST_10314	FGSG_08983	2.30728	0.0395803
1291	FGST_01693	FGSG_01459	5.04254	0.0395803
1292	FGST_03721	FGSG_04223	1.08639	0.0395803
1294	FGST_02425	FGSG_02120	1.52913	0.0395803
1296	FGST_08579	FGSG_07488	1.45681	0.0395803
1303	FGST_04370	FGSG_03650	3.50158	0.0395803
1305	FGST_08500	FGSG_13146	2.25934	0.0395803
1310	FGST_03587	FGSG_04343	1.70124	0.0395803
1312	FGST_10914	FGSG_09494	1.18488	0.0395803
1315	FGST_11427	FGSG_09954	1.29135	0.0395803
1320	FGST_08985	FGSG_07844	3.8011	0.0395803
1321	FGST_06764	FGSG_05910	1.50175	0.0395803
1322	FGST_01442	FGSG_01239	3.2777	0.0395803
1331	FGST_09697	FGSG_08467	1.9034	0.0395803
1336	FGST_08730	FGSG_07627	2.32519	0.0395803
1340	FGST_04462	FGSG_03566	1.07599	0.0395803
1343	FGST_05889	FGSG_05144	1.84214	0.0395803
1352	FGST_00068	FGSG_00050	4.46723	0.0395803
1355	FGST_02767	FGSG_02417	1.45229	0.0395803
1357	FGST_13170	FGSG_13994	1.60102	0.0395803
1358	FGST_01893	FGSG_01640	1.72787	0.0395803
1361	FGST_04547	FGSG_03486	2.75565	0.0395803
1364	FGST_00820	FGSG_00692	1.44816	0.0395803
1370	FGST_10394	FGSG_09050	3.32299	0.0395803
1371	FGST_03558	FGSG_04368	1.54311	0.0395803
1378	FGST_11443	FGSG_09968	2.17044	0.0395803
1381	FGST_05191	FGSG_02932	3.64886	0.0395803
1382	FGST_13065	FGSG_11378	1.26174	0.0395803
1385	FGST_13285	FGSG_11560	3.80998	0.0395803
1394	FGST_10800	FGSG_09404	1.22931	0.0395803
1400	FGST_01450	FGSG_11915	1.56369	0.0395803
1402	FGST_07145	FGSG_06251	1.53169	0.0395803
1405	FGST_10104	FGSG_08113	2.26845	0.0395803
1408	FGST_06549	FGSG_05725	1.18593	0.0395803
1414	FGST_11780	FGSG_10263	2.43246	0.0395803
1416	FGST_10323	FGSG_13493	3.39855	0.0395803
1419	FGST_02423	FGSG_02118	4.83913	0.0395803
1422	FGST_12160	FGSG_10592	3.09273	0.0395803
1425	FGST_02673	FGSG_02333	2.04551	0.0395803
1426	FGST_12119	FGSG_10555	9.42093	0.0395803
1429	FGST_10807	FGSG_09410	1.67712	0.0395803
1430	FGST_02056	FGSG_01787	5.11182	0.0395803
1431	FGST_04715	FGSG_03339	3.43976	0.0395803
1432	FGST_07009	FGSG_06135	2.3358	0.0395803
1436	FGST_00543	FGSG_00446	1.15346	0.0395803
1439	FGST_08937	FGSG_07801	5.36777	0.0396015
1442	FGST_08511	FGSG_07425	1.70286	0.0396185
1444	FGST_06370	FGSG_05573	1.02842	0.0396185
1446	FGST_09092	FGSG_13252	1.47541	0.0396648
1447	FGST_00719	FGSG_00603	1.41056	0.0396648
1461	FGST_03122	FGSG_02730	1.4529	0.039773
1462	FGST_11923	FGSG_10389	1.18526	0.039773
1465	FGST_05776	FGSG_05048	2.07858	0.0398581
1469	FGST_08360	FGSG_13115	1.97208	0.0399277
1473	FGST_04294	FGSG_03719	2.42353	0.0399562

## Sheet: Signif. decreased expression
Rank	Target ID	Gene ID	log2 FC	q value
6	FGST_02861	FGSG_02499	-1.48647	0.0121955
8	FGST_07350	FGSG_06437	-2.17707	0.0121955
11	FGST_09963	FGSG_13414	-2.12959	0.0121955
21	FGST_00927	FGSG_00788	-2.12013	0.0156799
34	FGST_11621	FGSG_10119	-2.06076	0.0272606
42	FGST_02689	FGSG_02349	-2.33208	0.0291632
43	FGST_05170	FGSG_02950	-2.20254	0.0291632
44	FGST_10788	FGSG_09392	-1.0372	0.0291632
47	FGST_10751	FGSG_09354	-2.15679	0.0293211
53	FGST_03729	FGSG_04215	-3.2006	0.0317543
56	FGST_00372	FGSG_00296	-1.93733	0.0328843
57	FGST_12796	FGSG_10809	-1.7546	0.0329279
58	FGST_09781	FGSG_08394	-1.37681	0.0329279
59	FGST_12197	FGSG_10626	-2.15914	0.0329279
61	FGST_11081	FGSG_09647	-2.1702	0.0331878
73	FGST_12919	FGSG_11500	-2.83855	0.0356942
75	FGST_01641	FGSG_01414	-1.1999	0.0356942
79	FGST_06638	FGSG_05801	-3.57621	0.0356942
81	FGST_08345	FGSG_07287	-1.73312	0.0356942
84	FGST_11829	FGSG_10305	-1.33316	0.0357257
86	FGST_05940	FGSG_05187	-1.52123	0.0358856
87	FGST_00551	FGSG_00454	-2.08539	0.0358856
88	FGST_04022	FGSG_03960	-1.90682	0.0371168
90	FGST_08318	FGSG_07264	-2.28431	0.0371168
92	FGST_04328	FGSG_03688	-1.90395	0.0371168
94	FGST_09195	FGSG_08907	-1.59349	0.0374851
99	FGST_11404	FGSG_09933	-1.01882	0.0385318
104	FGST_12751	FGSG_10847	-2.69303	0.0385318
107	FGST_00880	FGSG_00743	-1.50089	0.0385318
112	FGST_05167	FGSG_12546	-1.03063	0.0385318
119	FGST_04045	FGSG_03941	-2.41814	0.0385318
122	FGST_05497	FGSG_04805	-2.18974	0.0385318
132	FGST_07134	FGSG_06240	-1.70026	0.0385318
134	FGST_03264	FGSG_04628	-3.46565	0.0385318
135	FGST_04346	FGSG_12396	-1.50266	0.0385318
141	FGST_00951	FGSG_00810	-1.70817	0.0385318
143	FGST_01665	FGSG_01433	-2.37084	0.0385318
145	FGST_04670	FGSG_03378	-3.40776	0.0385318
147	FGST_12869	FGSG_10746	-1.32442	0.0385318
152	FGST_08717	FGSG_07616	-1.19627	0.0385318
154	FGST_03465	FGSG_04454	-1.02311	0.0385318
155	FGST_10719	FGSG_09333	-1.22407	0.0385318
158	FGST_08150	FGSG_07128	-1.08206	0.0385318
159	FGST_11317	FGSG_09855	-1.3666	0.0385318
164	FGST_12872	FGSG_10743	-1.40087	0.0385318
166	FGST_11828	FGSG_10304	-1.23008	0.0385318
167	FGST_13043	FGSG_11397	-2.44843	0.0385318
171	FGST_08524	FGSG_07436	-1.60232	0.0385318
172	FGST_03335	FGSG_04569	-1.66755	0.0385318
175	FGST_08317	FGSG_07263	-2.94674	0.0385318
177	FGST_07821	FGSG_06852	-1.31362	0.0385318
182	FGST_05924	FGSG_05175	-1.9001	0.0385318
189	FGST_01652	FGSG_01422	-1.21532	0.0385318
193	FGST_05760	FGSG_12669	-1.77985	0.0385318
199	FGST_04813	FGSG_03259	-1.87977	0.0385318
201	FGST_13120	FGSG_11332	-1.05358	0.0385318
205	FGST_12220	FGSG_10647	-2.19219	0.0385318
208	FGST_13104	FGSG_11343	-1.28748	0.0385318
211	FGST_03098	FGSG_12181	-1.3838	0.0385318
216	FGST_08021	FGSG_07019	-1.05401	0.0385318
217	FGST_03827	FGSG_04128	-1.49545	0.0385318
220	FGST_00597	FGSG_00495	-1.13144	0.0385318
221	FGST_09570	FGSG_08579	-1.45653	0.0385318
227	FGST_03577	FGSG_04352	-1.36166	0.0385318
233	FGST_03351	FGSG_04555	-2.37371	0.0385318
235	FGST_04771	FGSG_03296	-1.79986	0.0385318
238	FGST_09217	FGSG_08888	-1.14366	0.0385318
239	FGST_09245	FGSG_08865	-1.43366	0.0385318
240	FGST_08782	FGSG_07674	-3.09667	0.0385318
241	FGST_06982	FGSG_06112	-1.79532	0.0385318
245	FGST_11087	FGSG_13617	-2.12536	0.0385318
249	FGST_11072	FGSG_09639	-1.00935	0.0385318
253	FGST_10858	FGSG_09448	-1.50182	0.0385318
256	FGST_00617	FGSG_00515	-1.48654	0.0385318
257	FGST_02812	FGSG_12141	-2.00262	0.0385318
263	FGST_06537	FGSG_05714	-1.72045	0.0385318
264	FGST_03039	FGSG_02657	-1.48734	0.0385318
271	FGST_01379	FGSG_01179	-1.7966	0.0385318
275	FGST_04721	FGSG_03335	-1.43849	0.0385318
277	FGST_09744	FGSG_08429	-1.12601	0.0385318
279	FGST_12667	FGSG_10919	-2.14481	0.0385318
281	FGST_03352	FGSG_04554	-1.37806	0.0385318
284	FGST_03314	FGSG_12224	-1.98567	0.0385318
285	FGST_07382	FGSG_06467	-4.00056	0.0385318
286	FGST_03984	FGSG_03993	-1.73718	0.0385318
298	FGST_06964	FGSG_06094	-1.42318	0.0385318
301	FGST_11051	FGSG_09618	-1.24281	0.0385318
303	FGST_01973	FGSG_01713	-3.2174	0.0385318
305	FGST_08089	FGSG_07074	-1.31393	0.0385318
307	FGST_11722	FGSG_10211	-1.12335	0.0385318
308	FGST_11460	FGSG_09984	-2.49188	0.0385318
311	FGST_03679	FGSG_04260	-1.24778	0.0385318
315	FGST_13264	FGSG_11540	-4.21046	0.0385318
316	FGST_04039	FGSG_03946	-1.91579	0.0385318
322	FGST_04991	FGSG_03103	-1.29673	0.0385318
324	FGST_05955	FGSG_05202	-1.09878	0.0385318
325	FGST_00093	FGSG_00069	-2.14111	0.0385318
328	FGST_05977	FGSG_05221	-1.25718	0.0385318
330	FGST_05169	FGSG_12548	-1.84526	0.0385318
331	FGST_12671	FGSG_10915	-1.00153	0.0385318
333	FGST_00955	FGSG_00814	-1.29449	0.0385318
340	FGST_03347	FGSG_04558	-1.49206	0.0385318
341	FGST_07164	FGSG_06268	-1.28682	0.0385318
348	FGST_04851	FGSG_03225	-2.61642	0.0385318
349	FGST_09593	FGSG_08559	-1.12966	0.0385318
350	FGST_04046	FGSG_03940	-1.38424	0.0385318
355	FGST_02826	FGSG_02469	-2.52733	0.0385318
357	FGST_03950	FGSG_04024	-1.62089	0.0385318
358	FGST_10874	FGSG_09459	-1.10818	0.0385318
361	FGST_09351	FGSG_08770	-1.32107	0.0385318
362	FGST_00627	FGSG_00523	-3.08325	0.0385318
363	FGST_00176	FGSG_00144	-1.35958	0.0385318
364	FGST_00091	FGSG_00067	-1.43112	0.0385318
366	FGST_09418	FGSG_08712	-1.40543	0.0385318
369	FGST_06672	FGSG_05831	-1.25773	0.0385318
370	FGST_01995	FGSG_12003	-1.47511	0.0385318
371	FGST_02426	FGSG_02121	-2.48609	0.0385318
372	FGST_08325	FGSG_13106	-1.7124	0.0385318
373	FGST_11820	FGSG_10297	-1.17561	0.0385318
374	FGST_06907	FGSG_06041	-1.65674	0.0385318
375	FGST_10744	FGSG_09349	-2.16075	0.0385318
382	FGST_09442	FGSG_08694	-1.75384	0.0385318
383	FGST_10180	FGSG_08043	-1.14722	0.0385318
394	FGST_11131	FGSG_09694	-1.19167	0.0385318
402	FGST_09367	FGSG_08757	-2.22164	0.0385318
403	FGST_00398	FGSG_00321	-2.31947	0.0385318
404	FGST_10633	FGSG_09261	-1.30016	0.0385318
405	FGST_07088	FGSG_12889	-1.7153	0.0385318
408	FGST_02259	FGSG_01970	-1.26019	0.0385318
410	FGST_06191	FGSG_05414	-1.37671	0.0385318
415	FGST_08507	FGSG_07421	-1.76864	0.0385318
416	FGST_11819	FGSG_10296	-1.35878	0.0385318
417	FGST_05122	FGSG_12537	-1.1485	0.0385318
421	FGST_10835	FGSG_09431	-1.79803	0.0385318
422	FGST_09065	FGSG_13247	-1.13126	0.0385318
423	FGST_06972	FGSG_06102	-1.21097	0.0385318
426	FGST_12712	FGSG_10881	-1.26219	0.0385318
427	FGST_00124	FGSG_00097	-2.31636	0.0385318
428	FGST_13022	FGSG_11412	-3.14219	0.0385318
430	FGST_04724	FGSG_03333	-1.76121	0.0385318
433	FGST_00716	FGSG_00600	-1.38047	0.0385318
436	FGST_08480	FGSG_07397	-1.1611	0.0385318
437	FGST_03348	FGSG_12233	-2.45841	0.0385318
438	FGST_07508	FGSG_06577	-1.09355	0.0385318
444	FGST_00326	FGSG_00257	-1.17324	0.0385318
446	FGST_07198	FGSG_06300	-1.47181	0.0385318
447	FGST_09715	FGSG_08452	-1.26464	0.0385318
448	FGST_12948	FGSG_11474	-2.31751	0.0385318
450	FGST_03497	FGSG_04426	-1.60322	0.0385318
451	FGST_03749	FGSG_04199	-1.02696	0.0385318
454	FGST_07060	FGSG_06176	-1.05899	0.0385318
455	FGST_12753	FGSG_10846	-1.50064	0.0385318
458	FGST_03683	FGSG_04256	-2.14041	0.0385318
459	FGST_07645	FGSG_06697	-1.31879	0.0385318
466	FGST_02774	FGSG_02423	-1.45617	0.0385318
467	FGST_00230	FGSG_00186	-1.08199	0.0385318
468	FGST_04497	FGSG_03532	-1.43186	0.0385318
469	FGST_01683	FGSG_01449	-1.1959	0.0385318
472	FGST_10440	FGSG_09092	-1.3014	0.0385318
474	FGST_06052	FGSG_05295	-1.33724	0.0385318
479	FGST_04321	FGSG_03694	-1.49626	0.0385318
483	FGST_01836	FGSG_01591	-1.54833	0.0385318
484	FGST_12942	FGSG_11479	-1.08366	0.0385318
486	FGST_07640	FGSG_06692	-1.07016	0.0385318
487	FGST_12649	FGSG_10933	-1.30322	0.0385318
490	FGST_02272	FGSG_01980	-1.53423	0.0387189
492	FGST_03313	FGSG_04587	-1.96594	0.0387189
495	FGST_05531	FGSG_04834	-1.177	0.0387189
500	FGST_04743	FGSG_03317	-2.38813	0.0387189
501	FGST_10864	FGSG_09453	-2.0068	0.0387189
504	FGST_07567	FGSG_12952	-1.29224	0.0387189
509	FGST_07836	FGSG_06864	-1.49361	0.0387189
513	FGST_02796	FGSG_02444	-2.44115	0.0387373
514	FGST_10966	FGSG_09541	-1.2171	0.0387373
517	FGST_12622	FGSG_10957	-1.70143	0.0389218
528	FGST_07877	FGSG_06896	-2.15096	0.0390256
530	FGST_10041	FGSG_08170	-1.50894	0.0390256
531	FGST_10976	FGSG_09549	-1.96653	0.0390256
535	FGST_09221	FGSG_08884	-1.93008	0.0390256
543	FGST_10047	FGSG_08164	-3.36665	0.0392174
545	FGST_05075	FGSG_03032	-1.28735	0.0392174
547	FGST_05959	FGSG_12700	-2.66625	0.0392174
550	FGST_08277	FGSG_07229	-1.63655	0.0392181
553	FGST_12989	FGSG_13957	-2.37514	0.0392181
562	FGST_00215	FGSG_00174	-2.39191	0.0392181
563	FGST_05006	FGSG_03090	-1.04459	0.0392181
567	FGST_10129	FGSG_08090	-2.308	0.0392181
570	FGST_00837	FGSG_00706	-1.23243	0.0392181
585	FGST_11507	FGSG_10019	-1.54517	0.0392181
590	FGST_11405	FGSG_09934	-2.00721	0.0392181
592	FGST_03649	FGSG_04287	-1.5762	0.0392181
595	FGST_11291	FGSG_09833	-1.20262	0.0392181
597	FGST_05643	FGSG_04927	-1.40484	0.0392181
599	FGST_01209	FGSG_01027	-1.45704	0.0392181
601	FGST_09855	FGSG_08333	-1.34102	0.0392181
609	FGST_05285	FGSG_02844	-2.45159	0.0392181
613	FGST_07393	FGSG_06477	-3.41929	0.0392181
619	FGST_11260	FGSG_09805	-1.5631	0.0392181
621	FGST_01055	FGSG_00893	-1.00561	0.0392181
628	FGST_12483	FGSG_11081	-1.05791	0.0392181
633	FGST_02779	FGSG_02427	-1.13041	0.0392181
635	FGST_10350	FGSG_09012	-1.14767	0.0392181
637	FGST_09586	FGSG_08564	-1.14138	0.0392181
642	FGST_05351	FGSG_02784	-1.14769	0.0392181
643	FGST_06585	FGSG_05754	-1.42719	0.0392181
646	FGST_10341	FGSG_09003	-1.2737	0.0392181
648	FGST_09843	FGSG_08343	-2.69326	0.0392181
651	FGST_10967	FGSG_09542	-1.07573	0.0392181
653	FGST_09745	FGSG_08428	-1.21423	0.0392181
654	FGST_07708	FGSG_06749	-1.05992	0.0392181
663	FGST_02918	FGSG_02550	-2.94943	0.0392181
665	FGST_12246	FGSG_10671	-1.635	0.0392181
666	FGST_12632	FGSG_10949	-1.21249	0.0392181
671	FGST_09220	FGSG_08885	-1.04307	0.0392181
672	FGST_08778	FGSG_07670	-2.7267	0.0392181
677	FGST_10450	FGSG_09100	-1.078	0.0392181
679	FGST_07545	FGSG_06612	-2.1188	0.0392181
685	FGST_12918	FGSG_11501	-1.40082	0.0392181
686	FGST_09631	FGSG_08526	-1.1886	0.0392181
692	FGST_02856	FGSG_02494	-1.30952	0.0392181
693	FGST_00076	FGSG_11663	-1.96168	0.0392181
694	FGST_07420	FGSG_06496	-1.31133	0.0392181
699	FGST_04188	FGSG_03816	-3.76104	0.0392181
702	FGST_01788	FGSG_01549	-2.08323	0.0392181
706	FGST_07163	FGSG_06267	-1.27996	0.0392181
709	FGST_07025	FGSG_06148	-1.85663	0.0392181
710	FGST_07864	FGSG_13011	-1.03422	0.0392181
711	FGST_12968	FGSG_11457	-2.26943	0.0392181
712	FGST_04781	FGSG_03288	-1.19394	0.0392181
713	FGST_12675	FGSG_10912	-1.10458	0.0392181
714	FGST_08400	FGSG_07333	-1.1464	0.0392181
715	FGST_11882	FGSG_10351	-1.30115	0.0392181
716	FGST_12252	FGSG_10677	-2.76889	0.0392181
720	FGST_04207	FGSG_03799	-1.3563	0.0392181
722	FGST_12367	FGSG_11183	-1.07452	0.0392181
724	FGST_01625	FGSG_01401	-1.90506	0.0392181
725	FGST_07461	FGSG_06535	-1.28007	0.0392181
727	FGST_11289	FGSG_09831	-1.54403	0.0392181
728	FGST_09850	FGSG_08338	-1.49642	0.0392181
729	FGST_02452	FGSG_02143	-1.2696	0.0392181
730	FGST_02310	FGSG_02013	-1.22566	0.0392181
732	FGST_05979	FGSG_05223	-1.0095	0.0392181
733	FGST_05909	FGSG_05160	-3.47019	0.0392181
734	FGST_12541	FGSG_11029	-1.9265	0.0392181
736	FGST_08614	FGSG_07522	-4.91548	0.0392181
737	FGST_10451	FGSG_09101	-1.89186	0.0392181
746	FGST_03766	FGSG_04182	-2.66468	0.0392181
754	FGST_02892	FGSG_12154	-1.12366	0.0392181
767	FGST_05535	FGSG_04837	-1.3582	0.0392181
776	FGST_01238	FGSG_01053	-1.19854	0.0392181
777	FGST_12300	FGSG_13821	-2.65382	0.0392181
783	FGST_04556	FGSG_03477	-1.93939	0.0392181
784	FGST_01274	FGSG_01086	-1.51065	0.0392181
795	FGST_05907	FGSG_05159	-2.38629	0.0392181
797	FGST_02991	FGSG_02614	-1.34229	0.0392181
799	FGST_06536	FGSG_05713	-1.24146	0.0392181
802	FGST_09774	FGSG_08401	-1.27274	0.0392181
803	FGST_04165	FGSG_03838	-2.28212	0.0392181
808	FGST_08754	FGSG_07651	-2.25618	0.0392181
810	FGST_04417	FGSG_03605	-1.73809	0.0392181
814	FGST_11886	FGSG_10355	-1.01126	0.0392181
820	FGST_02605	FGSG_02269	-2.16368	0.0392181
825	FGST_04010	FGSG_03971	-1.41894	0.0392181
826	FGST_01619	FGSG_01395	-1.68769	0.0392181
829	FGST_08112	FGSG_07096	-1.58469	0.0392181
832	FGST_06317	FGSG_05525	-1.46213	0.0392181
835	FGST_08421	FGSG_13133	-1.14734	0.0392181
836	FGST_07178	FGSG_06282	-1.86772	0.0392181
842	FGST_13042	FGSG_11398	-2.03887	0.0392181
844	FGST_12737	FGSG_10859	-1.24646	0.0392181
845	FGST_04247	FGSG_03761	-3.07139	0.0392181
855	FGST_04893	FGSG_03189	-1.20572	0.0392181
857	FGST_02841	FGSG_02482	-2.56036	0.0392181
858	FGST_03952	FGSG_04022	-1.78524	0.0392181
866	FGST_00279	FGSG_00226	-1.78823	0.0392181
868	FGST_00524	FGSG_00429	-1.46156	0.0392181
869	FGST_10982	FGSG_09555	-1.34134	0.0392181
870	FGST_12672	FGSG_10914	-1.02767	0.0392181
871	FGST_12138	FGSG_13787	-4.05394	0.0392181
872	FGST_05781	FGSG_05052	-1.47183	0.0392181
875	FGST_11314	FGSG_09852	-1.32917	0.0392181
877	FGST_00769	FGSG_00649	-1.26885	0.0392181
878	FGST_11263	FGSG_13650	-1.08051	0.0392181
880	FGST_01751	FGSG_01514	-1.75012	0.0392181
881	FGST_03413	FGSG_04499	-1.22366	0.0392181
882	FGST_10144	FGSG_08077	-1.1263	0.0392181
884	FGST_06694	FGSG_05848	-1.63255	0.0392181
885	FGST_05286	FGSG_02843	-1.93404	0.0392181
887	FGST_13135	FGSG_11317	-2.88248	0.0392181
889	FGST_08683	FGSG_13166	-1.7486	0.0392181
891	FGST_09714	FGSG_08453	-1.10643	0.0392181
894	FGST_01445	FGSG_01242	-1.67971	0.0392181
895	FGST_10161	FGSG_08061	-2.35764	0.0392181
901	FGST_00764	FGSG_00644	-1.00878	0.0392181
903	FGST_11841	FGSG_10317	-1.28667	0.0392181
914	FGST_04352	FGSG_12397	-1.67934	0.0392181
923	FGST_06270	FGSG_05482	-1.49746	0.0392181
924	FGST_01713	FGSG_01476	-1.28613	0.0392181
926	FGST_03951	FGSG_04023	-2.53038	0.0392181
927	FGST_08564	FGSG_07475	-1.2466	0.0392181
929	FGST_00852	FGSG_00718	-1.72446	0.0392181
930	FGST_10935	FGSG_09512	-1.63388	0.0392181
934	FGST_02455	FGSG_02145	-1.65704	0.0392181
939	FGST_00974	FGSG_11832	-1.17699	0.0392181
949	FGST_00241	FGSG_00195	-1.34528	0.0392181
950	FGST_09839	FGSG_13385	-1.29686	0.0392181
952	FGST_00670	FGSG_00561	-1.45112	0.0392181
960	FGST_06687	FGSG_05842	-1.5636	0.0392181
962	FGST_06535	FGSG_12792	-1.8024	0.0392181
963	FGST_12371	FGSG_11181	-2.47092	0.0392181
964	FGST_06904	FGSG_12858	-1.23741	0.0392181
965	FGST_13055	FGSG_11386	-2.37168	0.0392181
970	FGST_07343	FGSG_12919	-2.50738	0.0392181
976	FGST_09564	FGSG_08585	-1.30002	0.0392181
977	FGST_00579	FGSG_00478	-1.95	0.0392181
988	FGST_11689	FGSG_13714	-1.63447	0.0392181
994	FGST_04344	FGSG_03672	-1.32316	0.0392181
995	FGST_02206	FGSG_01926	-1.18567	0.0392181
998	FGST_06517	FGSG_05696	-1.52093	0.0392181
999	FGST_05778	FGSG_05050	-2.26498	0.0392181
1001	FGST_00147	FGSG_00117	-1.5	0.0392181
1006	FGST_01842	FGSG_01595	-2.79738	0.0392181
1010	FGST_12042	FGSG_10491	-1.42946	0.0392181
1015	FGST_06793	FGSG_05938	-1.66287	0.0392181
1020	FGST_12956	FGSG_11467	-1.87842	0.0392181
1025	FGST_06963	FGSG_06093	-1.68762	0.0392181
1027	FGST_02791	FGSG_02439	-1.27341	0.0392181
1028	FGST_10318	FGSG_08985	-2.43675	0.0392181
1029	FGST_00003	FGSG_11642	-1.40914	0.0392181
1030	FGST_03492	FGSG_04429	-4.50349	0.0392181
1038	FGST_06763	FGSG_05909	-1.45004	0.0392181
1042	FGST_06415	FGSG_05610	-1.22544	0.0392181
1046	FGST_00576	FGSG_00475	-1.28108	0.0392181
1049	FGST_01908	FGSG_01655	-1.02329	0.0392181
1050	FGST_00497	FGSG_00406	-1.89138	0.0392181
1053	FGST_03690	FGSG_12283	-1.71691	0.0392966
1057	FGST_01912	FGSG_01659	-1.17709	0.0394908
1059	FGST_09961	FGSG_13412	-3.01228	0.0394908
1061	FGST_08530	FGSG_07442	-1.10808	0.0394908
1067	FGST_02386	FGSG_02082	-1.01511	0.0394908
1073	FGST_09566	FGSG_08583	-1.25646	0.0394908
1074	FGST_09316	FGSG_08802	-2.22994	0.0394908
1075	FGST_07232	FGSG_06329	-2.66442	0.0394908
1079	FGST_04667	FGSG_03379	-1.88276	0.0395387
1088	FGST_07381	FGSG_06466	-3.16524	0.0395387
1089	FGST_09629	FGSG_08528	-3.14108	0.0395387
1090	FGST_11268	FGSG_09812	-1.6198	0.0395387
1094	FGST_06761	FGSG_05907	-1.16386	0.0395387
1097	FGST_04075	FGSG_03912	-1.94369	0.0395387
1100	FGST_12254	FGSG_10679	-1.27096	0.0395387
1102	FGST_12859	FGSG_10754	-1.27791	0.0395387
1106	FGST_09384	FGSG_08742	-2.0166	0.0395803
1108	FGST_09871	FGSG_13394	-1.36634	0.0395803
1110	FGST_10159	FGSG_08063	-1.00551	0.0395803
1113	FGST_05764	FGSG_05036	-1.59126	0.0395803
1115	FGST_09877	FGSG_08313	-1.03734	0.0395803
1116	FGST_01615	FGSG_01391	-1.35749	0.0395803
1122	FGST_07665	FGSG_12970	-1.1837	0.0395803
1126	FGST_08788	FGSG_13185	-1.29786	0.0395803
1127	FGST_00570	FGSG_00471	-1.0495	0.0395803
1130	FGST_03665	FGSG_04272	-1.22405	0.0395803
1131	FGST_06932	FGSG_06064	-1.02476	0.0395803
1133	FGST_12969	FGSG_11456	-2.02766	0.0395803
1134	FGST_13196	FGSG_11261	-1.35503	0.0395803
1136	FGST_09703	FGSG_08463	-2.55519	0.0395803
1138	FGST_11294	FGSG_09836	-3.02033	0.0395803
1148	FGST_00106	FGSG_00082	-1.25973	0.0395803
1149	FGST_07026	FGSG_12875	-1.05053	0.0395803
1150	FGST_00075	FGSG_11662	-2.69244	0.0395803
1155	FGST_02766	FGSG_02416	-1.32889	0.0395803
1156	FGST_08311	FGSG_07257	-1.10811	0.0395803
1159	FGST_06430	FGSG_05623	-1.01852	0.0395803
1161	FGST_08789	FGSG_07678	-1.38971	0.0395803
1164	FGST_08243	FGSG_07201	-1.06577	0.0395803
1167	FGST_10168	FGSG_08055	-1.11476	0.0395803
1172	FGST_11484	FGSG_09999	-1.31692	0.0395803
1175	FGST_08346	FGSG_13111	-1.11923	0.0395803
1177	FGST_13115	FGSG_13988	-1.07424	0.0395803
1180	FGST_12089	FGSG_10531	-1.38791	0.0395803
1184	FGST_12536	FGSG_11032	-3.38981	0.0395803
1185	FGST_06022	FGSG_05266	-1.04959	0.0395803
1192	FGST_12388	FGSG_11166	-4.54784	0.0395803
1198	FGST_08779	FGSG_07671	-2.47174	0.0395803
1202	FGST_04387	FGSG_03633	-1.78867	0.0395803
1205	FGST_07448	FGSG_06523	-1.09124	0.0395803
1209	FGST_04742	FGSG_03318	-1.40679	0.0395803
1215	FGST_03281	FGSG_04615	-2.41241	0.0395803
1216	FGST_07717	FGSG_06755	-1.31312	0.0395803
1217	FGST_06446	FGSG_05637	-1.59052	0.0395803
1220	FGST_06722	FGSG_05874	-1.50921	0.0395803
1221	FGST_09596	FGSG_08556	-1.14347	0.0395803
1224	FGST_01156	FGSG_11873	-1.12055	0.0395803
1225	FGST_12670	FGSG_10916	-1.62644	0.0395803
1227	FGST_08810	FGSG_13190	-1.6391	0.0395803
1230	FGST_03885	FGSG_04077	-1.65367	0.0395803
1232	FGST_12493	FGSG_11072	-3.60523	0.0395803
1235	FGST_06603	FGSG_05771	-3.25344	0.0395803
1238	FGST_02160	FGSG_01882	-1.24176	0.0395803
1240	FGST_02442	FGSG_02133	-1.35423	0.0395803
1248	FGST_00159	FGSG_00129	-3.21167	0.0395803
1250	FGST_12450	FGSG_11112	-1.69822	0.0395803
1251	FGST_08248	FGSG_07205	-1.81094	0.0395803
1252	FGST_12231	FGSG_10657	-1.15689	0.0395803
1253	FGST_09627	FGSG_08530	-1.09995	0.0395803
1254	FGST_04672	FGSG_03376	-1.19193	0.0395803
1260	FGST_05825	FGSG_05087	-1.87339	0.0395803
1263	FGST_04393	FGSG_03627	-1.12224	0.0395803
1264	FGST_09845	FGSG_08341	-1.43978	0.0395803
1270	FGST_00630	FGSG_00526	-1.22214	0.0395803
1271	FGST_01369	FGSG_11909	-1.34777	0.0395803
1275	FGST_04783	FGSG_03286	-1.24028	0.0395803
1279	FGST_08836	FGSG_13199	-1.07623	0.0395803
1280	FGST_11445	FGSG_09970	-1.60793	0.0395803
1287	FGST_11911	FGSG_10378	-1.25112	0.0395803
1288	FGST_10735	FGSG_09344	-1.29541	0.0395803
1304	FGST_11772	FGSG_10256	-1.32779	0.0395803
1317	FGST_07045	FGSG_06164	-1.29434	0.0395803
1318	FGST_09859	FGSG_08329	-1.18918	0.0395803
1324	FGST_09067	FGSG_07914	-1.55574	0.0395803
1325	FGST_00777	FGSG_00656	-1.17508	0.0395803
1326	FGST_00480	FGSG_00390	-1.11069	0.0395803
1327	FGST_01723	FGSG_01486	-1.6034	0.0395803
1328	FGST_08444	FGSG_07366	-2.20548	0.0395803
1329	FGST_01005	FGSG_00853	-1.17787	0.0395803
1330	FGST_11035	FGSG_13613	-1.37875	0.0395803
1332	FGST_10393	FGSG_09049	-2.1873	0.0395803
1335	FGST_01814	FGSG_01573	-2.39404	0.0395803
1344	FGST_01601	FGSG_01376	-1.18506	0.0395803
1347	FGST_10225	FGSG_08006	-2.07081	0.0395803
1349	FGST_00767	FGSG_00647	-1.06014	0.0395803
1356	FGST_09946	FGSG_08255	-1.58829	0.0395803
1365	FGST_00467	FGSG_00377	-1.23482	0.0395803
1367	FGST_05960	FGSG_12701	-1.81795	0.0395803
1368	FGST_05881	FGSG_05137	-1.69188	0.0395803
1369	FGST_00122	FGSG_00095	-2.13959	0.0395803
1372	FGST_09364	FGSG_08760	-1.54473	0.0395803
1380	FGST_09945	FGSG_08256	-1.61943	0.0395803
1388	FGST_09259	FGSG_08851	-1.2229	0.0395803
1391	FGST_08790	FGSG_07679	-1.06298	0.0395803
1393	FGST_06697	FGSG_05851	-2.01242	0.0395803
1395	FGST_09222	FGSG_13274	-1.56131	0.0395803
1397	FGST_00432	FGSG_00347	-2.01531	0.0395803
1399	FGST_04557	FGSG_03476	-1.86413	0.0395803
1409	FGST_01841	FGSG_01594	-2.03412	0.0395803
1410	FGST_08733	FGSG_07630	-2.0551	0.0395803
1417	FGST_05157	FGSG_02960	-1.45283	0.0395803
1418	FGST_12047	FGSG_10495	-1.8211	0.0395803
1421	FGST_13036	FGSG_11403	-1.21009	0.0395803
1423	FGST_02208	FGSG_01928	-1.22517	0.0395803
1424	FGST_01545	FGSG_01330	-1.22023	0.0395803
1435	FGST_10537	FGSG_09177	-1.14093	0.0395803
1437	FGST_12485	FGSG_11079	-1.38036	0.0395803
1438	FGST_02794	FGSG_02442	-2.0724	0.0395803
1441	FGST_05756	FGSG_05029	-1.29469	0.0396185
1445	FGST_00096	FGSG_00072	-3.64819	0.0396648
1448	FGST_08719	FGSG_13172	-1.84942	0.0396648
1449	FGST_12889	FGSG_10728	-1.38575	0.0396648
1451	FGST_12240	FGSG_10665	-2.28811	0.0396648
1456	FGST_00463	FGSG_00373	-1.15309	0.0396689
1457	FGST_03987	FGSG_03990	-2.12554	0.0397149
1460	FGST_00898	FGSG_00759	-1.05645	0.039773
1468	FGST_06640	FGSG_05803	-2.10271	0.0399277
