# Supplementary material for: Development of a novel multiplex DNA microarray for Fusarium graminearum and analysis of azole fungicide responses
Source: BMC Genomics. 2011 Jan 21;12:52. doi: 10.1186/1471-2164-12-52 (PMC3037902; doi:10.1186/1471-2164-12-52)
Supplement: Additional file 4 — Functional enrichment analyses. This file includes results of analyses using the functional annotation databases GeneOntology and FunCat. Information is provided for protein functions determined as significantly enriched in sets of F. graminearum genes showing significantly altered transcript levels after tebuconazole treatment. Results are presented separately for the two databases as well as with respect to increased and decreased transcript levels. [file 1471-2164-12-52-S4.XLS]

## Sheet: FunCat_increased transcription
FUNCTIONAL CATEGORY	Genes	P value	FDR-adjusted P value
01.06.06.11 tetracyclic and pentacyclic triterpenes (cholesterin, steroids and hopanoids) metabolism	FGSG_01000 FGSG_01523 FGSG_02111 FGSG_02346 FGSG_02771 FGSG_02783 FGSG_03498 FGSG_03686 FGSG_04092 FGSG_04223 FGSG_04994 FGSG_05740 FGSG_05950 FGSG_06215 FGSG_06606 FGSG_07315 FGSG_09031 FGSG_09197 FGSG_09266 FGSG_09321 FGSG_09381 FGSG_09764 FGSG_09786 FGSG_09830 FGSG_10003 FGSG_10097 FGSG_10424 FGSG_11024 FGSG_11044 FGSG_13888	1.1e-20	3.443e-18		significant with FDR adjusted p < 0.05
01.06.06 isoprenoid metabolism	FGSG_01000 FGSG_01523 FGSG_02111 FGSG_02117 FGSG_02346 FGSG_02771 FGSG_02783 FGSG_03066 FGSG_03498 FGSG_03686 FGSG_04092 FGSG_04223 FGSG_04994 FGSG_05740 FGSG_05950 FGSG_06215 FGSG_06606 FGSG_07315 FGSG_09031 FGSG_09195 FGSG_09197 FGSG_09266 FGSG_09321 FGSG_09381 FGSG_09764 FGSG_09786 FGSG_09830 FGSG_10003 FGSG_10097 FGSG_10424 FGSG_11024 FGSG_11044 FGSG_13888	1.82e-16	2.8483e-14
01.06 lipid, fatty acid and isoprenoid metabolism	FGSG_00578 FGSG_01000 FGSG_01523 FGSG_01530 FGSG_01640 FGSG_01717 FGSG_01866 FGSG_01972 FGSG_02111 FGSG_02117 FGSG_02346 FGSG_02598 FGSG_02771 FGSG_02783 FGSG_03066 FGSG_03363 FGSG_03497 FGSG_03498 FGSG_03686 FGSG_03957 FGSG_04092 FGSG_04216 FGSG_04223 FGSG_04980 FGSG_04994 FGSG_04998 FGSG_05593 FGSG_05740 FGSG_05890 FGSG_05950 FGSG_05960 FGSG_06215 FGSG_06370 FGSG_06606 FGSG_07017 FGSG_07315 FGS…	3.71e-12	3.87077e-10
16.21.01 heme binding	FGSG_01000 FGSG_02117 FGSG_04092 FGSG_04828 FGSG_05960 FGSG_08620 FGSG_09195 FGSG_11024	0.000165336	0.0129375
14.13 protein/peptide degradation	FGSG_00192 FGSG_00271 FGSG_01338 FGSG_01390 FGSG_01960 FGSG_02640 FGSG_02645 FGSG_02748 FGSG_03497 FGSG_04032 FGSG_04829 FGSG_04930 FGSG_05471 FGSG_06767 FGSG_06895 FGSG_06922 FGSG_08668 FGSG_09156 FGSG_09313 FGSG_09672 FGSG_10735 FGSG_10740 FGSG_11021 FGSG_12878	0.000344909	0.0215913
14.13.01 cytoplasmic and nuclear protein degradation	FGSG_00192 FGSG_00271 FGSG_01338 FGSG_02640 FGSG_02645 FGSG_04032 FGSG_04930 FGSG_05471 FGSG_06895 FGSG_06922 FGSG_08668 FGSG_09156 FGSG_09313 FGSG_09672 FGSG_11021 FGSG_12878	0.00126886	0.0661922
32 CELL RESCUE, DEFENSE AND VIRULENCE	FGSG_00046 FGSG_00192 FGSG_00442 FGSG_00578 FGSG_01000 FGSG_01265 FGSG_01338 FGSG_01390 FGSG_01410 FGSG_01523 FGSG_02111 FGSG_02117 FGSG_02786 FGSG_03194 FGSG_03498 FGSG_03686 FGSG_03772 FGSG_04032 FGSG_04092 FGSG_04223 FGSG_04512 FGSG_04799 FGSG_04828 FGSG_05333 FGSG_05470 FGSG_05471 FGSG_05721 FGSG_05890 FGSG_05942 FGSG_06014 FGSG_06767 FGSG_06771 FGSG_07017 FGSG_08312 FGSG_08377 FGSG_08668 FGS…	0.00200013	0.0782552
01.20.13 metabolism of derivatives of homoisopentenyl pyrophosphate	FGSG_06215 FGSG_09381	0.00181968	0.0813659
20.09.16 cellular export and secretion	FGSG_00986 FGSG_01265 FGSG_01358 FGSG_01410 FGSG_02786 FGSG_03772 FGSG_03957 FGSG_04168 FGSG_04512 FGSG_04799 FGSG_05076 FGSG_05574 FGSG_06771 FGSG_07416 FGSG_08312 FGSG_09968 FGSG_10098	0.0025768	0.0896153
14.07.05 modification by ubiquitination, deubiquitination	FGSG_02640 FGSG_04032 FGSG_06767 FGSG_06922 FGSG_08544 FGSG_08668 FGSG_09313 FGSG_09672 FGSG_10740	0.00342469	0.107193
43.03 animal cell type differentiation	FGSG_02748 FGSG_06606 FGSG_08597 FGSG_09471	0.00763844	0.217348
32.07.01 detoxification involving cytochrome P450	FGSG_01000 FGSG_02111 FGSG_03498 FGSG_03686 FGSG_04092 FGSG_09786 FGSG_11024	0.00942402	0.24581
01.06.06.07 diterpenes metabolism	FGSG_02117 FGSG_09195	0.0103085	0.248197
20.01.13 lipid/fatty acid transport	FGSG_03363 FGSG_03957 FGSG_05149 FGSG_05574 FGSG_05890 FGSG_07315 FGSG_08312 FGSG_09020 FGSG_11915	0.0117748	0.263252
14.13.01.01 proteasomal degradation (ubiquitin/proteasomal pathway)	FGSG_00271 FGSG_01338 FGSG_02640 FGSG_04032 FGSG_04930 FGSG_06922 FGSG_08668 FGSG_09313 FGSG_09672 FGSG_12878	0.0150726	0.314514
20.09.07 vesicular transport (Golgi network, etc.)	FGSG_01265 FGSG_01358 FGSG_02598 FGSG_02771 FGSG_04168 FGSG_04512 FGSG_07172 FGSG_08492 FGSG_08805 FGSG_09031 FGSG_09163 FGSG_09471 FGSG_10740 FGSG_11044	0.0178825	0.349826
02.01.03 regulation of glycolysis and gluconeogenesis	FGSG_02640 FGSG_04343 FGSG_09313	0.0198181	0.364886
20.09.13 vacuolar/lysosomal transport	FGSG_00046 FGSG_02771 FGSG_04032 FGSG_05470 FGSG_07172 FGSG_09031 FGSG_09313 FGSG_10740 FGSG_11044 FGSG_11703 FGSG_12878	0.0210462	0.365971
34.11.13.07 circulation (e.g. blood pressure)	FGSG_02748 FGSG_04512	0.0331268	0.493747
41.01.03.03 mycelium development (hyphae, vegetative thallus)	FGSG_10061	0.0426921	0.513947
34.11.13 gas and metabolite distribution	FGSG_02748 FGSG_04512	0.0331268	0.518434
14 PROTEIN FATE (folding, modification, destination)	FGSG_00192 FGSG_00271 FGSG_00420 FGSG_01338 FGSG_01390 FGSG_01640 FGSG_01960 FGSG_02598 FGSG_02640 FGSG_02645 FGSG_02748 FGSG_03363 FGSG_03497 FGSG_04032 FGSG_04829 FGSG_04911 FGSG_04930 FGSG_04980 FGSG_04982 FGSG_05470 FGSG_05471 FGSG_05889 FGSG_05924 FGSG_06014 FGSG_06767 FGSG_06895 FGSG_06922 FGSG_06957 FGSG_07172 FGSG_07416 FGSG_08492 FGSG_08544 FGSG_08668 FGSG_09156 FGSG_09163 FGSG_09218 FGS…	0.0846561	0.519556
01 METABOLISM	FGSG_00046 FGSG_00053 FGSG_00271 FGSG_00578 FGSG_01000 FGSG_01430 FGSG_01523 FGSG_01530 FGSG_01640 FGSG_01717 FGSG_01866 FGSG_01972 FGSG_02111 FGSG_02117 FGSG_02118 FGSG_02346 FGSG_02354 FGSG_02598 FGSG_02651 FGSG_02771 FGSG_02783 FGSG_02786 FGSG_02880 FGSG_03066 FGSG_03194 FGSG_03269 FGSG_03363 FGSG_03497 FGSG_03498 FGSG_03686 FGSG_03775 FGSG_03957 FGSG_04012 FGSG_04092 FGSG_04117 FGSG_04216 FGS…	0.083593	0.523292
20.03.22 transport ATPases	FGSG_01265 FGSG_02786 FGSG_04512 FGSG_05149 FGSG_05470 FGSG_06771 FGSG_08312 FGSG_09020	0.0321138	0.529032
47.01.01 hyphe	FGSG_09020	0.0835645	0.53379
01.02.03.01 sulfate assimilation	FGSG_08875 FGSG_09532	0.0904969	0.534444
30.05.02.24.04 gamma-aminobutyric acid signalling pathway	FGSG_10740	0.0426921	0.534505
32.07 detoxification	FGSG_00046 FGSG_01000 FGSG_02111 FGSG_02786 FGSG_03498 FGSG_03686 FGSG_03772 FGSG_04092 FGSG_04799 FGSG_05333 FGSG_05470 FGSG_06771 FGSG_08312 FGSG_09786 FGSG_10098 FGSG_10920 FGSG_11024 FGSG_12179 FGSG_12368 FGSG_13223	0.0900982	0.542322
47.01 fungal organ	FGSG_09020	0.0835645	0.54491
01.06.10 regulation of lipid, fatty acid and isoprenoid metabolism	FGSG_01866 FGSG_03363 FGSG_05890	0.0974064	0.554331
47 ORGAN DIFFERENTIATION	FGSG_09020	0.0835645	0.556504
10.03.01.01.13 M/G1 transition of mitotic cell cycle	FGSG_09218	0.0426921	0.556776
42.25 vacuole or lysosome	FGSG_04980 FGSG_05470 FGSG_07172 FGSG_10740	0.0962872	0.558109
40.10.02.01 anti-apoptosis	FGSG_00986 FGSG_09471	0.104029	0.561396
20.03.25 ABC transporters	FGSG_00046 FGSG_02786 FGSG_03772 FGSG_05076 FGSG_06771 FGSG_08312 FGSG_08373	0.0485528	0.562852
16.17.05 sodium binding	FGSG_04512	0.0835645	0.568602
01.01.09.06.02 degradation of tryptophan	FGSG_04828 FGSG_04829	0.104029	0.571245
01.06.02 membrane lipid metabolism	FGSG_01530 FGSG_01640 FGSG_04998 FGSG_05890 FGSG_06370 FGSG_09402 FGSG_13231	0.102331	0.571956
01.06.06.09 triterpenes metabolism	FGSG_06215	0.0426921	0.580984
01.25.11 extracellular aminosaccharide degradation	FGSG_02354	0.0835645	0.581238
41.01.03 tissue pattern formation	FGSG_10061	0.122695	0.58187
32.05 disease, virulence and defense	FGSG_00046 FGSG_00578 FGSG_01390 FGSG_02117 FGSG_02786 FGSG_03772 FGSG_04828 FGSG_05471 FGSG_05721 FGSG_05890 FGSG_05942 FGSG_06771 FGSG_08312 FGSG_08377 FGSG_10081 FGSG_10098 FGSG_11006	0.126745	0.583401
30.01.05.01.04 NIK-I-kappaB/NF-kappaB cascade	FGSG_01265 FGSG_04032	0.118064	0.586571
16.19.03 ATP binding	FGSG_00046 FGSG_01265 FGSG_01410 FGSG_02786 FGSG_04032 FGSG_04343 FGSG_04512 FGSG_05076 FGSG_05149 FGSG_06771 FGSG_06922 FGSG_07017 FGSG_08312 FGSG_08373 FGSG_08597 FGSG_09313 FGSG_09471 FGSG_09672 FGSG_09728 FGSG_09764	0.116217	0.586709
32.01 stress response	FGSG_00046 FGSG_00192 FGSG_00442 FGSG_01265 FGSG_01338 FGSG_01410 FGSG_01523 FGSG_04032 FGSG_04223 FGSG_04512 FGSG_06014 FGSG_06767 FGSG_07017 FGSG_08312 FGSG_08668 FGSG_09218 FGSG_09313 FGSG_09471 FGSG_09532 FGSG_09672 FGSG_09728 FGSG_10819 FGSG_12878 FGSG_13223	0.126176	0.589448
32.01.06 cold shock response	FGSG_00442	0.122695	0.590822
01.06.06.13 tetraterpenes (carotinoids) metabolism	FGSG_03066	0.0835645	0.594448
32.05.05 virulence, disease factors	FGSG_00578 FGSG_01390 FGSG_05471 FGSG_08377 FGSG_10081 FGSG_10098 FGSG_11006	0.115883	0.59461
16.17 metal binding	FGSG_00986 FGSG_01000 FGSG_01265 FGSG_02640 FGSG_02748 FGSG_04092 FGSG_04512 FGSG_04828 FGSG_04930 FGSG_04994 FGSG_05149 FGSG_09218 FGSG_09381 FGSG_09830 FGSG_10080 FGSG_10920 FGSG_11021 FGSG_11024 FGSG_11792 FGSG_12368 FGSG_13552	0.0536393	0.59961
01.20.25 metabolism of secondary products derived from L-valin, L-leucin and L-isoleucin	FGSG_09321	0.122695	0.600054
34.11.03 chemoperception and response	FGSG_00046 FGSG_01410 FGSG_01523 FGSG_02786 FGSG_04032 FGSG_04223 FGSG_05574 FGSG_06771 FGSG_07687 FGSG_09019 FGSG_09156 FGSG_09313 FGSG_10098 FGSG_12497	0.113174	0.600398
20.09.07.05 intra Golgi transport	FGSG_04168 FGSG_07172 FGSG_10740	0.0806375	0.600941
01.02.03 sulfur metabolism	FGSG_08875 FGSG_09532	0.132535	0.601208
14.07.02.02 N-directed glycosylation, deglycosylation	FGSG_01640 FGSG_02598 FGSG_04930	0.115448	0.602256
32.10 degradation / modification of foreign (exogenous) compounds	FGSG_01523 FGSG_03194 FGSG_04223 FGSG_11006	0.0659269	0.606915
01.02.03.04 conjunction of sulfate	FGSG_08875	0.0426921	0.607392
01.02.07.03 regulation of sulphur metabolism	FGSG_06922	0.0835645	0.608272
01.20.17.09 metabolism of alkaloids	FGSG_01523 FGSG_04223 FGSG_13755	0.0806375	0.615598
42.02 eukaryotic plasma membrane	FGSG_13084 FGSG_13231	0.0652391	0.618783
01.05.03 polysaccharide metabolism	FGSG_01523 FGSG_01640 FGSG_02354 FGSG_02651 FGSG_03194 FGSG_03269 FGSG_04223 FGSG_04930 FGSG_05292 FGSG_10282 FGSG_10920 FGSG_11006 FGSG_12039	0.0795808	0.622719
20.09.18.09.01 endocytosis	FGSG_00986 FGSG_01410 FGSG_04032 FGSG_04980 FGSG_05470 FGSG_07172 FGSG_09313	0.0779906	0.625924
16.17.09 heavy metal binding (Cu, Fe, Zn)	FGSG_01000 FGSG_02640 FGSG_02748 FGSG_04092 FGSG_04828 FGSG_04994 FGSG_09218 FGSG_09830 FGSG_10080 FGSG_10920 FGSG_11021 FGSG_11024 FGSG_11792 FGSG_12368 FGSG_13552	0.0625114	0.631163
20.09.16.01 Type I protein secretion system (ABC-type transport systems)	FGSG_02786 FGSG_05076 FGSG_06771 FGSG_08312	0.0605559	0.6318
40.01.05 growth regulators / regulation of cell size	FGSG_04032 FGSG_10061	0.0652391	0.63812
20.09.18.09 vesicular cellular import	FGSG_00986 FGSG_01410 FGSG_04032 FGSG_04980 FGSG_05470 FGSG_07172 FGSG_09313	0.0779906	0.642396
42.01 cell wall	FGSG_01410 FGSG_02651 FGSG_05942 FGSG_06767 FGSG_07016 FGSG_08492 FGSG_08673 FGSG_09312 FGSG_09471 FGSG_10920 FGSG_12039	0.144173	0.644658
20.01.27 drug/toxin transport	FGSG_02786 FGSG_03772 FGSG_04799 FGSG_05076 FGSG_05149 FGSG_06771 FGSG_08312 FGSG_10098 FGSG_13888	0.0600332	0.647945
14.13.04.02 vacuolar protein degradation	FGSG_00192 FGSG_06895	0.147379	0.649713
32.10.07 degradation / modification of foreign (exogenous) polysaccharides	FGSG_03194 FGSG_11006	0.077541	0.655955
16.19 nucleotide/nucleoside/nucleobase binding	FGSG_00046 FGSG_00420 FGSG_00442 FGSG_01265 FGSG_01410 FGSG_02786 FGSG_04032 FGSG_04343 FGSG_04512 FGSG_05076 FGSG_05149 FGSG_06771 FGSG_06922 FGSG_07017 FGSG_07172 FGSG_07687 FGSG_08312 FGSG_08373 FGSG_08597 FGSG_09313 FGSG_09471 FGSG_09672 FGSG_09728 FGSG_09764 FGSG_13556	0.151698	0.659463
10.01.05.03.01 meiotic recombination	FGSG_08596 FGSG_09728	0.077541	0.674176
14.07.11 protein processing (proteolytic)	FGSG_01338 FGSG_02748 FGSG_09156 FGSG_09672 FGSG_10740 FGSG_11021	0.233698	0.68362
34.07.01 cell-cell adhesion	FGSG_01265	0.230358	0.686685
18.02.01.02.03 protease inhibitor	FGSG_06767	0.160157	0.6867
01.01.13 regulation of amino acid metabolism	FGSG_04998 FGSG_06922	0.162538	0.687493
16.21 complex cofactor/cosubstrate/vitamine binding	FGSG_00578 FGSG_01000 FGSG_01523 FGSG_02117 FGSG_02346 FGSG_04092 FGSG_04223 FGSG_04828 FGSG_04829 FGSG_05960 FGSG_06215 FGSG_06606 FGSG_08620 FGSG_09195 FGSG_09197 FGSG_09786 FGSG_10920 FGSG_11024	0.232862	0.687603
40.10.02.03.02 induction of apoptosis by intracellular signals	FGSG_09728	0.196022	0.68938
20.09.14 cytoskeleton-dependent transport	FGSG_01410 FGSG_07172 FGSG_08668 FGSG_10740	0.0773826	0.692022
20.09.18.09.01.01 receptor-mediated endocytosis	FGSG_04980	0.230358	0.693288
34.05.02 motor activity	FGSG_01410	0.196022	0.697214
34.11.09 temperature perception and response	FGSG_00442 FGSG_09471	0.225309	0.698234
30.05.02.24 G-protein coupled receptor signalling pathway	FGSG_02748 FGSG_10740	0.241313	0.699361
14.07 protein modification	FGSG_00192 FGSG_01338 FGSG_01640 FGSG_02598 FGSG_02640 FGSG_02748 FGSG_03363 FGSG_04032 FGSG_04911 FGSG_04930 FGSG_04980 FGSG_04982 FGSG_05924 FGSG_06767 FGSG_06922 FGSG_06957 FGSG_08544 FGSG_08668 FGSG_09156 FGSG_09218 FGSG_09313 FGSG_09471 FGSG_09672 FGSG_10740 FGSG_11021 FGSG_11915 FGSG_13552	0.169833	0.699444
18.02.01.01.03 protease activator	FGSG_05470	0.230358	0.700019
34.11.03.13 osmosensing and response	FGSG_01410 FGSG_01523 FGSG_04223 FGSG_05574	0.243898	0.700368
34.11 cellular sensing and response to external stimulus	FGSG_00046 FGSG_00442 FGSG_01410 FGSG_01523 FGSG_02748 FGSG_02786 FGSG_04032 FGSG_04223 FGSG_04512 FGSG_05574 FGSG_06771 FGSG_07687 FGSG_09019 FGSG_09156 FGSG_09313 FGSG_09471 FGSG_10098 FGSG_12497	0.208117	0.700437
10.01.05 DNA recombination and DNA repair	FGSG_02540 FGSG_04032 FGSG_05924 FGSG_05949 FGSG_06767 FGSG_08299 FGSG_08596 FGSG_08597 FGSG_08852 FGSG_09728 FGSG_12711	0.168252	0.702173
16.17.07 magnesium binding	FGSG_01265 FGSG_04512 FGSG_05149 FGSG_09381	0.207205	0.704946
30.01.09.11 polyphosphoinositol mediated signal transduction	FGSG_04998 FGSG_08790	0.225309	0.705217
34.01.03.01 homeostasis of sulfate	FGSG_06922	0.196022	0.705228
02.45.11 conversion to kinetic energy (e.g. movement)	FGSG_01410	0.230358	0.706882
18 REGULATION OF METABOLISM AND PROTEIN FUNCTION	FGSG_00986 FGSG_01338 FGSG_04105 FGSG_04168 FGSG_05470 FGSG_06767 FGSG_08467 FGSG_08673 FGSG_09218 FGSG_09471 FGSG_09642 FGSG_09672 FGSG_11915	0.205754	0.707702
10.01.05.01 DNA repair	FGSG_02540 FGSG_04032 FGSG_05924 FGSG_06767 FGSG_08299 FGSG_08597 FGSG_08852 FGSG_09728 FGSG_12711	0.212554	0.707759
20.01.26 neurotransmitter transport	FGSG_04512 FGSG_04980	0.225309	0.71234
14.07.09 posttranslational modification of amino acids (e.g. hydroxylation, methylation)	FGSG_05924 FGSG_09218 FGSG_13552	0.186684	0.712585
30.07 regulation of signal transduction	FGSG_02748	0.196022	0.713428
18.02.01 enzymatic activity regulation / enzyme regulator	FGSG_00986 FGSG_01338 FGSG_05470 FGSG_06767 FGSG_08467 FGSG_08673 FGSG_09218 FGSG_09471 FGSG_09642 FGSG_09672	0.205511	0.71472
14.13.04 lysosomal and vacuolar protein degradation	FGSG_00192 FGSG_06895 FGSG_10740	0.175873	0.714911
41.01 fungal/microorganismic development	FGSG_07687 FGSG_09471 FGSG_09627 FGSG_10061	0.180841	0.716498
32.05.01.03 chemical agent resistance	FGSG_03772 FGSG_05890 FGSG_08312	0.2545	0.717644
18.02.01.02 enzyme inhibitor	FGSG_00986 FGSG_06767	0.225309	0.719609
42.19 peroxisome	FGSG_04032 FGSG_07172	0.193591	0.721357
11.02.03.04.01 transcription activation	FGSG_01293 FGSG_06810 FGSG_11792	0.186684	0.721382
16.17.03 potassium binding	FGSG_04512	0.196022	0.721821
32.05.01 resistance proteins	FGSG_00046 FGSG_02786 FGSG_03772 FGSG_05721 FGSG_05890 FGSG_06771 FGSG_08312 FGSG_10098	0.219705	0.723869
16.17.01 calcium binding	FGSG_00986 FGSG_01265 FGSG_04930	0.2545	0.724168
41 DEVELOPMENT (Systemic)	FGSG_07687 FGSG_09471 FGSG_09627 FGSG_10061	0.180841	0.725684
16.09 lipid binding	FGSG_00986 FGSG_10061	0.225309	0.727028
32.07.05 detoxification by export	FGSG_02786 FGSG_03772 FGSG_04799 FGSG_06771 FGSG_08312 FGSG_10098	0.192832	0.727187
10.03.02 meiosis	FGSG_00510 FGSG_05949 FGSG_09313 FGSG_09471 FGSG_09728	0.223944	0.730151
01.06.02.02 glycolipid metabolism	FGSG_01530 FGSG_01640 FGSG_13231	0.186684	0.7304
18.02 regulation of protein activity	FGSG_00986 FGSG_01338 FGSG_04105 FGSG_04168 FGSG_05470 FGSG_06767 FGSG_08467 FGSG_08673 FGSG_09218 FGSG_09471 FGSG_09642 FGSG_09672	0.273911	0.765483
01.05.13 transfer of activated C-1 groups	FGSG_01000 FGSG_04092 FGSG_11024	0.277865	0.769661
20.09.05 non-vesicular ER transport	FGSG_09471	0.2947	0.781703
16.01.01 receptor binding	FGSG_10740	0.2947	0.788384
14.07.07 modification by ubiquitin-related proteins	FGSG_04032 FGSG_06922	0.305487	0.790227
40.10.02 apoptosis (type I programmed cell death)	FGSG_00986 FGSG_03497 FGSG_09471 FGSG_09728	0.30122	0.792286
01.06.02.01 phospholipid metabolism	FGSG_04998 FGSG_05890 FGSG_06370 FGSG_09402	0.291534	0.793479
01.05.07 C-3 compound metabolism	FGSG_07017	0.2947	0.795181
32.01.05 heat shock response	FGSG_01523 FGSG_04223 FGSG_09471	0.289626	0.795201
14.07.01 modification with fatty acids (e.g. myristylation, palmitylation, farnesylation)	FGSG_03363 FGSG_04980	0.305487	0.796812
20.01.15 electron transport	FGSG_00578 FGSG_01265 FGSG_01972 FGSG_02118 FGSG_04512 FGSG_04828 FGSG_05470 FGSG_06215 FGSG_08377 FGSG_08620 FGSG_09684 FGSG_09786 FGSG_11915 FGSG_12179	0.314587	0.807095
18.02.03 guanyl-nucleotide exchange factor (GEF)	FGSG_04168	0.324828	0.813368
14.01 protein folding and stabilization	FGSG_06014 FGSG_09380 FGSG_09471 FGSG_09672 FGSG_11915	0.331031	0.815849
11.02.03.04.03 transcription repression	FGSG_09218 FGSG_13552	0.321424	0.817932
14.07.11.01 autoproteolytic processing	FGSG_10740	0.324828	0.819928
99 UNCLASSIFIED PROTEINS	FGSG_00045 FGSG_00050 FGSG_00054 FGSG_00130 FGSG_00183 FGSG_00209 FGSG_00237 FGSG_00239 FGSG_00314 FGSG_00354 FGSG_00389 FGSG_00446 FGSG_00550 FGSG_00594 FGSG_00603 FGSG_00680 FGSG_00692 FGSG_00698 FGSG_00849 FGSG_00876 FGSG_00927 FGSG_01045 FGSG_01047 FGSG_01181 FGSG_01239 FGSG_01256 FGSG_01289 FGSG_01341 FGSG_01363 FGSG_01458 FGSG_01459 FGSG_01485 FGSG_01507 FGSG_01533 FGSG_01555 FGSG_01589 FGS…	0.336171	0.822042
02.01 glycolysis and gluconeogenesis	FGSG_02640 FGSG_04223 FGSG_04343 FGSG_09313 FGSG_12368	0.331031	0.822324
43.01.03.06 hyphae formation	FGSG_09019	0.353671	0.84503
42.27 extracellular / secretion proteins	FGSG_11006	0.353671	0.85153
10.01.05.03 DNA recombination	FGSG_08596 FGSG_08597 FGSG_09728	0.360509	0.854844
11.04.03.11 control of mRNA stability	FGSG_04619	0.353671	0.858131
43 CELL TYPE DIFFERENTIATION	FGSG_00192 FGSG_01410 FGSG_02748 FGSG_03194 FGSG_04032 FGSG_04998 FGSG_06606 FGSG_07016 FGSG_08597 FGSG_09019 FGSG_09313 FGSG_09471 FGSG_12497	0.368305	0.866762
01.01.06.06.01.01 diaminopimelic acid pathway	FGSG_05048	0.381284	0.890611
30.05.02 non-enzymatic receptor mediated signalling	FGSG_02748 FGSG_10740	0.399326	0.899201
40.10 cell death	FGSG_00986 FGSG_03497 FGSG_09471 FGSG_09728	0.389211	0.902392
40.10.02.03 induction of apoptosis	FGSG_09728	0.407719	0.905078
01.05.09 aminosaccharide metabolism	FGSG_02354 FGSG_05624	0.399326	0.905717
18.01.07 regulation by binding / dissociation	FGSG_01338 FGSG_09218 FGSG_11915	0.395661	0.910602
10.03.04.07 nuclear division	FGSG_09313	0.407719	0.911543
01.01.09.06 metabolism of tryptophan	FGSG_04828 FGSG_04829	0.399326	0.912328
16.03.01 DNA binding	FGSG_01307 FGSG_05924 FGSG_06606 FGSG_06767 FGSG_08597 FGSG_09728 FGSG_10517 FGSG_13552	0.421067	0.915236
32.01.09 DNA damage response	FGSG_04032 FGSG_06767 FGSG_09728	0.418813	0.916703
20.09.03 peroxisomal transport	FGSG_09380	0.433026	0.922022
14.10 assembly of protein complexes	FGSG_04032 FGSG_05470 FGSG_05889 FGSG_06922 FGSG_08492 FGSG_09267 FGSG_09313 FGSG_09471	0.427598	0.923021
32.01.07 unfolded protein response (e.g. ER quality control)	FGSG_04032 FGSG_09313 FGSG_09471	0.418813	0.923158
01.02.07 regulation of nitrogen, sulfur and selenium metabolism	FGSG_06922 FGSG_09532	0.444044	0.926571
01.03.10 metabolism of cyclic and unusual nucleotides	FGSG_08875	0.433026	0.928337
01.05.02 sugar, glucoside, polyol and carboxylate metabolism	FGSG_00578 FGSG_01523 FGSG_01640 FGSG_03194 FGSG_03269 FGSG_04223 FGSG_04343 FGSG_04930 FGSG_05924 FGSG_10615 FGSG_11006	0.443108	0.930825
14.07.02 modification with sugar residues (e.g. glycosylation, deglycosylation)	FGSG_01640 FGSG_02598 FGSG_04930	0.441665	0.934061
34.01.01.03 homeostasis of protons	FGSG_00268 FGSG_04512 FGSG_05470	0.50789	0.975273
01.05.09.04 aminosaccharide anabolism	FGSG_05624	0.480449	0.976496
20.09 transport routes	FGSG_00046 FGSG_00986 FGSG_01265 FGSG_01358 FGSG_01410 FGSG_02598 FGSG_02771 FGSG_02786 FGSG_03772 FGSG_03957 FGSG_04032 FGSG_04168 FGSG_04512 FGSG_04799 FGSG_04980 FGSG_05076 FGSG_05470 FGSG_05574 FGSG_06771 FGSG_07172 FGSG_07416 FGSG_08312 FGSG_08492 FGSG_08668 FGSG_08805 FGSG_09031 FGSG_09163 FGSG_09313 FGSG_09380 FGSG_09402 FGSG_09471 FGSG_09968 FGSG_10098 FGSG_10740 FGSG_11044 FGSG_11480 FGS…	0.48674	0.9766
34.11.03.07 pheromone response, mating-type determination, sex-specific proteins	FGSG_04032 FGSG_07687 FGSG_09019 FGSG_09156 FGSG_09313 FGSG_12497	0.474598	0.977296
32.01.03 osmotic and salt stress response	FGSG_01410 FGSG_01523 FGSG_04223 FGSG_09532	0.512502	0.97813
01.01.06.05 metabolism of methionine	FGSG_08875 FGSG_09532	0.472808	0.980059
42.04 cytoskeleton/structural proteins	FGSG_00510 FGSG_01265 FGSG_01410 FGSG_04032 FGSG_07016 FGSG_10740	0.504341	0.980489
34.01.01.01 homeostasis of metal ions (Na, K, Ca etc.)	FGSG_00986 FGSG_01265 FGSG_04512 FGSG_05470 FGSG_05574 FGSG_08312 FGSG_09020 FGSG_09471	0.48588	0.981164
20 CELLULAR TRANSPORT, TRANSPORT FACILITIES AND TRANSPORT ROUTES	FGSG_00046 FGSG_00268 FGSG_00578 FGSG_00986 FGSG_01265 FGSG_01358 FGSG_01410 FGSG_01972 FGSG_02118 FGSG_02598 FGSG_02771 FGSG_02786 FGSG_03363 FGSG_03772 FGSG_03957 FGSG_04032 FGSG_04168 FGSG_04512 FGSG_04799 FGSG_04828 FGSG_04980 FGSG_05076 FGSG_05149 FGSG_05470 FGSG_05574 FGSG_05890 FGSG_06215 FGSG_06771 FGSG_07172 FGSG_07315 FGSG_07416 FGSG_08312 FGSG_08373 FGSG_08377 FGSG_08492 FGSG_08620 FGS…	0.507867	0.98125
01.01.06.06.02 degradation of lysine	FGSG_09321	0.480449	0.982878
42.08 Golgi	FGSG_08492	0.502653	0.983315
32.07.07.03 glutathione conjugation reaction	FGSG_13223	0.502653	0.9895
02.16 fermentation	FGSG_00053 FGSG_01523 FGSG_04223 FGSG_08596 FGSG_12368	0.524045	0.994098
20.01.01.01 cation transport (H+, Na+, K+, Ca2+ , NH4+, etc.)	FGSG_01265 FGSG_04512 FGSG_05149 FGSG_05470 FGSG_05574 FGSG_06771 FGSG_08312 FGSG_09020	0.498642	0.994108
18.02.05 regulator of G-protein signalling	FGSG_04105	0.502653	0.995762
43.01.03.09 development of asco- basidio- or zygospore	FGSG_00192 FGSG_04032 FGSG_04998 FGSG_09313	1	1
43.01.03.05 budding, cell polarity and filament formation	FGSG_01410 FGSG_03194 FGSG_07016	1	1.00321
43.01.03 fungal and other eukaryotic cell type differentiation	FGSG_00192 FGSG_01410 FGSG_03194 FGSG_04032 FGSG_04998 FGSG_07016 FGSG_09019 FGSG_09313 FGSG_12497	1	1.00643
43.01 fungal/microorganismic cell type differentiation	FGSG_00192 FGSG_01410 FGSG_03194 FGSG_04032 FGSG_04998 FGSG_07016 FGSG_09019 FGSG_09313 FGSG_12497	1	1.00968
42.16 mitochondrion	FGSG_07172	1	1.01294
42.04.05 microtubule cytoskeleton	FGSG_04032 FGSG_10740	0.540609	1.01324
01.05.09.07 aminosaccharide catabolism	FGSG_02354	0.544261	1.01401
42.10.03 organization of chromosome structure	FGSG_09218 FGSG_13552	1	1.01623
01.01.06.06 metabolism of lysine	FGSG_05048 FGSG_09321	0.540609	1.01934
42.10 nucleus	FGSG_09218 FGSG_09313 FGSG_09471 FGSG_13552	1	1.01954
42.04.03 actin cytoskeleton	FGSG_01265	1	1.02288
42 BIOGENESIS OF CELLULAR COMPONENTS	FGSG_00510 FGSG_01265 FGSG_01410 FGSG_02651 FGSG_04032 FGSG_04980 FGSG_05470 FGSG_05942 FGSG_06767 FGSG_07016 FGSG_07172 FGSG_08492 FGSG_08673 FGSG_09218 FGSG_09312 FGSG_09313 FGSG_09471 FGSG_10740 FGSG_10920 FGSG_11006 FGSG_12039 FGSG_13084 FGSG_13231 FGSG_13552	1	1.02623
40.01.03 directional cell growth (morphogenesis)	FGSG_07016	1	1.02961
40.01 cell growth / morphogenesis	FGSG_04032 FGSG_07016 FGSG_09313 FGSG_10061	1	1.033
40 CELL FATE	FGSG_00986 FGSG_03497 FGSG_04032 FGSG_07016 FGSG_09313 FGSG_09471 FGSG_09728 FGSG_10061	1	1.03642
34.07 cell adhesion	FGSG_01265	1	1.03987
34.05 cell motility	FGSG_01410 FGSG_04512	1	1.04333
01.04.04 regulation of phosphate metabolism	FGSG_09218	0.563742	1.04409
34.01.03 homeostasis of anions	FGSG_06922	1	1.04682
34.01.01 homeostasis of cations	FGSG_00268 FGSG_00986 FGSG_01265 FGSG_04512 FGSG_05470 FGSG_05574 FGSG_08312 FGSG_09020 FGSG_09471	1	1.05034
34.01 homeostasis	FGSG_00268 FGSG_00986 FGSG_01265 FGSG_04512 FGSG_05470 FGSG_05574 FGSG_06922 FGSG_08312 FGSG_09020 FGSG_09471	1	1.05387
34 INTERACTION WITH THE ENVIRONMENT	FGSG_00046 FGSG_00268 FGSG_00442 FGSG_00986 FGSG_01265 FGSG_01410 FGSG_01523 FGSG_02748 FGSG_02786 FGSG_04032 FGSG_04223 FGSG_04512 FGSG_05470 FGSG_05574 FGSG_06771 FGSG_06922 FGSG_07687 FGSG_08312 FGSG_09019 FGSG_09020 FGSG_09156 FGSG_09313 FGSG_09471 FGSG_10098 FGSG_12497	1	1.05743
12.04.02 translation elongation	FGSG_13556	0.582392	1.05982
32.07.07 oxygen and radical detoxification	FGSG_13223	1	1.06102
32.05.05.01 toxins	FGSG_10098	1	1.06463
01.02.02 nitrogen metabolism	FGSG_04829 FGSG_09684	0.578293	1.06474
01.20.19.01 metabolism of porphyrins	FGSG_10080	0.582392	1.06602
32.05.03 defense related proteins	FGSG_02117 FGSG_05942	1	1.06826
32.01.11 nutrient starvation response	FGSG_00192	1	1.07192
32.01.01 oxidative stress response	FGSG_08312 FGSG_09218 FGSG_13223	1	1.0756
30.05 transmembrane signal transduction	FGSG_02748 FGSG_10740 FGSG_13888	1	1.07931
30.01.09 second messenger mediated signal transduction	FGSG_04998 FGSG_08790	1	1.08304
41.01.01 mating (fertilization)	FGSG_09471	0.617339	1.08554
30.05.01 receptor enzyme mediated signalling	FGSG_13888	0.600247	1.086
30.01.05.01 protein kinase	FGSG_01265 FGSG_04032	1	1.08681
30.01.05 enzyme mediated signal transduction	FGSG_01265 FGSG_04032	1	1.09059
11.02.03.01.01 transcription initiation	FGSG_08299	0.617339	1.09168
30.01 cellular signalling	FGSG_01265 FGSG_02645 FGSG_02748 FGSG_04032 FGSG_04982 FGSG_04998 FGSG_06957 FGSG_07687 FGSG_08790	1	1.09441
10.03.01.01.09 G2/M transition of mitotic cell cycle	FGSG_06922	0.633701	1.09585
01.05.08.07 C-4 compound catabolism	FGSG_00578	0.617339	1.09788
30 CELLULAR COMMUNICATION/SIGNAL TRANSDUCTION MECHANISM	FGSG_01265 FGSG_02645 FGSG_02748 FGSG_04032 FGSG_04982 FGSG_04998 FGSG_06957 FGSG_07687 FGSG_08790 FGSG_10740 FGSG_13888	1	1.09825
01.20.19 metabolism of secondary products derived from glycine, L-serine and L-alanine	FGSG_10080	0.633701	1.10194
20.09.18.07 non-vesicular cellular import	FGSG_03957 FGSG_05574 FGSG_11480	1	1.10211
01.02.02.09 catabolism of nitrogenous compounds	FGSG_09684	0.617339	1.10415
20.09.18 cellular import	FGSG_00986 FGSG_01410 FGSG_03957 FGSG_04032 FGSG_04980 FGSG_05470 FGSG_05574 FGSG_07172 FGSG_09313 FGSG_11480	1	1.10601
01.01.06.05.01 biosynthesis of methionine	FGSG_09532	0.633701	1.10809
20.09.16.09.03 exocytosis	FGSG_01410	1	1.10993
01.01.05.03 metabolism of urea (urea cycle)	FGSG_05048	0.617339	1.1105
20.09.16.09 vesicular cellular export	FGSG_01410	1	1.11388
20.09.07.03 ER to Golgi transport	FGSG_04168	1	1.11786
20.09.04 mitochondrial transport	FGSG_05574 FGSG_09471	1	1.12186
20.09.01 nuclear transport	FGSG_09471	1	1.1259
20.03.02.03.01 proton driven antiporter	FGSG_10098	1	1.12996
20.03.02.03 antiporter	FGSG_10098	1	1.13406
20.03.02 carrier (electrochemical potential-driven transport)	FGSG_10098	1	1.13818
20.03 transport facilities	FGSG_00046 FGSG_01265 FGSG_02786 FGSG_03772 FGSG_03957 FGSG_04512 FGSG_05076 FGSG_05149 FGSG_05470 FGSG_05574 FGSG_06771 FGSG_08312 FGSG_08373 FGSG_08620 FGSG_09020 FGSG_09471 FGSG_10098 FGSG_13660	1	1.14234
20.01.25 vitamine/cofactor transport	FGSG_00046 FGSG_08805	1	1.14652
20.01.17 nucleotide/nucleoside/nucleobase transport	FGSG_02598	1	1.15074
20.01.11 amine / polyamine transport	FGSG_10098	1	1.15498
20.01.10 protein transport	FGSG_00268 FGSG_05149 FGSG_09020 FGSG_09471 FGSG_10740	1	1.15926
20.01.07 amino acid/amino acid derivatives transport	FGSG_00268 FGSG_05574	1	1.16357
20.01.03.01 sugar transport	FGSG_02598	1	1.16791
20.01.03 C-compound and carbohydrate transport	FGSG_00046 FGSG_02598 FGSG_03957 FGSG_05574 FGSG_06771 FGSG_08312 FGSG_11480	1	1.17228
20.01.01.01.01 heavy metal ion transport (Cu+, Fe3+, etc.)	FGSG_01265 FGSG_04512 FGSG_05574	1	1.17669
20.01.01 ion transport	FGSG_01265 FGSG_04512 FGSG_05149 FGSG_05470 FGSG_05574 FGSG_06771 FGSG_08312 FGSG_09020	1	1.18113
20.01 transported compounds (substrates)	FGSG_00046 FGSG_00268 FGSG_00578 FGSG_01265 FGSG_01972 FGSG_02118 FGSG_02598 FGSG_02786 FGSG_03363 FGSG_03772 FGSG_03957 FGSG_04512 FGSG_04799 FGSG_04828 FGSG_04980 FGSG_05076 FGSG_05149 FGSG_05470 FGSG_05574 FGSG_05890 FGSG_06215 FGSG_06771 FGSG_07315 FGSG_08312 FGSG_08377 FGSG_08620 FGSG_08805 FGSG_09020 FGSG_09471 FGSG_09684 FGSG_09786 FGSG_10098 FGSG_10740 FGSG_11480 FGSG_11915 FGSG_12179 FGS…	1	1.18561
18.02.01.01 enzyme activator	FGSG_05470	1	1.19011
18.01 regulation by	FGSG_01338 FGSG_05470 FGSG_09218 FGSG_11915	1	1.19466
16.21.17 pyridoxal phosphate binding	FGSG_04829	1	1.19923
16.21.07 NAD/NADP binding	FGSG_00578 FGSG_01523 FGSG_02346 FGSG_04223 FGSG_06606 FGSG_09197 FGSG_09786 FGSG_10920	1	1.20385
16.21.05 FAD/FMN binding	FGSG_06215 FGSG_09786	1	1.20849
16.19.05 GTP binding	FGSG_07687 FGSG_13556	1	1.21318
16.03.03 RNA binding	FGSG_00442 FGSG_08597	1	1.2179
16.03 nucleic acid binding	FGSG_00442 FGSG_01307 FGSG_05924 FGSG_06606 FGSG_06767 FGSG_08597 FGSG_09728 FGSG_10517 FGSG_13552	1	1.22266
16.01 protein binding	FGSG_00420 FGSG_00986 FGSG_01338 FGSG_01410 FGSG_02640 FGSG_04032 FGSG_04343 FGSG_04512 FGSG_05470 FGSG_05924 FGSG_06606 FGSG_06767 FGSG_06922 FGSG_07172 FGSG_08299 FGSG_08668 FGSG_09218 FGSG_09313 FGSG_09471 FGSG_09672 FGSG_09728 FGSG_10740 FGSG_11915 FGSG_12878 FGSG_13552 FGSG_13556	1	1.22745
16 PROTEIN WITH BINDING FUNCTION OR COFACTOR REQUIREMENT (structural or catalytic)	FGSG_00046 FGSG_00420 FGSG_00442 FGSG_00578 FGSG_00986 FGSG_01000 FGSG_01265 FGSG_01307 FGSG_01338 FGSG_01410 FGSG_01523 FGSG_02117 FGSG_02346 FGSG_02640 FGSG_02748 FGSG_02786 FGSG_04032 FGSG_04092 FGSG_04223 FGSG_04343 FGSG_04512 FGSG_04828 FGSG_04829 FGSG_04930 FGSG_04994 FGSG_05076 FGSG_05149 FGSG_05470 FGSG_05924 FGSG_05960 FGSG_06215 FGSG_06606 FGSG_06767 FGSG_06771 FGSG_06922 FGSG_07017 FGS…	1	1.23228
14.07.04 modification by acetylation, deacetylation	FGSG_09218	1	1.23715
14.07.03 modification by phosphorylation, dephosphorylation, autophosphorylation	FGSG_04982 FGSG_06957	1	1.24206
14.04 protein targeting, sorting and translocation	FGSG_00420 FGSG_05470 FGSG_07172 FGSG_07416 FGSG_08492 FGSG_09163 FGSG_09471 FGSG_10740	1	1.24701
12.04.01 translation initiation	FGSG_07146 FGSG_08597	1	1.252
12.04 translation	FGSG_07146 FGSG_08597 FGSG_13556	1	1.25703
12 PROTEIN SYNTHESIS	FGSG_07146 FGSG_08597 FGSG_13556	1	1.2621
11.04.03.01 splicing	FGSG_08597 FGSG_13556	1	1.26721
11.04.03 mRNA processing (splicing, 5'-, 3'-end processing)	FGSG_04619 FGSG_08597 FGSG_13556	1	1.27236
11.04.01 rRNA processing	FGSG_08597	1	1.27755
11.04 RNA processing	FGSG_04619 FGSG_08597 FGSG_13556	1	1.28279
11.02.03.04 transcriptional control	FGSG_01293 FGSG_01307 FGSG_04032 FGSG_04619 FGSG_04998 FGSG_06810 FGSG_08299 FGSG_09218 FGSG_09410 FGSG_09829 FGSG_10517 FGSG_11792 FGSG_13552	1	1.28807
11.02.03.01 general transcription activities	FGSG_08299	1	1.29339
11.02.03 mRNA synthesis	FGSG_01293 FGSG_01307 FGSG_04032 FGSG_04619 FGSG_04998 FGSG_06810 FGSG_08299 FGSG_09218 FGSG_09410 FGSG_09829 FGSG_10517 FGSG_11792 FGSG_13552 FGSG_13556	1	1.29876
11.02 RNA synthesis	FGSG_01293 FGSG_01307 FGSG_04032 FGSG_04619 FGSG_04998 FGSG_06810 FGSG_08299 FGSG_08597 FGSG_09218 FGSG_09410 FGSG_09829 FGSG_10517 FGSG_11792 FGSG_13552 FGSG_13556	1	1.30417
11 TRANSCRIPTION	FGSG_01293 FGSG_01307 FGSG_04032 FGSG_04619 FGSG_04998 FGSG_06810 FGSG_08299 FGSG_08597 FGSG_09218 FGSG_09410 FGSG_09829 FGSG_10517 FGSG_11792 FGSG_13552 FGSG_13556	1	1.30962
10.03.04.05 chromosome segregation/division	FGSG_06922	1	1.31513
10.03.04 nuclear and chromosomal cycle	FGSG_06922 FGSG_09313	1	1.32068
10.03.03 cytokinesis (cell division) /septum formation and hydrolysis	FGSG_04032 FGSG_09218 FGSG_10061 FGSG_11703	1	1.32627
10.03.01.03 cell cycle checkpoints (checkpoints of morphogenesis, DNA-damage,-replication, mitotic phase and spindle)	FGSG_06767	1	1.33191
10.03.01.01.11 M phase	FGSG_09218	1	1.33761
10.03.01.01.03 G1/S transition of mitotic cell cycle	FGSG_06922	1	1.34335
10.03.01.01 mitotic cell cycle	FGSG_04032 FGSG_06922 FGSG_09218 FGSG_09313	1	1.34914
10.03.01 mitotic cell cycle and cell cycle control	FGSG_04032 FGSG_06767 FGSG_06922 FGSG_08467 FGSG_09218 FGSG_09313 FGSG_09471	1	1.35498
10.03 cell cycle	FGSG_00510 FGSG_04032 FGSG_05949 FGSG_06767 FGSG_06922 FGSG_08467 FGSG_09218 FGSG_09313 FGSG_09471 FGSG_09728 FGSG_10061 FGSG_11703	1	1.36087
10.01.09.05 DNA conformation modification (e.g. chromatin)	FGSG_09218 FGSG_13552	1	1.36681
10.01.09 DNA restriction or modification	FGSG_09218 FGSG_13552	1	1.37281
10.01.03 DNA synthesis and replication	FGSG_09471	1	1.37885
10.01.02 DNA topology	FGSG_08597	1	1.38496
10.01 DNA processing	FGSG_02540 FGSG_04032 FGSG_05924 FGSG_05949 FGSG_06767 FGSG_08299 FGSG_08596 FGSG_08597 FGSG_08852 FGSG_09218 FGSG_09471 FGSG_09728 FGSG_12711 FGSG_13552	1	1.39111
10 CELL CYCLE AND DNA PROCESSING	FGSG_00510 FGSG_02540 FGSG_04032 FGSG_05924 FGSG_05949 FGSG_06767 FGSG_06922 FGSG_08299 FGSG_08467 FGSG_08596 FGSG_08597 FGSG_08852 FGSG_09218 FGSG_09313 FGSG_09471 FGSG_09728 FGSG_10061 FGSG_11703 FGSG_12711 FGSG_13552	1	1.39732
02.45 energy conversion and regeneration	FGSG_01410 FGSG_09684	1	1.40359
02.25 oxidation of fatty acids	FGSG_01972 FGSG_09321	1	1.40991
02.16.01 alcohol fermentation	FGSG_12368	1	1.41629
02.11 electron transport and membrane-associated energy conservation	FGSG_04512 FGSG_09684	1	1.42273
02.10 tricarboxylic-acid pathway (citrate cycle, Krebs cycle, TCA cycle)	FGSG_04117	1	1.42922
02.07 pentose-phosphate pathway	FGSG_00578	1	1.43578
02 ENERGY	FGSG_00053 FGSG_00578 FGSG_01410 FGSG_01523 FGSG_01972 FGSG_02640 FGSG_04117 FGSG_04223 FGSG_04343 FGSG_04512 FGSG_08596 FGSG_09313 FGSG_09321 FGSG_09684 FGSG_12368	1	1.4424
01.25.01 extracellular polysaccharide degradation	FGSG_11006	1	1.44907
01.25 extracellular metabolism	FGSG_02354 FGSG_11006	1	1.45581
01.20.35.01.01 metabolism of melanins	FGSG_00578	1	1.46262
01.20.35.01 metabolism of phenylpropanoids	FGSG_00578 FGSG_09786	1	1.46948
01.20.35 metabolism of secondary products derived from L-phenylalanine and L-tyrosine	FGSG_00578 FGSG_09786	1	1.47642
01.20.17 metabolism of secondary products derived from primary amino acids	FGSG_01523 FGSG_04223 FGSG_13755	1	1.48341
01.20 secondary metabolism	FGSG_00053 FGSG_00578 FGSG_01523 FGSG_02117 FGSG_02118 FGSG_03775 FGSG_04223 FGSG_05950 FGSG_06215 FGSG_09195 FGSG_09321 FGSG_09381 FGSG_09786 FGSG_10080 FGSG_13755	1	1.49048
01.07.01 biosynthesis of vitamins, cofactors, and prosthetic groups	FGSG_04828 FGSG_04829 FGSG_09312 FGSG_10080 FGSG_13552	1	1.49761
01.07 metabolism of vitamins, cofactors, and prosthetic groups	FGSG_00578 FGSG_01523 FGSG_04012 FGSG_04223 FGSG_04828 FGSG_04829 FGSG_09312 FGSG_10080 FGSG_13552	1	1.50481
01.06.05 fatty acid metabolism	FGSG_00578 FGSG_09321 FGSG_09830 FGSG_10374	1	1.51208
01.05.25 regulation of C-compound and carbohydrate metabolism	FGSG_04343 FGSG_06922 FGSG_08673 FGSG_11792	1	1.51942
01.05.11.07.01 aerobic aromate catabolism	FGSG_09786	1	1.52683
01.05.11.07 aromate catabolism	FGSG_09786	1	1.53431
01.05.11 aromate metabolism	FGSG_09786	1	1.54187
01.05.08 C-4 compound metabolism	FGSG_00578	1	1.5495
01.05.06.07 C-2 compound and organic acid catabolism	FGSG_12368	1	1.55721
01.05.06 C-2 compound and organic acid metabolism	FGSG_12368	1	1.565
01.05.02.07 sugar, glucoside, polyol and carboxylate catabolism	FGSG_00578 FGSG_01523 FGSG_03194 FGSG_03269 FGSG_04223 FGSG_04343 FGSG_10615 FGSG_11006	1	1.57286
01.05.02.04 sugar, glucoside, polyol and carboxylate anabolism	FGSG_01640 FGSG_03194 FGSG_04343	1	1.58081
01.05 C-compound and carbohydrate metabolism	FGSG_00053 FGSG_00271 FGSG_00578 FGSG_01000 FGSG_01430 FGSG_01523 FGSG_01640 FGSG_01972 FGSG_02354 FGSG_02651 FGSG_03194 FGSG_03269 FGSG_03775 FGSG_03957 FGSG_04092 FGSG_04223 FGSG_04343 FGSG_04346 FGSG_04930 FGSG_05292 FGSG_05624 FGSG_05924 FGSG_06922 FGSG_07017 FGSG_08312 FGSG_08596 FGSG_08673 FGSG_09321 FGSG_09494 FGSG_09786 FGSG_09947 FGSG_10282 FGSG_10615 FGSG_10920 FGSG_11006 FGSG_11024 FGS…	1	1.58883
01.04 phosphate metabolism	FGSG_00046 FGSG_01430 FGSG_02786 FGSG_04343 FGSG_04998 FGSG_05149 FGSG_06771 FGSG_07017 FGSG_08312 FGSG_09218 FGSG_09402 FGSG_09471 FGSG_09728 FGSG_09764 FGSG_13556	1	1.59694
01.03.01 purin nucleotide/nucleoside/nucleobase metabolism	FGSG_09532 FGSG_13556	1	1.60513
01.03 nucleotide/nucleoside/nucleobase metabolism	FGSG_08875 FGSG_09532 FGSG_13556	1	1.6134
01.02 nitrogen, sulfur and selenium metabolism	FGSG_02880 FGSG_04117 FGSG_04829 FGSG_06922 FGSG_08875 FGSG_09532 FGSG_09684	1	1.62176
01.01.09.05 metabolism of tyrosine	FGSG_00053	1	1.63021
01.01.09.04 metabolism of phenylalanine	FGSG_00053	1	1.63874
01.01.09 metabolism of the cysteine - aromatic group	FGSG_00053 FGSG_04828 FGSG_04829	1	1.64737
01.01.06.06.01 biosynthesis of lysine	FGSG_05048	1	1.65608
01.01.06 metabolism of the aspartate family	FGSG_05048 FGSG_08875 FGSG_09321 FGSG_09532	1	1.66489
01.01.05 metabolism of urea cycle, creatine and polyamines	FGSG_05048	1	1.6738
01.01.03.05 metabolism of arginine	FGSG_04998	1	1.6828
01.01.03.02.02 degradation of glutamate	FGSG_04117	1	1.69189
01.01.03.02 metabolism of glutamate	FGSG_04117	1	1.70109
01.01.03 assimilation of ammonia, metabolism of the glutamate group	FGSG_04117 FGSG_04998	1	1.71038
01.01 amino acid metabolism	FGSG_00053 FGSG_04117 FGSG_04223 FGSG_04828 FGSG_04829 FGSG_04998 FGSG_05048 FGSG_06922 FGSG_08596 FGSG_08875 FGSG_09321 FGSG_09532	1	1.71978

## Sheet: FunCat_decreased transcription
FUNCTIONAL CATEGORY	Genes	P value	FDR-adjusted P value
01.01 amino acid metabolism	FGSG_00186 FGSG_00296 FGSG_00454 FGSG_00478 FGSG_00718 FGSG_00810 FGSG_01053 FGSG_01086 FGSG_01395 FGSG_01422 FGSG_01433 FGSG_01486 FGSG_01573 FGSG_02145 FGSG_02427 FGSG_02482 FGSG_02657 FGSG_03605 FGSG_03694 FGSG_03941 FGSG_03993 FGSG_04024 FGSG_04260 FGSG_04287 FGSG_05087 FGSG_05187 FGSG_05221 FGSG_05223 FGSG_05295 FGSG_05482 FGSG_05623 FGSG_05696 FGSG_05713 FGSG_05831 FGSG_06041 FGSG_06093 FGS…	1.67945e-25	5.60938e-23		significant with FDR adjusted p < 0.05
01 METABOLISM	FGSG_00186 FGSG_00296 FGSG_00321 FGSG_00454 FGSG_00478 FGSG_00600 FGSG_00706 FGSG_00718 FGSG_00759 FGSG_00810 FGSG_00893 FGSG_01027 FGSG_01053 FGSG_01086 FGSG_01395 FGSG_01422 FGSG_01433 FGSG_01476 FGSG_01486 FGSG_01573 FGSG_01591 FGSG_02121 FGSG_02145 FGSG_02427 FGSG_02469 FGSG_02482 FGSG_02657 FGSG_02843 FGSG_03259 FGSG_03286 FGSG_03318 FGSG_03379 FGSG_03477 FGSG_03605 FGSG_03694 FGSG_03816 FGS…	1.11084e-18	1.8551e-16
01.01.06 metabolism of the aspartate family	FGSG_00296 FGSG_00454 FGSG_02482 FGSG_03694 FGSG_03993 FGSG_05087 FGSG_05187 FGSG_05223 FGSG_05623 FGSG_05696 FGSG_05713 FGSG_06041 FGSG_07421 FGSG_08463 FGSG_08528 FGSG_08712 FGSG_08851 FGSG_09344 FGSG_09448 FGSG_09934 FGSG_10119 FGSG_10211 FGSG_10671 FGSG_10746 FGSG_10949	1.1555e-14	1.28645e-12
02.13 respiration	FGSG_00373 FGSG_00429 FGSG_00471 FGSG_00561 FGSG_00644 FGSG_00656 FGSG_00706 FGSG_00718 FGSG_01655 FGSG_01926 FGSG_05414 FGSG_05610 FGSG_05831 FGSG_06268 FGSG_06612 FGSG_07263 FGSG_07397 FGSG_08452 FGSG_08712 FGSG_08760 FGSG_08888 FGSG_09012 FGSG_09555 FGSG_09933 FGSG_10305 FGSG_10846 FGSG_10881 FGSG_12181	1.26547e-13	1.05667e-11
01.01.09 metabolism of the cysteine - aromatic group	FGSG_00186 FGSG_00296 FGSG_00478 FGSG_00718 FGSG_00810 FGSG_01395 FGSG_01486 FGSG_02427 FGSG_02657 FGSG_03605 FGSG_03941 FGSG_04024 FGSG_04260 FGSG_04287 FGSG_05221 FGSG_05295 FGSG_05482 FGSG_05623 FGSG_05831 FGSG_06093 FGSG_07287 FGSG_07421 FGSG_08338 FGSG_09647 FGSG_09855 FGSG_09984 FGSG_10119 FGSG_10211 FGSG_10743 FGSG_10859 FGSG_13385	9.6921e-13	6.47432e-11
01.07.01 biosynthesis of vitamins, cofactors, and prosthetic groups	FGSG_00718 FGSG_01395 FGSG_01476 FGSG_02469 FGSG_02657 FGSG_04128 FGSG_04272 FGSG_05036 FGSG_05221 FGSG_05713 FGSG_05831 FGSG_06112 FGSG_07264 FGSG_08452 FGSG_08453 FGSG_08694 FGSG_08760 FGSG_09049 FGSG_09448 FGSG_09549 FGSG_09639 FGSG_10846 FGSG_10859 FGSG_10933 FGSG_13385	2.6543e-11	1.47756e-09
02 ENERGY	FGSG_00373 FGSG_00429 FGSG_00471 FGSG_00561 FGSG_00644 FGSG_00656 FGSG_00706 FGSG_00718 FGSG_01422 FGSG_01476 FGSG_01655 FGSG_01926 FGSG_03318 FGSG_03946 FGSG_04260 FGSG_05087 FGSG_05221 FGSG_05414 FGSG_05610 FGSG_05831 FGSG_06112 FGSG_06240 FGSG_06268 FGSG_06612 FGSG_07263 FGSG_07397 FGSG_08077 FGSG_08343 FGSG_08452 FGSG_08585 FGSG_08712 FGSG_08760 FGSG_08888 FGSG_09012 FGSG_09344 FGSG_09555 FGS…	1.1855e-10	5.65652e-09
02.13.03 aerobic respiration	FGSG_00561 FGSG_00644 FGSG_00706 FGSG_01926 FGSG_05610 FGSG_06268 FGSG_07263 FGSG_08452 FGSG_08712 FGSG_08760 FGSG_08888 FGSG_09012 FGSG_09933 FGSG_10305 FGSG_10846 FGSG_10881 FGSG_12181	2.11564e-10	8.83282e-09
02.11 electron transport and membrane-associated energy conservation	FGSG_00373 FGSG_00429 FGSG_00471 FGSG_00561 FGSG_00718 FGSG_01655 FGSG_01926 FGSG_03946 FGSG_05414 FGSG_05610 FGSG_05831 FGSG_06268 FGSG_07263 FGSG_08077 FGSG_08343 FGSG_09012 FGSG_09555 FGSG_10297 FGSG_10305 FGSG_10846 FGSG_10881 FGSG_12181	4.28104e-10	1.58874e-08
01.07 metabolism of vitamins, cofactors, and prosthetic groups	FGSG_00718 FGSG_01053 FGSG_01395 FGSG_01476 FGSG_02469 FGSG_02657 FGSG_04128 FGSG_04260 FGSG_04272 FGSG_05036 FGSG_05221 FGSG_05713 FGSG_05831 FGSG_05848 FGSG_06112 FGSG_06240 FGSG_07264 FGSG_07678 FGSG_08329 FGSG_08452 FGSG_08453 FGSG_08694 FGSG_08760 FGSG_09049 FGSG_09448 FGSG_09549 FGSG_09639 FGSG_10846 FGSG_10859 FGSG_10933 FGSG_12154 FGSG_13385	1.16526e-09	3.89197e-08
20.01 transported compounds (substrates)	FGSG_00067 FGSG_00195 FGSG_00226 FGSG_00373 FGSG_00429 FGSG_00471 FGSG_00561 FGSG_00644 FGSG_00706 FGSG_00718 FGSG_01027 FGSG_01395 FGSG_01591 FGSG_01926 FGSG_02143 FGSG_02145 FGSG_02439 FGSG_02494 FGSG_02499 FGSG_02657 FGSG_03032 FGSG_03259 FGSG_03317 FGSG_03477 FGSG_03799 FGSG_03946 FGSG_04182 FGSG_04215 FGSG_04260 FGSG_04352 FGSG_04426 FGSG_05159 FGSG_05160 FGSG_05414 FGSG_05610 FGSG_05831 FGS…	5.10127e-09	1.54893e-07
20.01.15 electron transport	FGSG_00373 FGSG_00429 FGSG_00471 FGSG_00561 FGSG_00644 FGSG_00706 FGSG_00718 FGSG_01027 FGSG_01395 FGSG_01926 FGSG_02657 FGSG_03259 FGSG_03946 FGSG_04260 FGSG_05414 FGSG_05610 FGSG_05831 FGSG_06112 FGSG_06268 FGSG_07263 FGSG_08077 FGSG_08343 FGSG_09344 FGSG_09555 FGSG_09812 FGSG_10297 FGSG_10305 FGSG_10671 FGSG_10881 FGSG_12181	1.62167e-08	4.51366e-07
16.21 complex cofactor/cosubstrate/vitamine binding	FGSG_00454 FGSG_00561 FGSG_00706 FGSG_00718 FGSG_01086 FGSG_01395 FGSG_01573 FGSG_01926 FGSG_02427 FGSG_02482 FGSG_02657 FGSG_03318 FGSG_04024 FGSG_04260 FGSG_04287 FGSG_05295 FGSG_05610 FGSG_05696 FGSG_05831 FGSG_06240 FGSG_06268 FGSG_08463 FGSG_08694 FGSG_09344 FGSG_09512 FGSG_09647 FGSG_09812 FGSG_10119 FGSG_10671 FGSG_10743 FGSG_10746 FGSG_10881 FGSG_13385	5.65947e-08	1.45405e-06
01.02 nitrogen, sulfur and selenium metabolism	FGSG_00454 FGSG_01433 FGSG_01573 FGSG_02121 FGSG_02482 FGSG_03259 FGSG_05050 FGSG_05221 FGSG_05831 FGSG_08077 FGSG_08255 FGSG_08463 FGSG_08528 FGSG_08712 FGSG_09448 FGSG_09512 FGSG_09833 FGSG_09855 FGSG_09934 FGSG_10317 FGSG_10677 FGSG_10746 FGSG_10914 FGSG_13714 FGSG_13821	1.99877e-07	4.76849e-06
01.20 secondary metabolism	FGSG_00321 FGSG_00478 FGSG_00718 FGSG_00893 FGSG_01395 FGSG_01476 FGSG_01573 FGSG_02427 FGSG_02843 FGSG_03318 FGSG_03605 FGSG_03838 FGSG_04024 FGSG_04287 FGSG_05087 FGSG_05159 FGSG_05295 FGSG_05623 FGSG_05831 FGSG_06094 FGSG_06240 FGSG_06437 FGSG_06477 FGSG_07397 FGSG_08338 FGSG_08453 FGSG_08742 FGSG_08760 FGSG_09448 FGSG_10119 FGSG_10626 FGSG_10859 FGSG_10933 FGSG_11386 FGSG_11456 FGSG_13385	2.55251e-07	5.68358e-06
01.01.11 metabolism of the pyruvate family (alanine, isoleucine, leucine, valine) and D-alanine	FGSG_00296 FGSG_01086 FGSG_05696 FGSG_05831 FGSG_06282 FGSG_08712 FGSG_09344 FGSG_09512 FGSG_10119 FGSG_10211 FGSG_10671 FGSG_11457 FGSG_12952	5.87073e-07	1.22552e-05
01.01.09.02 metabolism of serine	FGSG_00296 FGSG_00810 FGSG_02427 FGSG_04024 FGSG_04260 FGSG_05221 FGSG_07421 FGSG_10119 FGSG_10211	6.35788e-07	1.24914e-05
20 CELLULAR TRANSPORT, TRANSPORT FACILITIES AND TRANSPORT ROUTES	FGSG_00067 FGSG_00195 FGSG_00226 FGSG_00373 FGSG_00429 FGSG_00471 FGSG_00561 FGSG_00644 FGSG_00656 FGSG_00706 FGSG_00718 FGSG_01027 FGSG_01395 FGSG_01591 FGSG_01926 FGSG_02143 FGSG_02145 FGSG_02439 FGSG_02494 FGSG_02499 FGSG_02657 FGSG_03032 FGSG_03259 FGSG_03317 FGSG_03477 FGSG_03799 FGSG_03946 FGSG_04182 FGSG_04215 FGSG_04260 FGSG_04352 FGSG_04426 FGSG_05159 FGSG_05160 FGSG_05414 FGSG_05525 FGS…	2.81311e-06	5.21988e-05
42.16 mitochondrion	FGSG_00495 FGSG_00706 FGSG_00718 FGSG_01422 FGSG_01926 FGSG_02494 FGSG_05831 FGSG_06755 FGSG_07257 FGSG_07263 FGSG_08333 FGSG_08712 FGSG_09833 FGSG_09933 FGSG_11457 FGSG_12858	2.97697e-06	5.2332e-05
01.01.11.02 metabolism of isoleucine	FGSG_00296 FGSG_01086 FGSG_05696 FGSG_09344 FGSG_09512 FGSG_10211 FGSG_10671 FGSG_11457	3.18861e-06	5.32497e-05
20.03 transport facilities	FGSG_00067 FGSG_00226 FGSG_00373 FGSG_00429 FGSG_00471 FGSG_00644 FGSG_00656 FGSG_01591 FGSG_02143 FGSG_02439 FGSG_03032 FGSG_03477 FGSG_03799 FGSG_04182 FGSG_04352 FGSG_04426 FGSG_05159 FGSG_05160 FGSG_05414 FGSG_05848 FGSG_06300 FGSG_07397 FGSG_07616 FGSG_08341 FGSG_08343 FGSG_08802 FGSG_08985 FGSG_09933 FGSG_10297 FGSG_10305 FGSG_10317 FGSG_10531 FGSG_10809 FGSG_10881 FGSG_10919 FGSG_11079 FGS…	4.03292e-06	6.41427e-05
01.01.11.02.01 biosynthesis of isoleucine	FGSG_00296 FGSG_01086 FGSG_05696 FGSG_09344 FGSG_09512 FGSG_10671 FGSG_11457	4.65184e-06	7.06234e-05
01.01.06.04 metabolism of threonine	FGSG_00296 FGSG_05623 FGSG_05713 FGSG_07421 FGSG_10119 FGSG_10211	7.75157e-06	0.000112566
02.11.05 accessory proteins of electron transport and membrane-associated energy conservation	FGSG_00561 FGSG_01655 FGSG_01926 FGSG_05610 FGSG_06268 FGSG_09555 FGSG_10846 FGSG_10881	1.16574e-05	0.000155743
01.01.11.03.01 biosynthesis of valine	FGSG_01086 FGSG_05696 FGSG_06282 FGSG_09344 FGSG_09512 FGSG_10671	1.16454e-05	0.000162066
16.21.17 pyridoxal phosphate binding	FGSG_00454 FGSG_01573 FGSG_05295 FGSG_05696 FGSG_09512 FGSG_09647 FGSG_10119 FGSG_10743 FGSG_10746	1.98514e-05	0.000245569
02.45 energy conversion and regeneration	FGSG_00373 FGSG_00429 FGSG_00471 FGSG_00561 FGSG_00656 FGSG_00718 FGSG_05414 FGSG_05831 FGSG_06112 FGSG_06612 FGSG_08077 FGSG_09812	1.97644e-05	0.000253896
01.01.06.05 metabolism of methionine	FGSG_00454 FGSG_02482 FGSG_05696 FGSG_07421 FGSG_08463 FGSG_08528 FGSG_09448 FGSG_10211	2.27143e-05	0.000270949
01.01.06.06.01 biosynthesis of lysine	FGSG_03993 FGSG_05223 FGSG_06041 FGSG_08851 FGSG_09344 FGSG_10671 FGSG_10949	2.71748e-05	0.000312978
01.05.11 aromate metabolism	FGSG_00478 FGSG_00718 FGSG_01486 FGSG_03605 FGSG_03941 FGSG_04287 FGSG_05831 FGSG_08338 FGSG_11081 FGSG_13185	3.3291e-05	0.00037064
12.10 aminoacyl-tRNA-synthetases	FGSG_01449 FGSG_02349 FGSG_04554 FGSG_05909 FGSG_07128 FGSG_07436 FGSG_08865 FGSG_10351	4.14632e-05	0.000432773
01.01.06.06.01.03 aminoadipic acid pathway	FGSG_03993 FGSG_06041 FGSG_09344 FGSG_10671 FGSG_10949	4.04376e-05	0.000435682
01.01.06.06 metabolism of lysine	FGSG_03993 FGSG_05087 FGSG_05223 FGSG_06041 FGSG_08851 FGSG_09344 FGSG_10671 FGSG_10949	6.00417e-05	0.000607695
01.05.11.04 aromate anabolism	FGSG_00478 FGSG_01486 FGSG_04287 FGSG_08338	7.50416e-05	0.000737173
01.01.11.03 metabolism of valine	FGSG_01086 FGSG_05696 FGSG_06282 FGSG_09344 FGSG_09512 FGSG_10671	0.000103941	0.00099189
01.05 C-compound and carbohydrate metabolism	FGSG_00321 FGSG_00478 FGSG_00706 FGSG_00718 FGSG_00810 FGSG_01027 FGSG_01086 FGSG_01395 FGSG_01422 FGSG_01476 FGSG_01486 FGSG_02843 FGSG_03318 FGSG_03605 FGSG_03694 FGSG_03816 FGSG_03838 FGSG_03941 FGSG_03993 FGSG_04024 FGSG_04077 FGSG_04260 FGSG_04287 FGSG_04558 FGSG_05087 FGSG_05295 FGSG_05610 FGSG_05831 FGSG_06240 FGSG_06282 FGSG_06437 FGSG_06612 FGSG_07019 FGSG_07096 FGSG_08338 FGSG_08429 FGS…	0.000121521	0.00112744
01.01.11.04.01 biosynthesis of leucine	FGSG_05696 FGSG_09344 FGSG_09512 FGSG_10671 FGSG_12952	0.000234622	0.00211794
01.01.09.02.01 biosynthesis of serine	FGSG_00810 FGSG_02427 FGSG_04024 FGSG_05221 FGSG_10119	0.000309798	0.00272297
01.02.03.01 sulfate assimilation	FGSG_02482 FGSG_08463 FGSG_08528 FGSG_09448	0.000477303	0.00398548
01.01.09.07.01 biosynthesis of histidine	FGSG_05295 FGSG_06093 FGSG_09647 FGSG_09984	0.000477303	0.00408767
01.01.06.04.01 biosynthesis of threonine	FGSG_05713 FGSG_10119 FGSG_10211	0.000671703	0.00547192
01.01.03 assimilation of ammonia, metabolism of the glutamate group	FGSG_00718 FGSG_01422 FGSG_01433 FGSG_01573 FGSG_03694 FGSG_05831 FGSG_06094 FGSG_06300 FGSG_09344 FGSG_09934 FGSG_10746	0.00071028	0.00564841
20.09.04 mitochondrial transport	FGSG_00373 FGSG_00429 FGSG_00471 FGSG_01591 FGSG_02494 FGSG_04182 FGSG_04352 FGSG_05414 FGSG_06300 FGSG_08333 FGSG_09933	0.000769433	0.00597653
02.45.15 energy generation (e.g. ATP synthase)	FGSG_00373 FGSG_00429 FGSG_00471 FGSG_00561 FGSG_00656	0.000803502	0.00609931
01.01.09.07 metabolism of histidine	FGSG_05295 FGSG_06093 FGSG_09647 FGSG_09984	0.000915574	0.00679559
01.01.09.05 metabolism of tyrosine	FGSG_00718 FGSG_03605 FGSG_03941 FGSG_04287 FGSG_05295 FGSG_05831 FGSG_09647 FGSG_13385	0.00096411	0.00700027
30.05.01.05 interleukine receptor signalling pathway	FGSG_02349 FGSG_07436	0.00109657	0.00779263
01.01.06.05.01.01 biosynthesis of homocysteine	FGSG_00454 FGSG_02482 FGSG_08463	0.00114658	0.0079783
01.02.03 sulfur metabolism	FGSG_02482 FGSG_08463 FGSG_08528 FGSG_09448	0.00121604	0.00812313
20.01.17 nucleotide/nucleoside/nucleobase transport	FGSG_03317 FGSG_03477 FGSG_09933 FGSG_10531 FGSG_12003	0.00120126	0.00818815
20.01.07 amino acid/amino acid derivatives transport	FGSG_02145 FGSG_02439 FGSG_02499 FGSG_03799 FGSG_04182 FGSG_04352 FGSG_06300 FGSG_08055 FGSG_09354	0.00128691	0.00842798
01.01.09.04 metabolism of phenylalanine	FGSG_00718 FGSG_03605 FGSG_03941 FGSG_04287 FGSG_05295 FGSG_05482 FGSG_05831 FGSG_09647 FGSG_13385	0.00140629	0.00903268
16.21.07 NAD/NADP binding	FGSG_00706 FGSG_00718 FGSG_01395 FGSG_02427 FGSG_02482 FGSG_03318 FGSG_04024 FGSG_04260 FGSG_04287 FGSG_05831 FGSG_06240 FGSG_08463 FGSG_09344 FGSG_10671 FGSG_13385	0.00195215	0.0123022
20.01.01.01.01.01 siderophore-iron transport	FGSG_02143 FGSG_05159 FGSG_05160 FGSG_05848	0.0020116	0.0124421
01.03.01.03 purine nucleotide/nucleoside/nucleobase anabolism	FGSG_05187 FGSG_05221 FGSG_08429 FGSG_09453 FGSG_09984	0.00240786	0.0146223
01.01.06.01 metabolism of aspartate	FGSG_03694 FGSG_05187 FGSG_08712 FGSG_10746	0.00251931	0.0147622
20.09.18 cellular import	FGSG_00067 FGSG_00195 FGSG_02145 FGSG_02439 FGSG_02499 FGSG_03477 FGSG_03799 FGSG_04182 FGSG_04215 FGSG_05159 FGSG_05160 FGSG_05713 FGSG_05848 FGSG_07019 FGSG_07616 FGSG_08341 FGSG_08802 FGSG_10317 FGSG_10809 FGSG_10919 FGSG_11079 FGSG_11832 FGSG_12003 FGSG_13385	0.00248826	0.0148407
01.01.03.05.01 biosynthesis of arginine	FGSG_01573 FGSG_03694 FGSG_06094 FGSG_06300	0.00310851	0.0179007
01.01.11.04 metabolism of leucine	FGSG_05696 FGSG_09344 FGSG_09512 FGSG_10671 FGSG_12952	0.00326291	0.0184714
01.01.06.01.02 degradation of aspartate	FGSG_05187 FGSG_08712 FGSG_10746	0.0036492	0.0203139
01.01.09.06 metabolism of tryptophan	FGSG_01395 FGSG_02657 FGSG_04287 FGSG_05295 FGSG_10743	0.00376365	0.0206075
01.01.06.04.02 degradation of threonine	FGSG_00296 FGSG_05623 FGSG_10119	0.00489513	0.025952
01.20.15 metabolism of derivatives of dehydroquinic acid, shikimic acid and chorismic acid	FGSG_00478 FGSG_04287 FGSG_07397 FGSG_08338 FGSG_08453 FGSG_10933	0.004845	0.0261005
01.20.19 metabolism of secondary products derived from glycine, L-serine and L-alanine	FGSG_05159 FGSG_05623 FGSG_08760 FGSG_09448	0.0063963	0.031886
01.20.15.03 metabolism of ubiquinone	FGSG_07397 FGSG_08453 FGSG_10933	0.00636774	0.0322246
01.01.06.01.01 biosynthesis of aspartate	FGSG_05187 FGSG_08712 FGSG_10746	0.00636774	0.0327204
01.20.33 metabolism of secondary products derived from L-tryptophan	FGSG_01395 FGSG_05295	0.0062934	0.0328437
01.01.03.02 metabolism of glutamate	FGSG_00718 FGSG_01422 FGSG_01433 FGSG_01573 FGSG_05831 FGSG_09344 FGSG_10746	0.00713093	0.0345179
01.01.03.02.01 biosynthesis of glutamate	FGSG_01422 FGSG_01433 FGSG_01573 FGSG_09344 FGSG_10746	0.00711602	0.0349522
01.05.11.07.01 aerobic aromate catabolism	FGSG_00718 FGSG_03605 FGSG_03941 FGSG_05831 FGSG_11081 FGSG_13185	0.00789273	0.0366135
01.05.11.07 aromate catabolism	FGSG_00718 FGSG_03605 FGSG_03941 FGSG_05831 FGSG_11081 FGSG_13185	0.00789273	0.0371292
20.01.01 ion transport	FGSG_00373 FGSG_00471 FGSG_01591 FGSG_02143 FGSG_03032 FGSG_03799 FGSG_05159 FGSG_05160 FGSG_05414 FGSG_05848 FGSG_08343 FGSG_08985 FGSG_09933 FGSG_10317 FGSG_13385	0.00780984	0.0372641
01.20.05 metabolism of acetic acid derivatives	FGSG_00718 FGSG_02427 FGSG_04024 FGSG_05831 FGSG_10859	0.0121378	0.0555344
32.07.03 detoxification by modification	FGSG_00718 FGSG_01476 FGSG_04454 FGSG_05831 FGSG_06437 FGSG_12154	0.0131297	0.059261
01.02.02 nitrogen metabolism	FGSG_01573 FGSG_05221 FGSG_08077 FGSG_09512 FGSG_10677	0.0160847	0.0706882
32.01.01 oxidative stress response	FGSG_00718 FGSG_01476 FGSG_03946 FGSG_04454 FGSG_05831 FGSG_08694 FGSG_10296 FGSG_12154	0.0160398	0.0714306
01.01.03.05 metabolism of arginine	FGSG_01573 FGSG_03694 FGSG_06094 FGSG_06300	0.0165049	0.0715926
01.20.17 metabolism of secondary products derived from primary amino acids	FGSG_00718 FGSG_01395 FGSG_01573 FGSG_03318 FGSG_05831 FGSG_06094 FGSG_06240	0.0200663	0.0859249
01.01.09.03 metabolism of cysteine	FGSG_00186 FGSG_07287 FGSG_09855	0.0203866	0.0861916
20.09.18.07 non-vesicular cellular import	FGSG_00067 FGSG_02145 FGSG_03799 FGSG_04182 FGSG_05848 FGSG_07616 FGSG_08341 FGSG_08802 FGSG_10317 FGSG_10809 FGSG_10919 FGSG_11079 FGSG_11832 FGSG_12003	0.0212937	0.0889014
34.01.01 homeostasis of cations	FGSG_00373 FGSG_00429 FGSG_00471 FGSG_00656 FGSG_02143 FGSG_03032 FGSG_03799 FGSG_05159 FGSG_05160 FGSG_05848 FGSG_07679 FGSG_08343 FGSG_08985 FGSG_09833 FGSG_13385	0.0216704	0.0893571
01.03.01 purin nucleotide/nucleoside/nucleobase metabolism	FGSG_05187 FGSG_05221 FGSG_08429 FGSG_09431 FGSG_09453 FGSG_09805 FGSG_09984 FGSG_11457 FGSG_13714	0.0254089	0.101031
20.09 transport routes	FGSG_00067 FGSG_00195 FGSG_00226 FGSG_00373 FGSG_00429 FGSG_00471 FGSG_01591 FGSG_02145 FGSG_02439 FGSG_02494 FGSG_02499 FGSG_03477 FGSG_03799 FGSG_04182 FGSG_04215 FGSG_04352 FGSG_04426 FGSG_05159 FGSG_05160 FGSG_05414 FGSG_05525 FGSG_05713 FGSG_05848 FGSG_06300 FGSG_07019 FGSG_07616 FGSG_08333 FGSG_08341 FGSG_08802 FGSG_08985 FGSG_09933 FGSG_10317 FGSG_10809 FGSG_10919 FGSG_11079 FGSG_11832 FGS…	0.0249132	0.101476
34.01 homeostasis	FGSG_00373 FGSG_00429 FGSG_00471 FGSG_00656 FGSG_01591 FGSG_02143 FGSG_03032 FGSG_03799 FGSG_05159 FGSG_05160 FGSG_05848 FGSG_07679 FGSG_08343 FGSG_08985 FGSG_09833 FGSG_13385	0.025291	0.101773
01.20.19.01 metabolism of porphyrins	FGSG_05159 FGSG_08760 FGSG_09448	0.0271276	0.102962
16.01.01 receptor binding	FGSG_02349 FGSG_07436	0.0268915	0.103239
01.01.09.03.01 biosynthesis of cysteine	FGSG_00186 FGSG_07287	0.0268915	0.104439
01.01.06.02.01 biosynthesis of asparagine	FGSG_09934 FGSG_10746	0.0268915	0.105668
02.25 oxidation of fatty acids	FGSG_03318 FGSG_05087 FGSG_08585 FGSG_09555 FGSG_13111	0.0283847	0.106522
02.10 tricarboxylic-acid pathway (citrate cycle, Krebs cycle, TCA cycle)	FGSG_01422 FGSG_05610 FGSG_08712 FGSG_09344 FGSG_10671	0.0305193	0.11326
32.01.04 pH stress response	FGSG_01476 FGSG_08985	0.0338267	0.115287
01.01.11.02.02 degradation of isoleucine	FGSG_05696 FGSG_09512	0.0338267	0.116475
20.01.01.01 cation transport (H+, Na+, K+, Ca2+ , NH4+, etc.)	FGSG_00373 FGSG_00471 FGSG_02143 FGSG_03032 FGSG_03799 FGSG_05159 FGSG_05160 FGSG_05848 FGSG_08343 FGSG_08985 FGSG_13385	0.0362686	0.116478
12 PROTEIN SYNTHESIS	FGSG_00495 FGSG_01391 FGSG_01449 FGSG_01970 FGSG_02349 FGSG_04554 FGSG_05907 FGSG_05909 FGSG_06755 FGSG_07128 FGSG_07257 FGSG_07333 FGSG_07436 FGSG_08865 FGSG_09003 FGSG_09852 FGSG_10351 FGSG_10355 FGSG_12858	0.034558	0.11659
01.01.09.05.02 degradation of tyrosine	FGSG_03605 FGSG_03941 FGSG_05295	0.0349107	0.116602
16.21.01 heme binding	FGSG_00561 FGSG_02657 FGSG_06268 FGSG_10881	0.036188	0.117348
01.01.09.05.01 biosynthesis of tyrosine	FGSG_05295 FGSG_09647	0.0338267	0.117689
01.05.02.07 sugar, glucoside, polyol and carboxylate catabolism	FGSG_00321 FGSG_01422 FGSG_03318 FGSG_03694 FGSG_05610 FGSG_06240 FGSG_06437 FGSG_06612 FGSG_08712 FGSG_09344 FGSG_10671 FGSG_13385	0.033528	0.117877
01.20.17.01 metabolism of nonprotein amino acids	FGSG_00718 FGSG_01573 FGSG_05831 FGSG_06094	0.0332184	0.118031
20.01.03 C-compound and carbohydrate transport	FGSG_00067 FGSG_00195 FGSG_02439 FGSG_03799 FGSG_04215 FGSG_04352 FGSG_05414 FGSG_07616 FGSG_08341 FGSG_08802 FGSG_10317 FGSG_10809 FGSG_11832 FGSG_12141 FGSG_12700	0.0357416	0.118195
32.05 disease, virulence and defense	FGSG_00226 FGSG_00718 FGSG_02657 FGSG_03032 FGSG_03318 FGSG_04023 FGSG_04426 FGSG_05159 FGSG_05831 FGSG_06612 FGSG_08583 FGSG_08694 FGSG_10859 FGSG_11386 FGSG_12141 FGSG_13650	0.036176	0.118459
16.16 antigen binding	FGSG_02145	0.0331492	0.119052
01.01.09.04.01 biosynthesis of phenylalanine	FGSG_00718 FGSG_05295 FGSG_05482 FGSG_05831 FGSG_09647	0.0375164	0.119338
01.20.19.05 metabolism of cobalamins	FGSG_09448	0.0331492	0.120346
01.02.03.03 assimilatory reduction of sulfur	FGSG_08528	0.0331492	0.121668
01.01.06.05.01 biosynthesis of methionine	FGSG_00454 FGSG_02482 FGSG_08463	0.0391879	0.123479
20.01.01.01.01 heavy metal ion transport (Cu+, Fe3+, etc.)	FGSG_02143 FGSG_03032 FGSG_03799 FGSG_05159 FGSG_05160 FGSG_05848	0.040045	0.125
32.05.01.03.03 inorganic chemical agent resistance (e.g. heavy metals)	FGSG_03032 FGSG_05159	0.041371	0.12677
01.01.11.03.02 degradation of valine	FGSG_05696 FGSG_09512	0.041371	0.127944
34 INTERACTION WITH THE ENVIRONMENT	FGSG_00226 FGSG_00373 FGSG_00429 FGSG_00471 FGSG_00656 FGSG_01591 FGSG_02143 FGSG_02349 FGSG_03032 FGSG_03799 FGSG_04182 FGSG_05159 FGSG_05160 FGSG_05414 FGSG_05848 FGSG_06240 FGSG_06437 FGSG_07436 FGSG_07679 FGSG_08055 FGSG_08343 FGSG_08985 FGSG_09333 FGSG_09354 FGSG_09833 FGSG_11457 FGSG_12970 FGSG_13385	0.0439337	0.133399
20.03.25 ABC transporters	FGSG_03032 FGSG_04426 FGSG_05848 FGSG_07397 FGSG_12141 FGSG_13385	0.0445667	0.134102
01.01.09.01.01 biosynthesis of glycine	FGSG_05221 FGSG_05623 FGSG_10119	0.0535195	0.159603
34.01.01.03 homeostasis of protons	FGSG_00373 FGSG_00429 FGSG_00471 FGSG_00656 FGSG_08343	0.0573919	0.169636
20.01.11 amine / polyamine transport	FGSG_00226 FGSG_02145 FGSG_02439	0.0587815	0.172219
01.07.04 utilization of vitamins, cofactors, and prosthetic groups	FGSG_01053 FGSG_08329	0.0671935	0.183956
40.02.03.05 growth factors	FGSG_09833	0.0652018	0.184554
32.01.03 osmotic and salt stress response	FGSG_00718 FGSG_01476 FGSG_04182 FGSG_05831 FGSG_06240 FGSG_07096	0.0687428	0.185162
01.05.13.03 tetrahydrofolate-dependent C-1-transfer	FGSG_08429 FGSG_09431	0.0671935	0.185476
20.01.23 allantoin and allantoate transport	FGSG_08341 FGSG_10317 FGSG_10809 FGSG_10919 FGSG_11079	0.0639937	0.18586
32.07.07 oxygen and radical detoxification	FGSG_03946 FGSG_04454 FGSG_10296 FGSG_12154	0.069561	0.185867
01.20.27 metabolism of secondary products derived from L-aspartic acid and L-threonine	FGSG_10119	0.0652018	0.186132
20.03.22 transport ATPases	FGSG_00373 FGSG_00471 FGSG_00656 FGSG_05848 FGSG_08343 FGSG_08985	0.0687428	0.186667
34.01.01.01 homeostasis of metal ions (Na, K, Ca etc.)	FGSG_02143 FGSG_03032 FGSG_03799 FGSG_05159 FGSG_05160 FGSG_05848 FGSG_07679 FGSG_08985 FGSG_09833 FGSG_13385	0.0704383	0.186718
01.01.09.06.02 degradation of tryptophan	FGSG_02657 FGSG_05295	0.0671935	0.187022
01.01.11.07 metabolism of the hydroxyamino acid group	FGSG_10119	0.0652018	0.187736
01.01.06.02 metabolism of asparagine	FGSG_09934 FGSG_10746	0.0671935	0.188593
01.05.06.07 C-2 compound and organic acid catabolism	FGSG_00718 FGSG_01422 FGSG_05831 FGSG_06612	0.0739934	0.194597
32.05.01 resistance proteins	FGSG_00226 FGSG_00718 FGSG_03032 FGSG_04426 FGSG_05159 FGSG_05831 FGSG_12141 FGSG_13650	0.080098	0.209006
20.01.25 vitamine/cofactor transport	FGSG_03477 FGSG_04182 FGSG_08341 FGSG_10317 FGSG_10809	0.082276	0.213025
01.01.09.06.01 biosynthesis of tryptophan	FGSG_05295 FGSG_10743	0.086642	0.220904
01.01.06.06.02 degradation of lysine	FGSG_05087 FGSG_05223	0.086642	0.222603
01.03 nucleotide/nucleoside/nucleobase metabolism	FGSG_03379 FGSG_03477 FGSG_05187 FGSG_05221 FGSG_06164 FGSG_07475 FGSG_08429 FGSG_09431 FGSG_09453 FGSG_09805 FGSG_09984 FGSG_11457 FGSG_13714	0.0926446	0.234419
01.06.05 fatty acid metabolism	FGSG_00600 FGSG_03318 FGSG_03838 FGSG_04260 FGSG_05087 FGSG_07019 FGSG_08585	0.0972603	0.235398
01.03.04 pyrimidine nucleotide/nucleoside/nucleobase metabolism	FGSG_06164 FGSG_07475 FGSG_09431 FGSG_09805	0.0982062	0.235978
16.11 amino acid/amino acid derivatives binding	FGSG_01449	0.096194	0.236241
01.01.09.01.02 degradation of glycine	FGSG_05623 FGSG_10119	0.0969206	0.236288
01.01.09.01 metabolism of glycine	FGSG_05221 FGSG_05623 FGSG_10119	0.0950334	0.236874
01.20.25 metabolism of secondary products derived from L-valin, L-leucin and L-isoleucin	FGSG_05087	0.096194	0.237991
01.01.03.02.02 degradation of glutamate	FGSG_00718 FGSG_05831 FGSG_10746	0.0950334	0.238655
01.05.02 sugar, glucoside, polyol and carboxylate metabolism	FGSG_00321 FGSG_01422 FGSG_03318 FGSG_03694 FGSG_05610 FGSG_06240 FGSG_06437 FGSG_06612 FGSG_08712 FGSG_09344 FGSG_10671 FGSG_13385	0.100912	0.240748
01.20.35.01.01 metabolism of melanins	FGSG_03838 FGSG_05159 FGSG_06477	0.101792	0.241125
14.10 assembly of protein complexes	FGSG_00429 FGSG_02145 FGSG_06268 FGSG_07397 FGSG_08757 FGSG_08760 FGSG_09555 FGSG_10846 FGSG_10933	0.106699	0.250967
01.02.07 regulation of nitrogen, sulfur and selenium metabolism	FGSG_08712 FGSG_10317 FGSG_10914	0.108736	0.253971
01.05.06 C-2 compound and organic acid metabolism	FGSG_00718 FGSG_01422 FGSG_05831 FGSG_06612	0.119891	0.272404
01.05.02.04 sugar, glucoside, polyol and carboxylate anabolism	FGSG_01422 FGSG_05610 FGSG_06437 FGSG_08712 FGSG_09344 FGSG_10671	0.118765	0.27357
01.01.05 metabolism of urea cycle, creatine and polyamines	FGSG_00718 FGSG_01573 FGSG_03694 FGSG_05831	0.119891	0.27427
01.01.11.04.02 degradation of leucine	FGSG_05696 FGSG_09512	0.118414	0.274655
02.45.07 heat production	FGSG_05414	0.126161	0.284714
16.17.09 heavy metal binding (Cu, Fe, Zn)	FGSG_00561 FGSG_01053 FGSG_02657 FGSG_03032 FGSG_04454 FGSG_05610 FGSG_06268 FGSG_06496 FGSG_10677 FGSG_10846 FGSG_10881	0.134493	0.301482
16 PROTEIN WITH BINDING FUNCTION OR COFACTOR REQUIREMENT (structural or catalytic)	FGSG_00373 FGSG_00429 FGSG_00454 FGSG_00561 FGSG_00706 FGSG_00718 FGSG_01053 FGSG_01086 FGSG_01391 FGSG_01395 FGSG_01449 FGSG_01573 FGSG_01713 FGSG_01926 FGSG_02145 FGSG_02349 FGSG_02427 FGSG_02469 FGSG_02482 FGSG_02494 FGSG_02657 FGSG_03032 FGSG_03318 FGSG_04024 FGSG_04077 FGSG_04260 FGSG_04287 FGSG_04454 FGSG_04554 FGSG_05187 FGSG_05295 FGSG_05610 FGSG_05696 FGSG_05831 FGSG_05909 FGSG_06240 FGS…	0.138639	0.308704
01.06 lipid, fatty acid and isoprenoid metabolism	FGSG_00600 FGSG_00718 FGSG_00759 FGSG_03286 FGSG_03318 FGSG_03605 FGSG_03838 FGSG_04182 FGSG_04260 FGSG_05087 FGSG_05525 FGSG_05831 FGSG_06240 FGSG_06437 FGSG_06523 FGSG_07019 FGSG_08585 FGSG_08712 FGSG_09555 FGSG_09639 FGSG_10317 FGSG_10859 FGSG_10933 FGSG_13111	0.14215	0.314424
16.21.05 FAD/FMN binding	FGSG_00706 FGSG_01395 FGSG_01926 FGSG_08694 FGSG_09812	0.146131	0.321103
34.11.03.11 pH response	FGSG_12970	0.155136	0.321835
16.17.03 potassium binding	FGSG_13385	0.155136	0.323847
32.07 detoxification	FGSG_00226 FGSG_00718 FGSG_01476 FGSG_03032 FGSG_03946 FGSG_04426 FGSG_04454 FGSG_05831 FGSG_05848 FGSG_06437 FGSG_08255 FGSG_10296 FGSG_12141 FGSG_12154 FGSG_13650	0.157493	0.324707
02.13.05 regulation of respiration	FGSG_05414	0.155136	0.325884
02.01.01 glycolysis methylglyoxal bypass	FGSG_01476	0.155136	0.327946
01.20.05.09 metabolism of eicosanoids	FGSG_10859	0.155136	0.330035
30.05.01 receptor enzyme mediated signalling	FGSG_02349 FGSG_07436	0.152533	0.330818
32.05.01.03 chemical agent resistance	FGSG_03032 FGSG_04426 FGSG_05159	0.153859	0.331542
01.20.01.09 metabolism of aminoglycoside antibiotics	FGSG_13385	0.155136	0.332151
16.17 metal binding	FGSG_00561 FGSG_01053 FGSG_01086 FGSG_02657 FGSG_03032 FGSG_04454 FGSG_05187 FGSG_05610 FGSG_06268 FGSG_06496 FGSG_09805 FGSG_10677 FGSG_10846 FGSG_10881 FGSG_13385	0.152381	0.332648
20.03.01.01 ion channels	FGSG_09933 FGSG_13385	0.164295	0.334601
01.01.05.03 metabolism of urea (urea cycle)	FGSG_01573 FGSG_03694	0.164295	0.336653
02.16 fermentation	FGSG_00706 FGSG_00718 FGSG_05831 FGSG_06240 FGSG_07263 FGSG_13385	0.167813	0.339694
14.07.04 modification by acetylation, deacetylation	FGSG_09970 FGSG_10881 FGSG_11317	0.17003	0.34006
01.01.09.04.02 degradation of phenylalanine	FGSG_03605 FGSG_03941 FGSG_05295	0.17003	0.342108
01.20.35.01 metabolism of phenylpropanoids	FGSG_01476 FGSG_03838 FGSG_05159 FGSG_06477	0.175143	0.348201
32.07.05 detoxification by export	FGSG_00226 FGSG_03032 FGSG_04426 FGSG_12141 FGSG_13650	0.184122	0.35141
12.01 ribosome biogenesis	FGSG_00495 FGSG_01970 FGSG_05907 FGSG_06755 FGSG_07257 FGSG_07333 FGSG_09003 FGSG_09852 FGSG_10355 FGSG_12858	0.1884	0.351539
32.07.07.07 superoxide metabolism	FGSG_04454	0.183153	0.351569
32.01.05 heat shock response	FGSG_01476 FGSG_06240 FGSG_11457	0.178292	0.352363
01.20.17.09 metabolism of alkaloids	FGSG_03318 FGSG_06240	0.188255	0.353242
20.01.01.07.05 sulfate/sulfite transport	FGSG_05414	0.183153	0.353601
32.07.09 detoxification by degradation	FGSG_00718 FGSG_05831 FGSG_06437	0.186661	0.354231
01.01.05.01.02 degradation of polyamines	FGSG_00718 FGSG_05831	0.188255	0.355237
16.21.11 thiamine pyrophosphate binding	FGSG_01086	0.183153	0.355657
02.13.01 anaerobic respiration	FGSG_00429	0.183153	0.357737
01.01.06.05.02 degradation of methionine	FGSG_05696	0.183153	0.359841
40.02.03 activity of intercellular mediators	FGSG_09833	0.210242	0.383721
32.05.05 virulence, disease factors	FGSG_00226 FGSG_03318 FGSG_08583 FGSG_08694 FGSG_10859	0.213236	0.384977
32.05.01.01 antibiotic resistance	FGSG_12141	0.210242	0.385829
01.06.10 regulation of lipid, fatty acid and isoprenoid metabolism	FGSG_03286 FGSG_10317	0.212648	0.386002
01.20.35 metabolism of secondary products derived from L-phenylalanine and L-tyrosine	FGSG_01476 FGSG_03838 FGSG_05159 FGSG_06477	0.20898	0.387774
01.01.09.02.02 degradation of serine	FGSG_10119	0.210242	0.387961
12.01.01 ribosomal proteins	FGSG_00495 FGSG_01970 FGSG_06755 FGSG_07257 FGSG_09003 FGSG_09852 FGSG_12858	0.220664	0.396246
01.01.03.03 metabolism of proline	FGSG_01573 FGSG_05831	0.224957	0.401796
40.10 cell death	FGSG_02349 FGSG_05525 FGSG_07074 FGSG_07436	0.230111	0.408814
02.11.07 regulation of electron transport and membrane-associated energy conservation	FGSG_05414	0.236435	0.417827
20.01.01.07 anion transport	FGSG_01591 FGSG_05414 FGSG_10317	0.247631	0.43531
16.07 structural protein binding	FGSG_00373 FGSG_00429	0.262123	0.451285
02.16.01 alcohol fermentation	FGSG_00718 FGSG_05831 FGSG_07263	0.265606	0.452614
01.01.05.01 metabolism of polyamines	FGSG_00718 FGSG_05831	0.262123	0.453623
32 CELL RESCUE, DEFENSE AND VIRULENCE	FGSG_00226 FGSG_00718 FGSG_01476 FGSG_02657 FGSG_03032 FGSG_03318 FGSG_03946 FGSG_04023 FGSG_04182 FGSG_04426 FGSG_04454 FGSG_05036 FGSG_05159 FGSG_05831 FGSG_05848 FGSG_06240 FGSG_06437 FGSG_06612 FGSG_07096 FGSG_08255 FGSG_08583 FGSG_08694 FGSG_08985 FGSG_10296 FGSG_10859 FGSG_10881 FGSG_11386 FGSG_11457 FGSG_12141 FGSG_12154 FGSG_13650	0.26495	0.453813
01.25.09 extracellular lignin degradation	FGSG_13185	0.261761	0.455356
01.03.13 regulation of nucleotide/nucleoside/nucleobase metabolism	FGSG_03477	0.261761	0.45774
16.17.07 magnesium binding	FGSG_01086 FGSG_05187 FGSG_09805	0.274652	0.465654
20.03.01 channel / pore class transport	FGSG_09933 FGSG_13385	0.286943	0.476811
42 BIOGENESIS OF CELLULAR COMPONENTS	FGSG_00495 FGSG_00706 FGSG_00718 FGSG_01422 FGSG_01476 FGSG_01926 FGSG_02482 FGSG_02494 FGSG_03946 FGSG_05831 FGSG_06094 FGSG_06755 FGSG_07257 FGSG_07263 FGSG_08333 FGSG_08712 FGSG_08757 FGSG_09833 FGSG_09933 FGSG_10846 FGSG_10859 FGSG_11457 FGSG_12858	0.282905	0.477224
32.10.09 degradation / modification of foreign (exogenous) ester compounds	FGSG_06437	0.286249	0.478036
01.07.03 catabolism of vitamins, cofactors, and prosthetic groups	FGSG_10859	0.286249	0.480438
01.20.37 metabolism of peptide derived compounds	FGSG_10859 FGSG_11386	0.299325	0.494923
34.01.03.03 homeostasis of phosphate	FGSG_01591	0.309926	0.502502
16.02 peptide binding	FGSG_02145	0.309926	0.504953
02.16.03 lactate fermentation	FGSG_00706	0.309926	0.507428
01.03.04.03 pyrimidine nucleotide/nucleoside/nucleobase anabolism	FGSG_07475	0.309926	0.509928
20.09.18.09.01 endocytosis	FGSG_05160 FGSG_05713 FGSG_07019 FGSG_10317	0.326224	0.513957
20.09.18.09 vesicular cellular import	FGSG_05160 FGSG_05713 FGSG_07019 FGSG_10317	0.326224	0.516393
20.01.13 lipid/fatty acid transport	FGSG_02439 FGSG_04182 FGSG_06300 FGSG_12396	0.326224	0.518852
12.04 translation	FGSG_01391 FGSG_02349 FGSG_04554 FGSG_05909 FGSG_07257 FGSG_07436 FGSG_08865 FGSG_10351	0.325006	0.519388
14.07.09 posttranslational modification of amino acids (e.g. hydroxylation, methylation)	FGSG_08329 FGSG_10859	0.323969	0.52022
01.20.37.05 metabolism of beta-lactams	FGSG_11386	0.33282	0.521886
01.06.02.02 glycolipid metabolism	FGSG_03318 FGSG_05525	0.323969	0.522733
32.10 degradation / modification of foreign (exogenous) compounds	FGSG_06240 FGSG_06437	0.336211	0.524741
20.01.27 drug/toxin transport	FGSG_00226 FGSG_04426 FGSG_05848 FGSG_12141 FGSG_13650	0.340283	0.528626
01.01.03.05.02 degradation of arginine	FGSG_03694	0.354955	0.548866
40.10.02 apoptosis (type I programmed cell death)	FGSG_02349 FGSG_07074 FGSG_07436	0.365876	0.563146
20.01.03.03 C4-dicarboxylate transport (e.g. malate, succinate, fumarate)	FGSG_05414	0.376358	0.573989
11.06.01 rRNA modification	FGSG_10304	0.376358	0.576622
32.01 stress response	FGSG_00718 FGSG_01476 FGSG_03946 FGSG_04182 FGSG_04454 FGSG_05036 FGSG_05831 FGSG_06240 FGSG_07096 FGSG_08694 FGSG_08985 FGSG_10296 FGSG_10881 FGSG_11457 FGSG_12154 FGSG_13650	0.381099	0.578577
20.01.01.07.07 phosphate transport	FGSG_01591	0.397052	0.594688
01.01.03.01 metabolism of glutamine	FGSG_09934	0.397052	0.597367
16.13 C-compound binding	FGSG_00718 FGSG_05831	0.396247	0.598852
32.05.03 defense related proteins	FGSG_00718 FGSG_05831 FGSG_11386	0.402033	0.59946
32.07.07.03 glutathione conjugation reaction	FGSG_12154	0.417061	0.619104
01.05.13 transfer of activated C-1 groups	FGSG_08429 FGSG_09431	0.419571	0.620075
01.01.13 regulation of amino acid metabolism	FGSG_10859	0.436407	0.642114
01.20.01 metabolism of primary metabolic sugar derivatives	FGSG_03318 FGSG_13385	0.442428	0.648119
20.03.02.02 symporter	FGSG_01591 FGSG_10531	0.453669	0.661683
40.20 cell aging	FGSG_05525	0.473198	0.678319
16.05 polysaccharide binding	FGSG_04077	0.473198	0.681242
01.04.04 regulation of phosphate metabolism	FGSG_07475	0.473198	0.684192
01.06.06 isoprenoid metabolism	FGSG_00718 FGSG_05087 FGSG_05831 FGSG_06240 FGSG_10933	0.471539	0.684757
12.04.02 translation elongation	FGSG_01391	0.490685	0.694444
01.20.29 metabolism of secondary products derived from L-glutamic acid, L-proline and L-ornithine	FGSG_05831	0.490685	0.697399
01.01.03.03.01 biosynthesis of proline	FGSG_05831	0.490685	0.70038
11.06 RNA modification	FGSG_10304 FGSG_10351	0.507844	0.70675
34.11.09 temperature perception and response	FGSG_05414	0.507593	0.709356
20.01.26 neurotransmitter transport	FGSG_02439	0.507593	0.712336
01.20.37.01 metabolism of thioredoxin, glutaredoxin, glutathion	FGSG_10859	0.507593	0.715342
01.05.08.07 C-4 compound catabolism	FGSG_04260	0.52394	0.720148
01.02.02.09 catabolism of nitrogenous compounds	FGSG_08077	0.52394	0.723124
20.03.02 carrier (electrochemical potential-driven transport)	FGSG_00226 FGSG_01591 FGSG_10531	0.522467	0.724083
32.01.11 nutrient starvation response	FGSG_13650	0.555029	0.750524
34.05 cell motility	FGSG_02349 FGSG_07436	0.548587	0.750935
20.09.07.05 intra Golgi transport	FGSG_02439	0.555029	0.753575
01.05.08 C-4 compound metabolism	FGSG_04260	0.555029	0.756651
14.01 protein folding and stabilization	FGSG_02494 FGSG_03946 FGSG_07397	0.56991	0.758366
02.01 glycolysis and gluconeogenesis	FGSG_01476 FGSG_09344 FGSG_10671	0.56991	0.761399
16.21.08 Fe/S binding	FGSG_05610	0.569804	0.764316
01.20.01.05 metabolism of sugar alcohols	FGSG_03318	0.569804	0.767398
34.11.03.13 osmosensing and response	FGSG_04182 FGSG_06240	0.586907	0.777885
34.01.03 homeostasis of anions	FGSG_01591	0.597903	0.783136
01.20.31 metabolism of secondary products derived from L-lysine, L-arginine and L-histidine	FGSG_05831	0.597903	0.78622
02.07 pentose-phosphate pathway	FGSG_03318 FGSG_04260	0.596103	0.78695
20.03.02.03.01 proton driven antiporter	FGSG_00226	0.611259	0.797501
32.05.05.01 toxins	FGSG_00226	0.636655	0.827404
43.01.03.09 development of asco- basidio- or zygospore	FGSG_03318	1	1
43.01.03.05 budding, cell polarity and filament formation	FGSG_01053 FGSG_08757	1	1.003
43.01.03 fungal and other eukaryotic cell type differentiation	FGSG_01053 FGSG_03318 FGSG_08757	1	1.00602
43.01 fungal/microorganismic cell type differentiation	FGSG_01053 FGSG_03318 FGSG_08757	1	1.00906
43 CELL TYPE DIFFERENTIATION	FGSG_01053 FGSG_03318 FGSG_08757	1	1.01212
42.25 vacuole or lysosome	FGSG_03946	1	1.0152
42.04.03 actin cytoskeleton	FGSG_08757	1	1.01829
42.04 cytoskeleton/structural proteins	FGSG_08757	1	1.02141
42.01 cell wall	FGSG_01476 FGSG_02482 FGSG_06094 FGSG_10846 FGSG_10859	1	1.02454
40.01 cell growth / morphogenesis	FGSG_03379 FGSG_08757	1	1.02769
40 CELL FATE	FGSG_02349 FGSG_03379 FGSG_05525 FGSG_07074 FGSG_07436 FGSG_08757 FGSG_09833	1	1.03086
34.11.12 perception of nutrients and nutritional adaptation	FGSG_08055 FGSG_09354	1	1.03406
34.11.03.07 pheromone response, mating-type determination, sex-specific proteins	FGSG_11457	1	1.03727
34.11.03 chemoperception and response	FGSG_00226 FGSG_04182 FGSG_06240 FGSG_06437 FGSG_09333 FGSG_11457 FGSG_12970	1	1.0405
34.11 cellular sensing and response to external stimulus	FGSG_00226 FGSG_04182 FGSG_05414 FGSG_06240 FGSG_06437 FGSG_08055 FGSG_09333 FGSG_09354 FGSG_11457 FGSG_12970	1	1.04375
32.07.01 detoxification involving cytochrome P450	FGSG_08255	1	1.04702
30.05 transmembrane signal transduction	FGSG_02349 FGSG_07436	1	1.05031
30.01 cellular signalling	FGSG_08333	1	1.05363
30 CELLULAR COMMUNICATION/SIGNAL TRANSDUCTION MECHANISM	FGSG_02349 FGSG_07436 FGSG_08333	1	1.05696
20.09.16 cellular export and secretion	FGSG_00226 FGSG_03799 FGSG_04426 FGSG_11832 FGSG_12141 FGSG_13650	1	1.06032
20.09.13 vacuolar/lysosomal transport	FGSG_01591	1	1.06369
20.09.07.03 ER to Golgi transport	FGSG_05525	1	1.06709
20.09.07 vesicular transport (Golgi network, etc.)	FGSG_02439 FGSG_05525	1	1.07051
20.03.02.03 antiporter	FGSG_00226	1	1.07395
20.03.02.02.01 proton driven symporter	FGSG_10531	1	1.07742
20.01.10 protein transport	FGSG_02494 FGSG_08333	1	1.08091
20.01.03.01 sugar transport	FGSG_00067	1	1.08442
18.02.01 enzymatic activity regulation / enzyme regulator	FGSG_06282	1	1.08795
18.02 regulation of protein activity	FGSG_06282 FGSG_13385	1	1.0915
18 REGULATION OF METABOLISM AND PROTEIN FUNCTION	FGSG_06282 FGSG_13385	1	1.09508
16.19.05 GTP binding	FGSG_01391 FGSG_05187	1	1.09868
16.19.03 ATP binding	FGSG_01053 FGSG_01449 FGSG_02349 FGSG_03032 FGSG_04287 FGSG_04554 FGSG_07128 FGSG_07436 FGSG_08865 FGSG_13385	1	1.10231
16.19 nucleotide/nucleoside/nucleobase binding	FGSG_01053 FGSG_01391 FGSG_01449 FGSG_02349 FGSG_03032 FGSG_04287 FGSG_04554 FGSG_05187 FGSG_05909 FGSG_07128 FGSG_07436 FGSG_07475 FGSG_08865 FGSG_13385	1	1.10596
16.17.01 calcium binding	FGSG_10677	1	1.10963
16.03.03 RNA binding	FGSG_01449 FGSG_01713 FGSG_02349 FGSG_07128 FGSG_07436 FGSG_10304	1	1.11333
16.03.01 DNA binding	FGSG_12970	1	1.11706
16.03 nucleic acid binding	FGSG_01449 FGSG_01713 FGSG_02349 FGSG_04554 FGSG_07128 FGSG_07436 FGSG_08865 FGSG_10304 FGSG_12970	1	1.12081
16.01 protein binding	FGSG_02349 FGSG_02469 FGSG_02494 FGSG_05610 FGSG_06268 FGSG_06437 FGSG_07257 FGSG_07436 FGSG_08333 FGSG_08760 FGSG_10846 FGSG_10933 FGSG_13385	1	1.12458
14.13.04 lysosomal and vacuolar protein degradation	FGSG_05050	1	1.12838
14.13.01 cytoplasmic and nuclear protein degradation	FGSG_05050 FGSG_06496	1	1.1322
14.13 protein/peptide degradation	FGSG_05050 FGSG_06496 FGSG_08583 FGSG_13011	1	1.13605
14.07.11 protein processing (proteolytic)	FGSG_05050	1	1.13993
14.07 protein modification	FGSG_03946 FGSG_05050 FGSG_08329 FGSG_08428 FGSG_09970 FGSG_10859 FGSG_10881 FGSG_11317	1	1.14384
14.04 protein targeting, sorting and translocation	FGSG_00429 FGSG_01449 FGSG_02494 FGSG_05525 FGSG_08333	1	1.14777
14 PROTEIN FATE (folding, modification, destination)	FGSG_00429 FGSG_01449 FGSG_02145 FGSG_02494 FGSG_03946 FGSG_05050 FGSG_05525 FGSG_06268 FGSG_06496 FGSG_07397 FGSG_08329 FGSG_08333 FGSG_08428 FGSG_08583 FGSG_08757 FGSG_08760 FGSG_09555 FGSG_09970 FGSG_10846 FGSG_10859 FGSG_10881 FGSG_10933 FGSG_11317 FGSG_13011	1	1.15172
11.06.02 tRNA modification	FGSG_10351	1	1.15571
11.04.03.01 splicing	FGSG_07128 FGSG_10351	1	1.15972
11.04.03 mRNA processing (splicing, 5'-, 3'-end processing)	FGSG_03379 FGSG_07128 FGSG_10351	1	1.16376
11.04.02 tRNA processing	FGSG_03990	1	1.16783
11.04.01 rRNA processing	FGSG_10304	1	1.17193
11.04 RNA processing	FGSG_03379 FGSG_03990 FGSG_07128 FGSG_10304 FGSG_10351	1	1.17606
11.02.03.04.01 transcription activation	FGSG_10914	1	1.18021
11.02.03.04 transcriptional control	FGSG_04128 FGSG_09333 FGSG_10296 FGSG_10914 FGSG_11457 FGSG_12970	1	1.1844
11.02.03 mRNA synthesis	FGSG_04128 FGSG_07128 FGSG_09333 FGSG_10296 FGSG_10351 FGSG_10914 FGSG_11457 FGSG_12970	1	1.18861
11.02.01 rRNA synthesis	FGSG_10304	1	1.19286
11.02 RNA synthesis	FGSG_04128 FGSG_07128 FGSG_09333 FGSG_10296 FGSG_10304 FGSG_10351 FGSG_10914 FGSG_11457 FGSG_12970	1	1.19713
11 TRANSCRIPTION	FGSG_03379 FGSG_03990 FGSG_04128 FGSG_07128 FGSG_09333 FGSG_10296 FGSG_10304 FGSG_10351 FGSG_10914 FGSG_11457 FGSG_12970	1	1.20144
10.03.03 cytokinesis (cell division) /septum formation and hydrolysis	FGSG_10317	1	1.20578
10.03.01.01.03 G1/S transition of mitotic cell cycle	FGSG_09512	1	1.21014
10.03.01.01 mitotic cell cycle	FGSG_09512	1	1.21455
10.03.01 mitotic cell cycle and cell cycle control	FGSG_03946 FGSG_09512 FGSG_09833 FGSG_10317 FGSG_10859	1	1.21898
10.03 cell cycle	FGSG_03946 FGSG_09512 FGSG_09833 FGSG_10317 FGSG_10859	1	1.22344
10.01.05.01 DNA repair	FGSG_02469	1	1.22794
10.01.05 DNA recombination and DNA repair	FGSG_02469	1	1.23247
10.01.03 DNA synthesis and replication	FGSG_03946 FGSG_09805	1	1.23704
10.01 DNA processing	FGSG_02469 FGSG_03946 FGSG_09805	1	1.24164
10 CELL CYCLE AND DNA PROCESSING	FGSG_02469 FGSG_03946 FGSG_09512 FGSG_09805 FGSG_09833 FGSG_10317 FGSG_10859	1	1.24627
02.19 metabolism of energy reserves (e.g. glycogen, trehalose)	FGSG_05221	1	1.25094
01.25 extracellular metabolism	FGSG_13185	1	1.25564
01.06.06.11 tetracyclic and pentacyclic triterpenes (cholesterin, steroids and hopanoids) metabolism	FGSG_05087 FGSG_06240	1	1.26038
01.06.02.01 phospholipid metabolism	FGSG_10933	1	1.26515
01.06.02 membrane lipid metabolism	FGSG_03318 FGSG_05525 FGSG_10933	1	1.26996
01.05.25 regulation of C-compound and carbohydrate metabolism	FGSG_10317	1	1.27481
01.05.03 polysaccharide metabolism	FGSG_04077 FGSG_06240 FGSG_08757 FGSG_11181	1	1.27969
01.04 phosphate metabolism	FGSG_01053 FGSG_01591 FGSG_03990 FGSG_04128 FGSG_04287 FGSG_07096 FGSG_07264 FGSG_07421 FGSG_07475 FGSG_09805 FGSG_10211	1	1.28462
01.03.16 polynucleotide degradation	FGSG_03379	1	1.28958
99 UNCLASSIFIED PROTEINS	FGSG_00069 FGSG_00072 FGSG_00082 FGSG_00095 FGSG_00097 FGSG_00117 FGSG_00129 FGSG_00144 FGSG_00174 FGSG_00257 FGSG_00347 FGSG_00377 FGSG_00390 FGSG_00406 FGSG_00475 FGSG_00515 FGSG_00523 FGSG_00526 FGSG_00647 FGSG_00649 FGSG_00743 FGSG_00788 FGSG_00814 FGSG_00853 FGSG_01179 FGSG_01242 FGSG_01330 FGSG_01376 FGSG_01401 FGSG_01414 FGSG_01514 FGSG_01549 FGSG_01594 FGSG_01595 FGSG_01659 FGSG_01882 FGS…	1	1.29457

## Sheet: GO_increased transcription
GO number	GO term	genes	P value	FDR-adjusted P value
GO:0016126	sterol biosynthetic process	FGSG_13231,FGSG_05740,FGSG_09764,FGSG_02346,FGSG_06606,FGSG_04994,FGSG_02783	9.7693e-09	4.42549e-06		significant with FDR adjusted p < 0.05
GO:0016020	membrane	FGSG_03319,FGSG_12563,FGSG_13231,FGSG_10003,FGSG_08491,FGSG_05082,FGSG_04177,FGSG_05931,FGSG_12746,FGSG_12076,FGSG_09829,FGSG_05940,FGSG_07358,FGSG_13569,FGSG_09402,FGSG_09610,FGSG_01717,FGSG_09505,FGSG_05889,FGSG_02118,FGSG_05739,FGSG_08373,FGSG_01533,FGSG_04930,FGSG_05076,FGSG_01972,FGSG_10374,FGSG_01289,FGSG_06370,FGSG_04032,FGSG_00050,FGSG_00680,FGSG_07425	0.000123846	0.0112205
GO:0016758	transferase activity, transferring hexosyl groups	FGSG_12076,FGSG_04346,FGSG_01530,FGSG_01836,FGSG_10282,FGSG_09032,FGSG_11560,	6.44285e-05	0.0145931
GO:0008299	isoprenoid biosynthetic process	FGSG_09381,FGSG_02742,FGSG_09266,FGSG_09764,FGSG_09197,FGSG_10424	0.000143244	0.0162224
GO:0030259	lipid glycosylation	FGSG_13231,FGSG_11560,FGSG_04346,FGSG_01530,FGSG_01836,	0.000143052	0.0216008
GO:0020037	heme binding	FGSG_02111,FGSG_12039,FGSG_11024,FGSG_01717,FGSG_02118,FGSG_08151,FGSG_01000,FGSG_08377,FGSG_02880,FGSG_02364,FGSG_01972,FGSG_02117,FGSG_04092,FGSG_09195,FGSG_03498,FGSG_04828,FGSG_08620,FGSG_05960,FGSG_03686	0.000591825	0.0446828
GO:0043581	mycelium development	FGSG_01972,FGSG_02117,FGSG_04829,FGSG_03775,FGSG_11019,FGSG_05144,FGSG_08205,FGSG_07488,FGSG_10282,FGSG_09380,FGSG_06370,FGSG_09830,FGSG_11991,FGSG_02651,FGSG_02540,FGSG_09742,FGSG_04343,FGSG_09954,FGSG_00986,FGSG_06895,FGSG_04012,FGSG_08299,FGSG_02771,FGSG_03554,FGSG_11165,FGSG_04177,FGSG_07798,FGSG_04346,FGSG_05940,FGSG_02354,FGSG_11044,FGSG_09019,FGSG_10767,FGSG_04799,FGSG_09708,FGSG_10300,FGS…	0.00164808	0.0497719
GO:0015914	phospholipid transport	FGSG_09020,FGSG_05149,FGSG_05890	0.00245466	0.0794259
GO:0004497	monooxygenase activity	FGSG_02111,FGSG_03824,FGSG_11024,FGSG_02118,FGSG_01000,FGSG_08377,FGSG_04368,FGSG_02364,FGSG_02117,FGSG_03775,FGSG_06215,FGSG_04092,FGSG_09195,FGSG_03498,FGSG_05960,FGSG_03686	0.00205096	0.0844623
GO:0008202	steroid metabolic process	FGSG_09031,FGSG_02771,FGSG_11044,	0.00245466	0.0855355
GO:0050613	delta14-sterol reductase activity	FGSG_02346,FGSG_06606	0.00191998	0.0869752
GO:0005788	endoplasmic reticulum lumen	FGSG_09471,FGSG_11915,FGSG_10819,	0.00245466	0.0926635
GO:0015969	guanosine tetraphosphate metabolic process	FGSG_03832,FGSG_08263	0.00191998	0.0966391
GO:0005789	endoplasmic reticulum membrane	FGSG_01640,FGSG_08620,FGSG_09786,FGSG_09197,FGSG_11703,FGSG_08377,FGSG_09381,FGSG_04911,FGSG_04994,	0.00149672	0.0968594
GO:0006476	protein amino acid deacetylation	FGSG_13552,FGSG_05691,FGSG_09218	0.0037564	0.106353
GO:0003838	sterol 24-C-methyltransferase activity	FGSG_02783,FGSG_05740	0.00191998	0.108719
GO:0006471	protein amino acid ADP-ribosylation	FGSG_00550,FGSG_05924	0.00550853	0.131335
GO:0003950	NAD+ ADP-ribosyltransferase activity	FGSG_05924,FGSG_00550	0.00550853	0.138631
GO:0017136	NAD-dependent histone deacetylase activity	FGSG_09218,FGSG_13552,FGSG_05691	0.00538915	0.143605
GO:0005794	Golgi apparatus	FGSG_04574,FGSG_04904,FGSG_09505,FGSG_13549,FGSG_00314	0.00745138	0.14676
GO:0033903	endo-1,3(4)-beta-glucanase activity	FGSG_06119,FGSG_07772,FGSG_02651	0.00736338	0.151619
GO:0003735	structural constituent of ribosome	FGSG_07553,	0.00674087	0.152681
GO:0003746	translation elongationFactor activity	FGSG_13556,FGSG_01390,FGSG_13555,FGSG_13223,	0.00726181	0.156648
GO:0005975	carbohydrate metabolic process	FGSG_01485,FGSG_02651,FGSG_03554,FGSG_13231,FGSG_11560,FGSG_12076,FGSG_04346,FGSG_03269,FGSG_01530,FGSG_09947,FGSG_10615,FGSG_03194,FGSG_01430,FGSG_06119,FGSG_00314,FGSG_01836,FGSG_07772,	0.00987058	0.178855
GO:0005524	ATP binding	FGSG_02786,FGSG_01265,FGSG_07017,FGSG_02540,FGSG_11234,FGSG_09020,FGSG_07544,FGSG_05470,FGSG_06014,FGSG_04343,FGSG_09267,FGSG_09471,FGSG_00046,FGSG_00680,FGSG_03319,FGSG_05149,FGSG_10819,FGSG_04177,FGSG_05588,FGSG_08312,FGSG_05940,FGSG_09764,FGSG_12039,FGSG_10767,FGSG_06771,FGSG_00420,FGSG_05889,FGSG_08597,FGSG_10424,FGSG_08373,FGSG_03556,FGSG_05949,FGSG_08875,FGSG_04512,FGSG_09728,FGSG_06957,FGS…	0.042112	0.185211
GO:0005506	iron ion binding	FGSG_04092,FGSG_09195,FGSG_03498,FGSG_08620,FGSG_09786,FGSG_05960,FGSG_03686,FGSG_02111,FGSG_11024,FGSG_01717,FGSG_02118,FGSG_01000,FGSG_08377,FGSG_04994,FGSG_02364,FGSG_01972,FGSG_02117	0.0413378	0.185406
GO:0006508	proteolysis	FGSG_00192,FGSG_02645,FGSG_02748,FGSG_01390,FGSG_05471,FGSG_04032,FGSG_09156,FGSG_06895,FGSG_11165,FGSG_11021,FGSG_03497,FGSG_12878,FGSG_05940,FGSG_07358,FGSG_10767,	0.0434444	0.189234
GO:0006629	lipid metabolic process	FGSG_08373,FGSG_01972,FGSG_10374,FGSG_05442,FGSG_08790,	0.0428435	0.194081
GO:0017111	nucleoside-triphosphatase activity	FGSG_07544,FGSG_09267,FGSG_00680,FGSG_03319,FGSG_04177,FGSG_05940,FGSG_10767,FGSG_00420,FGSG_05889,	0.0103121	0.19464
GO:0044271	nitrogen compound biosynthetic process	FGSG_05048,FGSG_02645,FGSG_01972,FGSG_11019,FGSG_00209,FGSG_08205,FGSG_10490,	0.0463885	0.198245
GO:0004221	ubiquitin thiolesterase activity	FGSG_08544,FGSG_02640,FGSG_08668,	0.0447943	0.19894
GO:0051453	regulation of cellular pH	FGSG_00268	0.0438742	0.200758
GO:0051302	regulation of cell division	FGSG_08467	0.0438742	0.202806
GO:0030246	carbohydrate binding	FGSG_03269,FGSG_07921,FGSG_01485,FGSG_02651	0.0481224	0.203733
GO:0050318	tannase activity	FGSG_11562	0.0438742	0.204897
GO:0046905	phytoene synthase activity	FGSG_03066	0.0438742	0.207031
GO:0005488	binding	FGSG_05814,FGSG_13596,FGSG_11019,FGSG_12895,FGSG_00389,FGSG_00054,FGSG_03407,FGSG_11129,FGSG_05573,FGSG_09494,FGSG_03721,FGSG_00578,FGSG_10259,FGSG_09672,FGSG_08673,FGSG_04168,FGSG_13549,FGSG_04117,FGSG_13892,FGSG_05950,	0.0830685	0.207901
GO:0042802	identical protein binding	FGSG_00192,FGSG_05949,FGSG_01960,FGSG_10735	0.0119929	0.208953
GO:0046486	glycerolipid metabolic process	FGSG_12368	0.0438742	0.209211
GO:0005774	vacuolar membrane	FGSG_05470,FGSG_00268,FGSG_10740,	0.0841008	0.209328
GO:0050662	coenzyme binding	FGSG_05790,FGSG_05942,FGSG_09032,FGSG_02285,FGSG_00594,	0.0846441	0.209529
GO:0016023	cytoplasmic membrane-bound vesicle	FGSG_08377,FGSG_05076,	0.0505679	0.210158
GO:0051855	recognition of symbiont	FGSG_07798	0.0839084	0.211169
GO:0045892	negative regulation of transcription, DNA-dependent	FGSG_08852	0.0438742	0.211436
GO:0009277	chitin- and beta-glucan-containing cell wall	FGSG_06119,FGSG_00876,	0.0505679	0.212104
GO:0051701	interaction with host	FGSG_07798	0.0839084	0.212349
GO:0015031	protein transport	FGSG_01358,FGSG_13660,FGSG_13231,FGSG_08491,FGSG_05931,FGSG_09163,FGSG_12878,FGSG_10740,	0.0867494	0.212419
GO:0051102	DNA ligation during DNA recombination	FGSG_12711	0.0839084	0.213542
GO:0045436	lycopene beta cyclase activity	FGSG_03066	0.0438742	0.21371
GO:0048102	autophagic cell death	FGSG_10740,	0.0839084	0.214749
GO:0046923	ER retention sequence binding	FGSG_09163,	0.0839084	0.215969
GO:0042776	mitochondrial ATP synthesis coupled proton transport	FGSG_09829	0.0438742	0.216033
GO:0046872	metal ion binding	FGSG_10080,FGSG_04873,FGSG_01485,FGSG_05470,FGSG_05624,FGSG_02114,	0.0901691	0.21612
GO:0015662	ATPase activity, coupled to transmembrane movement of ions, phosphorylative mechanism	FGSG_09020,FGSG_05149,	0.0916343	0.2162
GO:0005792	microsome	FGSG_08620,FGSG_09786,FGSG_07846,	0.0900805	0.217056
GO:0046341	CDP-diacylglycerol metabolic process	FGSG_06370,	0.0839084	0.217203
GO:0008199	ferric iron binding	FGSG_09350,FGSG_11631,	0.0916343	0.217332
GO:0004871	signal transducer activity	FGSG_09266,FGSG_02573,FGSG_01943,	0.0900805	0.218217
GO:0030137	COPI-coated vesicle	FGSG_05082	0.0438742	0.218407
GO:0043065	positive regulation of apoptosis	FGSG_04574	0.0839084	0.218451
GO:0003774	motor activity	FGSG_01410,FGSG_12039,	0.0916343	0.218476
GO:0042732	D-xylose metabolic process	FGSG_01523,	0.0839084	0.219714
GO:0018456	aryl-alcohol dehydrogenase activity	FGSG_00053	0.0438742	0.220833
GO:0034045	pre-autophagosomal structure membrane	FGSG_13660,	0.0839084	0.220991
GO:0030429	kynureninase activity	FGSG_04829,	0.0839084	0.222284
GO:0016925	protein sumoylation	FGSG_11991	0.0438742	0.223315
GO:0019901	protein kinase binding	FGSG_08467	0.0839084	0.223591
GO:0019899	enzyme binding	FGSG_04574,	0.0839084	0.224914
GO:0006812	cation transport	FGSG_04512,FGSG_09020,FGSG_05149,	0.0960873	0.225531
GO:0016906	sterol 3-beta-glucosyltransferase activity	FGSG_13231	0.0438742	0.225852
GO:0019722	calcium-mediated signaling	FGSG_10470,	0.0839084	0.226253
GO:0043234	protein complex	FGSG_06417,FGSG_01338,FGSG_10259,FGSG_13549,	0.055524	0.226598
GO:0003700	transcriptionFactor activity	FGSG_01936,FGSG_01293,FGSG_09571,FGSG_11561,FGSG_01555,FGSG_05924,FGSG_10470,FGSG_03044,FGSG_05725,FGSG_05588,FGSG_09019,FGSG_06324,FGSG_10639,FGSG_10364,FGSG_13828,FGSG_11271,FGSG_09277,FGSG_06810,FGSG_13146,FGSG_09014,	0.0932479	0.227104
GO:0017057	6-phosphogluconolactonase activity	FGSG_02721	0.0839084	0.227608
GO:0004252	serine-type endopeptidase activity	FGSG_03497,FGSG_05940,FGSG_10767,	0.0553472	0.22793
GO:0016767	geranylgeranyl-diphosphate geranylgeranyltransferase activity	FGSG_03066	0.0438742	0.228448
GO:0016999	antibiotic metabolic process	FGSG_04346	0.0839084	0.228979
GO:0009055	electron carrier activity	FGSG_11915,FGSG_12179,FGSG_04911,FGSG_05144,FGSG_09742,	0.0568741	0.230035
GO:0016780	phosphotransferase activity,For other substituted phosphate groups	FGSG_09402	0.0839084	0.230367
GO:0016671	oxidoreductase activity, acting on sulfur group of donors, disulfide as acceptor	FGSG_04911	0.0438742	0.231105
GO:0046983	protein dimerization activity	FGSG_09571,FGSG_01555,FGSG_09277,FGSG_13146,	0.120575	0.231444
GO:0016512	endothelin-converting enzyme 1 activity	FGSG_02748	0.0839084	0.231771
GO:0006397	mRNA processing	FGSG_12577,	0.0942402	0.232015
GO:0005509	calcium ion binding	FGSG_01265,FGSG_06417,FGSG_00986,FGSG_11915,FGSG_12746,FGSG_04930,	0.121509	0.232251
GO:0007242	intracellular signaling cascade	FGSG_10169,FGSG_08790,FGSG_08373,	0.120003	0.232313
GO:0003677	DNA binding	FGSG_07553,FGSG_13552,FGSG_05691,FGSG_04873,FGSG_02540,FGSG_11234,FGSG_11792,FGSG_06241,FGSG_12711,FGSG_09218,FGSG_11791,	0.0539637	0.232815
GO:0016165	lipoxygenase activity	FGSG_08151,	0.0839084	0.233193
GO:0004289	subtilase activity	FGSG_10735,FGSG_00192,FGSG_01960,	0.120003	0.23331
GO:0005515	protein binding	FGSG_13137,FGSG_04223,FGSG_09404,FGSG_05745,FGSG_11234,FGSG_06241,FGSG_05721,FGSG_09642,FGSG_12950,FGSG_02127,FGSG_06607,FGSG_03497,FGSG_13223,FGSG_01047,FGSG_04911,FGSG_06922,	0.100585	0.233667
GO:0009405	pathogenesis	FGSG_07798,FGSG_09163,FGSG_10740,FGSG_12940,FGSG_13084,FGSG_01181,FGSG_09020,	0.122777	0.233688
GO:0016239	positive regulation of macroautophagy	FGSG_10740	0.0438742	0.233824
GO:0015578	mannose transporter activity	FGSG_06607	0.0839084	0.234633
GO:0048046	apoplast	FGSG_05084,	0.120354	0.235002
GO:0003824	catalytic activity	FGSG_00594,FGSG_05790,FGSG_00314,FGSG_03514,FGSG_04343,FGSG_00237,FGSG_03721,FGSG_11631,FGSG_02285,FGSG_09350,	0.122021	0.235215
GO:0015035	protein disulfide oxidoreductase activity	FGSG_05144,FGSG_11915,FGSG_12179,	0.102101	0.235979
GO:0047750	cholestenol delta-isomerase activity	FGSG_13888,	0.120354	0.236019
GO:0006511	ubiquitin-dependent protein catabolic process	FGSG_06922,FGSG_08544,FGSG_02640,FGSG_08668,	0.124534	0.236042
GO:0009817	defense response toFungus, incompatible interaction	FGSG_07798	0.0839084	0.23609
GO:0015994	chlorophyll metabolic process	FGSG_02880	0.0438742	0.236607
GO:0046526	D-xylulose reductase activity	FGSG_01523	0.120354	0.237045
GO:0009306	protein secretion	FGSG_09968,	0.0839084	0.237566
GO:0043161	proteasomal ubiquitin-dependent protein catabolic process	FGSG_06767,FGSG_05735	0.0167936	0.237734
GO:0044425	membrane part	FGSG_04904,	0.120354	0.23808
GO:0016757	transferase activity, transferring glycosyl groups	FGSG_05572,FGSG_04904,FGSG_08144,FGSG_10601,FGSG_01640,	0.018395	0.238084
GO:0008526	phosphatidylinositol transporter activity	FGSG_05890	0.0839084	0.23906
GO:0030260	entry into host cell	FGSG_09020	0.120354	0.239124
GO:0015936	coenzyme A metabolic process	FGSG_09197	0.0438742	0.239458
GO:0019787	small conjugating protein ligase activity	FGSG_09313	0.120354	0.240178
GO:0016459	myosin complex	FGSG_12039,FGSG_01410,	0.0604486	0.240204
GO:0008440	inositol trisphosphate 3-kinase activity	FGSG_04998,	0.0839084	0.240573
GO:0019307	mannose biosynthetic process	FGSG_03767,	0.120354	0.241241
GO:0007016	cytoskeletal anchoring	FGSG_04574,	0.0839084	0.242105
GO:0018279	protein amino acid N-linked glycosylation via asparagine	FGSG_11703,	0.120354	0.242313
GO:0015809	arginine transport	FGSG_00268	0.0438742	0.242378
GO:0017039	dipeptidyl-peptidase III activity	FGSG_11021,	0.120354	0.243395
GO:0006696	ergosterol biosynthetic process	FGSG_07315	0.0839084	0.243657
GO:0005525	GTP binding	FGSG_13555,FGSG_08144,FGSG_10601,FGSG_05721,FGSG_07172,FGSG_13556,FGSG_01390,	0.129188	0.243842
GO:0016485	protein processing	FGSG_02748	0.120354	0.244486
GO:0003924	GTPase activity	FGSG_13556,FGSG_13555,FGSG_05721,FGSG_07172,	0.0632509	0.244894
GO:0006570	tyrosine metabolic process	FGSG_12368,	0.0839084	0.245229
GO:0015761	mannose transport	FGSG_06607	0.0438742	0.24537
GO:0006695	cholesterol biosynthetic process	FGSG_09197,FGSG_09381,	0.0167936	0.245403
GO:0016125	sterol metabolic process	FGSG_13888,	0.120354	0.245587
GO:0003676	nucleic acid binding	FGSG_00183,FGSG_00442,FGSG_09412,FGSG_05944,FGSG_13711,FGSG_01341,FGSG_09954,FGSG_05960,FGSG_10517,FGSG_09605,FGSG_09410,FGSG_08138,	0.105413	0.246145
GO:0015978	carbon utilization	FGSG_12368,	0.120354	0.246699
GO:0006569	tryptophan catabolic process	FGSG_04829,	0.0839084	0.246821
GO:0015746	citrate transport	FGSG_07776,	0.120354	0.24782
GO:0006414	translational elongation	FGSG_07553,FGSG_01390,FGSG_13223,	0.0153537	0.248401
GO:0006467	protein thiol-disulfide exchange	FGSG_04911	0.0839084	0.248435
GO:0015105	arsenite transporter activity	FGSG_07776	0.0438742	0.248438
GO:0015137	citrate transporter activity	FGSG_07776,	0.120354	0.248952
GO:0006342	chromatin silencing	FGSG_13552,FGSG_05691,FGSG_09218	0.0186894	0.249008
GO:0006725	aromatic compound metabolic process	FGSG_11631,FGSG_04368,FGSG_09350,FGSG_03775,FGSG_03824,	0.132896	0.2498
GO:0007165	signal transduction	FGSG_04574,FGSG_05721,FGSG_10061,FGSG_09266,FGSG_10259,FGSG_01943,	0.0673073	0.24992
GO:0006303	double-strand break repair via nonhomologous end joining	FGSG_12711	0.0839084	0.250069
GO:0008441	3'(2'),5'-bisphosphate nucleotidase activity	FGSG_09532	0.120354	0.250093
GO:0004194	pepsin A activity	FGSG_01390,FGSG_05471,	0.133615	0.250115
GO:0035091	phosphoinositide binding	FGSG_12950,FGSG_13137,FGSG_09404,	0.0665322	0.251159
GO:0006621	protein retention in ER	FGSG_09163,	0.120354	0.251246
GO:0010477	response to sulfur dioxide	FGSG_02880	0.0438742	0.251582
GO:0006302	double-strand break repair	FGSG_06241	0.0839084	0.251725
GO:0045454	cell redox homeostasis	FGSG_03957,FGSG_11915,FGSG_12179,FGSG_05144,	0.0712329	0.252098
GO:0006487	protein amino acid N-linked glycosylation	FGSG_05624,	0.120354	0.252409
GO:0016021	integral to membrane	FGSG_01640,FGSG_02598,FGSG_08620,FGSG_03957,FGSG_05149,FGSG_09786,FGSG_09806,FGSG_11480,FGSG_09163,FGSG_06607,FGSG_10425,FGSG_08312,FGSG_02119,FGSG_05333,FGSG_02354,FGSG_13888,FGSG_04799,FGSG_06771,FGSG_02346,FGSG_09968,FGSG_09197,FGSG_03066,FGSG_06606,FGSG_02573,FGSG_02688,FGSG_10260,FGSG_03772,FGSG_08377,FGSG_05001,FGSG_09381,FGSG_04512,FGSG_02748,FGSG_04994,FGSG_10098,FGSG_00183,FGSG_07936,FGS…	0.0630011	0.252562
GO:0006084	acetyl-CoA metabolic process	FGSG_09266	0.0839084	0.253403
GO:0008270	zinc ion binding	FGSG_09014,FGSG_02748,FGSG_00271,FGSG_07553,FGSG_01936,FGSG_13552,FGSG_05691,FGSG_01293,FGSG_12368,FGSG_02640,FGSG_09412,FGSG_05944,FGSG_13711,FGSG_04223,FGSG_11561,FGSG_01341,FGSG_11991,FGSG_11234,FGSG_09954,FGSG_05924,FGSG_11792,FGSG_10470,FGSG_10920,FGSG_03044,FGSG_05725,FGSG_10517,FGSG_11165,FGSG_09642,FGSG_07687,FGSG_09218,FGSG_05588,FGSG_11791,FGSG_09605,FGSG_09410,FGSG_06324,FGSG_10639,FGS…	0.0649247	0.253542
GO:0004012	phospholipid-translocating ATPase activity	FGSG_05149,FGSG_09020,	0.0167936	0.253583
GO:0006091	generation of precursor metabolites and energy	FGSG_12368,	0.120354	0.253583
GO:0016887	ATPase activity	FGSG_05588,FGSG_08373,FGSG_11234,	0.0723052	0.253909
GO:0045735	nutrient reservoir activity	FGSG_00986,FGSG_05084,	0.0706538	0.254017
GO:0005853	eukaryotic translation elongationFactor 1 complex	FGSG_13223,	0.120354	0.254768
GO:0008900	hydrogen:potassium-exchanging ATPase activity	FGSG_04512	0.0438742	0.254808
GO:0006081	aldehyde metabolic process	FGSG_00053	0.0839084	0.255104
GO:0004615	phosphomannomutase activity	FGSG_03767,	0.120354	0.255964
GO:0016310	phosphorylation	FGSG_09764,FGSG_10424,	0.0706538	0.256049
GO:0004197	cysteine-type endopeptidase activity	FGSG_08544,FGSG_02640,	0.112807	0.256791
GO:0005958	DNA-dependent protein kinase complex	FGSG_12711,	0.0839084	0.256828
GO:0004607	phosphatidylcholine-sterol O-acyltransferase activity	FGSG_05442,	0.120354	0.257172
GO:0005829	cytosol	FGSG_11991,FGSG_06417,FGSG_10061,FGSG_01338,FGSG_10259,FGSG_13549,	0.111888	0.257285
GO:0005677	chromatin silencing complex	FGSG_09218,FGSG_13552,FGSG_05691	0.0153537	0.257601
GO:0004437	inositol or phosphatidylinositol phosphatase activity	FGSG_05891,FGSG_09532,	0.0706538	0.258114
GO:0008474	palmitoyl-(protein) hydrolase activity	FGSG_04980	0.0438742	0.258117
GO:0004337	geranyltranstransferase activity	FGSG_10097,	0.120354	0.25839
GO:0005623	cell	FGSG_04223,	0.0839084	0.258575
GO:0006914	autophagy	FGSG_13660,FGSG_13231,FGSG_08491,	0.153735	0.258892
GO:0043565	sequence-specific DNA binding	FGSG_09571,FGSG_01555,FGSG_09019,FGSG_09277,FGSG_13146,	0.154498	0.259213
GO:0004161	dimethylallyltranstransferase activity	FGSG_10097,	0.120354	0.259621
GO:0008168	methyltransferase activity	FGSG_01000,FGSG_04216,FGSG_05944,FGSG_04092,FGSG_11024,	0.115783	0.259653
GO:0004571	mannosyl-oligosaccharide 1,2-alpha-mannosidase activity	FGSG_12746,FGSG_04930,	0.15363	0.259681
GO:0042626	ATPase activity, coupled to transmembrane movement of substances	FGSG_08312,FGSG_06771,FGSG_02786,FGSG_00046,	0.116566	0.26012
GO:0005537	mannose binding	FGSG_06607	0.0839084	0.260346
GO:0003702	RNA polymerase II transcriptionFactor activity	FGSG_11234,FGSG_08299,	0.15363	0.260653
GO:0003985	acetyl-CoA C-acetyltransferase activity	FGSG_09321,	0.120354	0.260863
GO:0050896	response to stimulus	FGSG_04105	0.153448	0.261323
GO:0008219	cell death	FGSG_08151	0.0438742	0.261513
GO:0003918	DNA topoisomerase (ATP-hydrolyzing) activity	FGSG_05949	0.120354	0.262117
GO:0005385	zinc ion transporter activity	FGSG_13569,	0.0839084	0.262141
GO:0050381	unspecific monooxygenase activity	FGSG_01972,	0.153448	0.262309
GO:0003958	NADPH-hemoprotein reductase activity	FGSG_01972,FGSG_09786	0.0167936	0.262327
GO:0043123	positive regulation of I-kappaB kinase/NF-kappaB cascade	FGSG_02573	0.153448	0.263303
GO:0003882	CDP-diacylglycerol-serine O-phosphatidyltransferase activity	FGSG_06370,	0.120354	0.263383
GO:0004631	phosphomevalonate kinase activity	FGSG_09764,	0.0839084	0.263962
GO:0042973	glucan endo-1,3-beta-D-glucosidase activity	FGSG_11006,	0.153448	0.264304
GO:0003756	protein disulfide isomerase activity	FGSG_11915,	0.120354	0.264662
GO:0007601	visual perception	FGSG_04105	0.0438742	0.265
GO:0016888	endodeoxyribonuclease activity, producing 5'-phosphomonoesters	FGSG_05738,	0.153448	0.265313
GO:0004371	glycerone kinase activity	FGSG_07017	0.0839084	0.265808
GO:0015940	pantothenate biosynthetic process	FGSG_09312,	0.153448	0.266329
GO:0003684	damaged DNA binding	FGSG_06767,FGSG_08852,	0.143745	0.26687
GO:0015780	nucleotide-sugar transport	FGSG_02598,	0.153448	0.267354
GO:0004311	farnesyltranstransferase activity	FGSG_10097,	0.0839084	0.26768
GO:0005737	cytoplasm	FGSG_10470,FGSG_13231,FGSG_10513,FGSG_08491,FGSG_02127,FGSG_11021,FGSG_12878,FGSG_09764,FGSG_10097,FGSG_03767,FGSG_08597,FGSG_05735,FGSG_08875,FGSG_07146,FGSG_04829,	0.0680974	0.268244
GO:0009401	phosphoenolpyruvate-dependent sugar phosphotransferase system	FGSG_03500	0.153448	0.268386
GO:0007035	vacuolar acidification	FGSG_05470	0.0438742	0.268581
GO:0008825	cyclopropane-fatty-acyl-phospholipid synthase activity	FGSG_05593,	0.153448	0.269426
GO:0004310	farnesyl-diphosphateFarnesyltransferase activity	FGSG_09381,	0.0839084	0.269578
GO:0006878	copper ion homeostasis	FGSG_05470,	0.153448	0.270474
GO:0004176	ATP-dependent peptidase activity	FGSG_05940,FGSG_10767,	0.163234	0.270861
GO:0008152	metabolic process	FGSG_04512,FGSG_09321,FGSG_05950,FGSG_04216,FGSG_08596,FGSG_03452,FGSG_05738,FGSG_12895,FGSG_06215,FGSG_05944,FGSG_09830,FGSG_00389,FGSG_03650,FGSG_01265,FGSG_00050,FGSG_00054,FGSG_09020,FGSG_03514,FGSG_11129,FGSG_04012,FGSG_10920,FGSG_05149,FGSG_11006,FGSG_09494,FGSG_03363,FGSG_12292,FGSG_01256,FGSG_13569,FGSG_09684,FGSG_09708,FGSG_00578,	0.0759635	0.270956
GO:0004245	neprilysin activity	FGSG_02748	0.0839084	0.271504
GO:0006829	zinc ion transport	FGSG_13569,	0.153448	0.271531
GO:0006950	response to stress	FGSG_05258,FGSG_00053,FGSG_02119,FGSG_05333,	0.163071	0.271585
GO:0007030	Golgi organization and biogenesis	FGSG_05931	0.0438742	0.27226
GO:0044237	cellular metabolic process	FGSG_02285,FGSG_00594,FGSG_05790,FGSG_05942,	0.0793991	0.272483
GO:0006265	DNA topological change	FGSG_05949,	0.153448	0.272596
GO:0006468	protein amino acid phosphorylation	FGSG_03556,FGSG_06957,FGSG_12940,	0.071042	0.272729
GO:0016787	hydrolase activity	FGSG_04488,FGSG_00045,FGSG_13222,FGSG_01410,FGSG_01289,FGSG_00050,FGSG_01555,FGSG_03291,FGSG_02742,FGSG_10003,FGSG_07016	0.123677	0.273296
GO:0003913	DNA photolyase activity	FGSG_05573,	0.0839084	0.273457
GO:0006457	proteinFolding	FGSG_10260,FGSG_09380,FGSG_09471,FGSG_07070,FGSG_10819,	0.147929	0.273518
GO:0005543	phospholipid binding	FGSG_10061,	0.153448	0.273669
GO:0004674	protein serine/threonine kinase activity	FGSG_03556,FGSG_06957,	0.119688	0.273832
GO:0005622	intracellular	FGSG_08668,FGSG_01341,FGSG_10517,FGSG_09410,FGSG_04168,FGSG_08138,FGSG_02645,FGSG_05910,FGSG_01390,	0.121571	0.273989
GO:0006886	intracellular protein transport	FGSG_08492,	0.147042	0.274116
GO:0008415	acyltransferase activity	FGSG_09032,FGSG_09266,FGSG_09708,FGSG_10081,	0.165999	0.274443
GO:0005338	nucleotide-sugar transporter activity	FGSG_02598,	0.153448	0.274751
GO:0000287	magnesium ion binding	FGSG_01265,FGSG_09020,FGSG_05149,FGSG_09381,FGSG_04512,	0.167061	0.275195
GO:0003904	deoxyribodipyrimidine photo-lyase activity	FGSG_08852,	0.0839084	0.275438
GO:0005351	sugar porter activity	FGSG_02598,FGSG_03957,FGSG_11480,	0.121699	0.275648
GO:0004733	pyridoxamine-phosphate oxidase activity	FGSG_09627,	0.153448	0.275841
GO:0007022	chaperonin-mediated tubulinFolding	FGSG_00510	0.0438742	0.276042
GO:0006986	response to unfolded protein	FGSG_09471,FGSG_10819,	0.0810799	0.276159
GO:0004634	phosphopyruvate hydratase activity	FGSG_05292,	0.153448	0.27694
GO:0003830	beta-1,4-mannosylglycoprotein 4-beta-N-acetylglucosaminyltransferase activity	FGSG_05624	0.0839084	0.277449
GO:0004274	dipeptidyl-peptidase IV activity	FGSG_07358,	0.153448	0.278048
GO:0006355	regulation of transcription, DNA-dependent	FGSG_10364,FGSG_13828,FGSG_11271,FGSG_09277,FGSG_06810,FGSG_13146,FGSG_09014,FGSG_01936,FGSG_01293,FGSG_09571,FGSG_13711,FGSG_11561,FGSG_01555,FGSG_05924,FGSG_11792,FGSG_10470,FGSG_08299,FGSG_03044,FGSG_05725,FGSG_10513,FGSG_05588,FGSG_11791,FGSG_09019,FGSG_06324,FGSG_10639,	0.0732559	0.278865
GO:0000015	phosphopyruvate hydratase complex	FGSG_05292,	0.153448	0.279164
GO:0000103	sulfate assimilation	FGSG_08875,	0.0839084	0.279489
GO:0006656	phosphatidylcholine biosynthetic process	FGSG_06370	0.0438742	0.27993
GO:0005739	mitochondrion	FGSG_09829,FGSG_10425,FGSG_09968,FGSG_08852,FGSG_03883,FGSG_05949,FGSG_05076,	0.152332	0.280513
GO:0006810	transport	FGSG_02688,FGSG_03772,FGSG_05910,FGSG_04911,FGSG_00183,FGSG_01972,FGSG_07936,FGSG_02786,FGSG_09742,FGSG_00046,FGSG_08620,FGSG_09806,FGSG_08312,FGSG_04799,FGSG_06771,FGSG_07846,	0.0749379	0.280553
GO:0008643	carbohydrate transport	FGSG_03957,FGSG_11480,	0.0763148	0.281062
GO:0030170	pyridoxal phosphate binding	FGSG_04829,FGSG_08205,	0.0806743	0.281119
GO:0050660	FAD binding	FGSG_13755,FGSG_07627,FGSG_07846,FGSG_08852,FGSG_04911,	0.0812955	0.281121
GO:0000102	L-methionine secondary active transmembrane transporter activity	FGSG_07496,	0.0839084	0.281559
GO:0045045	secretory pathway	FGSG_09471,	0.183413	0.282606
GO:0003723	RNA binding	FGSG_07146,FGSG_04997,FGSG_12711,FGSG_08597,FGSG_12577,	0.127454	0.283023
GO:0043130	ubiquitin binding	FGSG_05735	0.183413	0.283571
GO:0000079	regulation of cyclin-dependent protein kinase activity	FGSG_08467,	0.0839084	0.28366
GO:0005391	sodium:potassium-exchanging ATPase activity	FGSG_04512	0.0438742	0.283929
GO:0032012	regulation of ARF protein signal transduction	FGSG_04168,	0.183413	0.284542
GO:0005507	copper ion binding	FGSG_09742,	0.170687	0.285318
GO:0019344	cysteine biosynthetic process	FGSG_08875,	0.183413	0.285519
GO:0016706	oxidoreductase activity, acting on paired donors, with incorporation or reduction of molecular oxygen, 2-oxoglutarate as one donor, and incorporation of one atom each of oxygen into both donors	FGSG_10392,	0.183413	0.286504
GO:0008610	lipid biosynthetic process	FGSG_05593,	0.183413	0.287495
GO:0004781	sulfate adenylyltransferase (ATP) activity	FGSG_08875	0.0438742	0.288043
GO:0000166	nucleotide binding	FGSG_00442,FGSG_13137,FGSG_12577,	0.176159	0.288087
GO:0008026	ATP-dependent helicase activity	FGSG_08597	0.175723	0.288415
GO:0006071	glycerol metabolic process	FGSG_07017	0.183413	0.288494
GO:0005768	endosome	FGSG_13549,	0.183413	0.289499
GO:0005086	ARF guanyl-nucleotide exchangeFactor activity	FGSG_04168,	0.183413	0.290511
GO:0051246	regulation of protein metabolic process	FGSG_09313,FGSG_04032,	0.190063	0.290874
GO:0006281	DNA repair	FGSG_05573,FGSG_08299,	0.158624	0.290917
GO:0004659	prenyltransferase activity	FGSG_10425,	0.183413	0.29153
GO:0004655	porphobilinogen synthase activity	FGSG_10080	0.0438742	0.292279
GO:0004186	carboxypeptidase C activity	FGSG_06895	0.183413	0.292557
GO:0016740	transferase activity	FGSG_01256,FGSG_13222,FGSG_07798,	0.160389	0.292969
GO:0051082	unfolded protein binding	FGSG_10260,FGSG_00510,FGSG_09380,	0.182527	0.293209
GO:0003968	RNA-directed RNA polymerase activity	FGSG_04619,	0.183413	0.293591
GO:0005618	cell wall	FGSG_03194,FGSG_05084,	0.181476	0.293602
GO:0016717	oxidoreductase activity, acting on paired donors, with oxidation of a pair of donors resulting in the reduction of molecular oxygen to two molecules of water	FGSG_01717,FGSG_10374,	0.0240905	0.294946
GO:0016301	kinase activity	FGSG_10424,FGSG_01430,FGSG_08875,FGSG_13978,	0.181167	0.295211
GO:0004421	hydroxymethylglutaryl-CoA synthase activity	FGSG_09266	0.0438742	0.296642
GO:0016853	isomerase activity	FGSG_09947,FGSG_01485,	0.198269	0.299386
GO:0006464	protein modification	FGSG_12878,FGSG_04980,	0.198269	0.300387
GO:0004420	hydroxymethylglutaryl-CoA reductase (NADPH) activity	FGSG_09197	0.0438742	0.301136
GO:0006364	rRNA processing	FGSG_06370,	0.196858	0.302294
GO:0043169	cation binding	FGSG_00314,FGSG_02354,FGSG_03269,	0.198451	0.302688
GO:0006790	sulfur metabolic process	FGSG_02880,FGSG_09532	0.0240905	0.303138
GO:0017176	phosphatidylinositol N-acetylglucosaminyltransferase activity	FGSG_02354,	0.21046	0.303625
GO:0016491	oxidoreductase activity	FGSG_12746,FGSG_07627,FGSG_13569,FGSG_09684,FGSG_00578,FGSG_03066,FGSG_02880,FGSG_09381,FGSG_09272,FGSG_04994,FGSG_13892,FGSG_08596,FGSG_12368,FGSG_13596,FGSG_05942,FGSG_12895,FGSG_12772,FGSG_09830,FGSG_00389,FGSG_00054,FGSG_13755,FGSG_11129,FGSG_04012,FGSG_10920,FGSG_01866,FGSG_02742,FGSG_09494,	0.0308688	0.303991
GO:0016563	transcriptional activator activity	FGSG_11234,	0.21046	0.304595
GO:0006350	transcription	FGSG_00420,FGSG_07553,FGSG_13137,FGSG_04873,	0.187727	0.304805
GO:0009341	beta-galactosidase complex	FGSG_03269,	0.21046	0.305571
GO:0004352	glutamate dehydrogenase activity	FGSG_04117	0.0438742	0.305769
GO:0008615	pyridoxine biosynthetic process	FGSG_09627,	0.21046	0.306554
GO:0006783	heme biosynthetic process	FGSG_10080,	0.21046	0.307543
GO:0005886	plasma membrane	FGSG_09968,FGSG_03772,	0.191021	0.307945
GO:0030529	ribonucleoprotein complex	FGSG_13556,FGSG_13555,FGSG_04997,	0.204794	0.308212
GO:0006493	protein amino acid O-linked glycosylation	FGSG_04904,	0.21046	0.308538
GO:0004553	hydrolase activity, hydrolyzing O-glycosyl compounds	FGSG_06663,FGSG_07921,FGSG_05292,	0.202975	0.308549
GO:0006465	signal peptide processing	FGSG_04032,	0.21046	0.30954
GO:0004290	kexin activity	FGSG_09156	0.0438742	0.310547
GO:0004650	polygalacturonase activity	FGSG_03194,	0.21046	0.310548
GO:0004565	beta-galactosidase activity	FGSG_03269,	0.21046	0.311563
GO:0004467	long-chain-fatty-acid-CoA ligase activity	FGSG_03363	0.21046	0.312584
GO:0004338	glucan 1,3-beta-glucosidase activity	FGSG_11006	0.21046	0.313612
GO:0004198	calpain activity	FGSG_02645,	0.21046	0.314648
GO:0004163	diphosphomevalonate decarboxylase activity	FGSG_10424	0.0438742	0.315476
GO:0006118	electron transport	FGSG_03824,FGSG_11024,FGSG_02118,FGSG_08151,FGSG_01000,FGSG_08377,FGSG_02880,FGSG_04368,FGSG_04911,FGSG_02364,FGSG_01972,FGSG_02117,FGSG_06215,FGSG_04092,FGSG_12772,FGSG_00389,FGSG_08144,FGSG_09195,FGSG_03498,FGSG_10601,FGSG_01866,FGSG_08620,FGSG_12563,FGSG_09786,FGSG_05960,FGSG_03686,FGSG_02111,	0.0341276	0.315506
GO:0006808	regulation of nitrogen utilization	FGSG_02285,FGSG_05942,FGSG_03721,	0.21064	0.31596
GO:0006096	glycolysis	FGSG_05292,FGSG_12368,	0.220467	0.316049
GO:0006865	amino acid transport	FGSG_07496,FGSG_05574,	0.220218	0.316695
GO:0005634	nucleus	FGSG_09412,FGSG_09571,FGSG_05944,FGSG_13711,FGSG_11561,FGSG_11991,FGSG_04997,FGSG_11234,FGSG_01555,FGSG_09954,FGSG_06767,FGSG_05924,FGSG_11792,FGSG_10470,FGSG_08299,FGSG_06241,FGSG_03044,FGSG_05725,FGSG_10061,FGSG_03497,FGSG_05588,FGSG_11791,FGSG_09605,FGSG_01307,FGSG_09019,FGSG_06324,FGSG_10639,FGSG_06647,FGSG_10364,FGSG_13828,FGSG_11271,FGSG_09277,FGSG_06810,FGSG_13146,FGSG_00550,FGSG_05735,FGS…	0.0231207	0.317384
GO:0051287	NAD binding	FGSG_13552,FGSG_05691,FGSG_09218,	0.223419	0.319271
GO:0042493	response to drug	FGSG_00876,	0.234785	0.320354
GO:0003875	ADP-ribosylarginine hydrolase activity	FGSG_03650	0.0438742	0.320565
GO:0030288	outer membrane-bounded periplasmic space	FGSG_11631,	0.234785	0.321322
GO:0019120	hydrolase activity, acting on acid halide bonds, in C-halide compounds	FGSG_05738	0.234785	0.322296
GO:0018298	protein-chromophore linkage	FGSG_08852,	0.234785	0.323275
GO:0016272	prefoldin complex	FGSG_10260,	0.234785	0.324261
GO:0009435	NAD biosynthetic process	FGSG_04829,	0.234785	0.325252
GO:0003864	3-methyl-2-oxobutanoate hydroxymethyltransferase activity	FGSG_09312	0.0438742	0.32582
GO:0008138	protein tyrosine/serine/threonine phosphatase activity	FGSG_04982,	0.234785	0.32625
GO:0006879	iron ion homeostasis	FGSG_05470,	0.234785	0.327254
GO:0006003	fructose 2,6-bisphosphate metabolic process	FGSG_04343,	0.234785	0.328264
GO:0005388	calcium-transporting ATPase activity	FGSG_01265,	0.234785	0.32928
GO:0004452	isopentenyl-diphosphate delta-isomerase activity	FGSG_02742,	0.234785	0.330303
GO:0007154	cell communication	FGSG_12950,FGSG_13137,FGSG_09404	0.0350544	0.330826
GO:0006633	fatty acid biosynthetic process	FGSG_01717,FGSG_07798,	0.233173	0.33112
GO:0000719	photoreactive repair	FGSG_08852	0.0438742	0.33125
GO:0015171	amino acid transporter activity	FGSG_05574,FGSG_00268,	0.24399	0.331914
GO:0016117	carotenoid biosynthetic process	FGSG_10097,FGSG_03066,	0.0322539	0.332068
GO:0005773	vacuole	FGSG_13660,FGSG_00192,	0.233173	0.332162
GO:0009507	chloroplast	FGSG_05572,FGSG_01458,	0.041127	0.332688
GO:0031410	cytoplasmic vesicle	FGSG_10740,	0.256575	0.335921
GO:0000323	lytic vacuole	FGSG_06607	0.0438742	0.336864
GO:0019538	protein metabolic process	FGSG_10392,	0.256575	0.336894
GO:0006512	ubiquitin cycle	FGSG_01047,FGSG_05735,FGSG_09313,FGSG_02640,FGSG_04032,FGSG_11991,FGSG_06767,FGSG_10740,	0.0305111	0.337111
GO:0016051	carbohydrate biosynthetic process	FGSG_10282,	0.256575	0.337874
GO:0046677	response to antibiotic	FGSG_10098,FGSG_02364,	0.25013	0.338236
GO:0006897	endocytosis	FGSG_13549,FGSG_05470,	0.041127	0.338737
GO:0010008	endosome membrane	FGSG_08492,	0.256575	0.338859
GO:0016829	lyase activity	FGSG_05048,FGSG_05950,	0.25013	0.339249
GO:0005544	calcium-dependent phospholipid binding	FGSG_06417,FGSG_00986,	0.0322539	0.339791
GO:0051591	response to cAMP	FGSG_02285,FGSG_03775,	0.240788	0.339803
GO:0008106	alcohol dehydrogenase (NADP+) activity	FGSG_04223,	0.256575	0.339849
GO:0006094	gluconeogenesis	FGSG_12368,	0.256575	0.340846
GO:0003743	translation initiationFactor activity	FGSG_07146,FGSG_08597,	0.240788	0.340865
GO:0016998	cell wall catabolic process	FGSG_03554,FGSG_02255,	0.261192	0.34098
GO:0010181	FMN binding	FGSG_09627,FGSG_01972,FGSG_04012,FGSG_09786,FGSG_09684,	0.0376724	0.341312
GO:0005625	solubleFraction	FGSG_10097,	0.256575	0.341849
GO:0000247	C-8 sterol isomerase activity	FGSG_07315	0.0438742	0.342672
GO:0004616	phosphogluconate dehydrogenase (decarboxylating) activity	FGSG_09032,	0.256575	0.342857
GO:0004003	ATP-dependent DNA helicase activity	FGSG_12711,	0.256575	0.343871
GO:0000151	ubiquitin ligase complex	FGSG_09672	0.256575	0.344892
GO:0006694	steroid biosynthetic process	FGSG_13892,FGSG_13596,	0.041127	0.345009
GO:0050661	NADP binding	FGSG_07846,FGSG_09197,	0.267297	0.345959
GO:0009636	response to toxin	FGSG_00053	0.276005	0.346344
GO:0005783	endoplasmic reticulum	FGSG_04574,FGSG_09163,FGSG_13888,FGSG_07315,FGSG_09968,FGSG_01533,FGSG_00314,	0.0306477	0.347085
GO:0008121	ubiquinol-cytochrome-c reductase activity	FGSG_12563,	0.276005	0.347306
GO:0004190	aspartic-type endopeptidase activity	FGSG_12878,FGSG_07800,	0.0322539	0.347881
GO:0006974	response to DNA damage stimulus	FGSG_11991,	0.276005	0.348274
GO:0016564	transcriptional repressor activity	FGSG_03721,FGSG_05942,	0.267879	0.348705
GO:0006816	calcium ion transport	FGSG_01265,	0.276005	0.349246
GO:0048037	cofactor binding	FGSG_03514,FGSG_07798,	0.269806	0.350207
GO:0004096	catalase activity	FGSG_08151,	0.276005	0.350225
GO:0000781	chromosome, telomeric region	FGSG_12711,	0.276005	0.351209
GO:0006623	protein targeting to vacuole	FGSG_13549,FGSG_05470,	0.041127	0.351519
GO:0009058	biosynthetic process	FGSG_10425,FGSG_01640,	0.261102	0.352022
GO:0043086	negative regulation of enzyme activity	FGSG_01960,FGSG_10735,FGSG_00192,	0.0398117	0.353621
GO:0004872	receptor activity	FGSG_09163,FGSG_06607,	0.277402	0.353981
GO:0030437	sporulation (sensuFungi)	FGSG_13084,FGSG_01181,	0.27694	0.354389
GO:0016874	ligase activity	FGSG_06922,FGSG_07798,	0.276432	0.355749
GO:0004386	helicase activity	FGSG_02540,FGSG_11234,	0.277456	0.356055
GO:0004842	ubiquitin-protein ligase activity	FGSG_09672,FGSG_04032,	0.276432	0.356763
GO:0005840	ribosome	FGSG_07553,	0.0307685	0.357388
GO:0004435	phosphoinositide phospholipase C activity	FGSG_08790,FGSG_08373,	0.041127	0.358279
GO:0016192	vesicle-mediated transport	FGSG_05082,	0.286705	0.358778
GO:0006412	translation	FGSG_08597,FGSG_13556,FGSG_13555,	0.0303647	0.36198
GO:0051286	cell tip	FGSG_10061	0.293239	0.362944
GO:0030983	mismatched DNA binding	FGSG_09728,	0.293239	0.363938
GO:0006662	glycerol ether metabolic process	FGSG_12179	0.293239	0.364938
GO:0031227	intrinsic to endoplasmic reticulum membrane	FGSG_07846,	0.308432	0.368654
GO:0019867	outer membrane	FGSG_03554,	0.308432	0.369629
GO:0016846	carbon-sulfur lyase activity	FGSG_12292	0.308432	0.37061
GO:0012505	endomembrane system	FGSG_05624,	0.308432	0.371595
GO:0005576	extracellular region	FGSG_00876,FGSG_11006,FGSG_03194,	0.0369528	0.371992
GO:0009536	plastid	FGSG_13084,	0.308432	0.372586
GO:0045449	regulation of transcription	FGSG_01307,	0.299096	0.373251
GO:0008484	sulfuric ester hydrolase activity	FGSG_03452,	0.308432	0.373582
GO:0006357	regulation of transcriptionFrom RNA polymerase II promoter	FGSG_11234,	0.308432	0.374584
GO:0008236	serine-type peptidase activity	FGSG_04032,	0.32173	0.374662
GO:0006298	mismatch repair	FGSG_09728,	0.308432	0.375591
GO:0006098	pentose-phosphate shunt	FGSG_09032,	0.32173	0.375628
GO:0005529	sugar binding	FGSG_09947,	0.32173	0.376598
GO:0005887	integral to plasma membrane	FGSG_07496	0.308432	0.376603
GO:0008422	beta-glucosidase activity	FGSG_10615,	0.376731	0.376731
GO:0003899	DNA-directed RNA polymerase activity	FGSG_13137,	0.305219	0.376742
GO:0000935	barrier septum	FGSG_10061,	0.376731	0.377565
GO:0004091	carboxylesterase activity	FGSG_11703,	0.32173	0.377574
GO:0005085	guanyl-nucleotide exchangeFactor activity	FGSG_13549,	0.308432	0.377621
GO:0030655	beta-lactam antibiotic catabolic process	FGSG_02364,	0.376105	0.377773
GO:0016469	proton-transporting two-sector ATPase complex	FGSG_05470,	0.376105	0.378612
GO:0004100	chitin synthase activity	FGSG_12039,	0.308432	0.378645
GO:0009986	cell surface	FGSG_00314,	0.333268	0.379323
GO:0008800	beta-lactamase activity	FGSG_02364,	0.376105	0.379456
GO:0052051	interaction with host via protein secreted by type II secretion system	FGSG_04074,	0.323085	0.380149
GO:0007155	cell adhesion	FGSG_12563,	0.333268	0.380278
GO:0006605	protein targeting	FGSG_04574,	0.376105	0.380303
GO:0006979	response to oxidative stress	FGSG_08151,	0.374626	0.380506
GO:0016702	oxidoreductase activity, acting on single donors with incorporation of molecular oxygen, incorporation of two atoms of oxygen	FGSG_04828,	0.323085	0.381139
GO:0006289	nucleotide-excision repair	FGSG_06767,	0.333268	0.381239
GO:0006413	translational initiation	FGSG_07146,	0.374626	0.381361
GO:0016071	mRNA metabolic process	FGSG_09829,	0.376577	0.381632
GO:0005777	peroxisome	FGSG_02880,	0.328801	0.381915
GO:0015904	tetracycline transport	FGSG_10098,	0.323085	0.382134
GO:0005516	calmodulin binding	FGSG_13569,	0.333268	0.382204
GO:0005871	kinesin complex	FGSG_05814,	0.374626	0.38222
GO:0015520	tetracycline:hydrogen antiporter activity	FGSG_10098,	0.323085	0.383134
GO:0004672	protein kinase activity	FGSG_12940,	0.311272	0.383169
GO:0004629	phospholipase C activity	FGSG_10169,	0.333268	0.383174
GO:0008483	transaminase activity	FGSG_08205,	0.323085	0.38414
GO:0000786	nucleosome	FGSG_07553,	0.333268	0.384149
GO:0015036	disulfide oxidoreductase activity	FGSG_03824	0.375709	0.38419
GO:0005215	transporter activity	FGSG_00183,FGSG_07936,FGSG_09806,FGSG_04799,FGSG_07846,FGSG_02688,FGSG_03772,	0.0399097	0.384661
GO:0031072	heat shock protein binding	FGSG_09380,	0.339731	0.384745
GO:0021700	developmental maturation	FGSG_09266,	0.343176	0.384799
GO:0008654	phospholipid biosynthetic process	FGSG_09402,	0.375709	0.385059
GO:0000723	telomere maintenance	FGSG_07315,	0.333268	0.385129
GO:0005874	microtubule	FGSG_00510	0.323085	0.385151
GO:0003777	microtubule motor activity	FGSG_05814,	0.339731	0.38571
GO:0009086	methionine biosynthetic process	FGSG_08875,	0.343176	0.385754
GO:0008237	metallopeptidase activity	FGSG_11165,	0.375709	0.385933
GO:0005732	small nucleolar ribonucleoprotein complex	FGSG_06370,	0.343176	0.386713
GO:0008233	peptidase activity	FGSG_11991,	0.375709	0.38681
GO:0045493	xylan catabolic process	FGSG_06663,	0.334359	0.387377
GO:0008061	chitin binding	FGSG_02354,	0.375709	0.387691
GO:0046914	transition metal ion binding	FGSG_12039,	0.374191	0.387891
GO:0007275	multicellular organismal development	FGSG_10639,	0.3688	0.388526
GO:0006520	amino acid metabolic process	FGSG_04117,	0.375709	0.388576
GO:0006470	protein amino acid dephosphorylation	FGSG_04982,	0.374191	0.388781
GO:0030151	molybdenum ion binding	FGSG_02880,	0.351573	0.389395
GO:0006952	defense response	FGSG_11019,	0.372218	0.389411
GO:0006506	GPI anchor biosynthetic process	FGSG_02354,	0.3688	0.389432
GO:0005681	spliceosome	FGSG_12577,	0.344889	0.389613
GO:0006032	chitin catabolic process	FGSG_02354,	0.374191	0.389674
GO:0008380	RNA splicing	FGSG_12577,	0.349802	0.390296
GO:0005694	chromosome	FGSG_05949,	0.372218	0.390312
GO:0005856	cytoskeleton	FGSG_04574,	0.3688	0.390342
GO:0016567	protein ubiquitination	FGSG_09672,	0.351573	0.39035
GO:0004568	chitinase activity	FGSG_02354,	0.374191	0.390572
GO:0051726	regulation of cell cycle	FGSG_12940,	0.364282	0.391042
GO:0030528	transcription regulator activity	FGSG_01307,	0.37208	0.391072
GO:0004725	protein tyrosine phosphatase activity	FGSG_04982,	0.3688	0.391256
GO:0006396	RNA processing	FGSG_04997,	0.349802	0.39126
GO:0019843	rRNA binding	FGSG_06370,	0.364282	0.391971
GO:0004499	dimethylaniline monooxygenase (N-oxide-forming) activity	FGSG_07846,	0.3688	0.392174
GO:0006915	apoptosis	FGSG_03497,	0.358573	0.392352
GO:0006334	nucleosome assembly	FGSG_07553,	0.364282	0.392904
GO:0006631	fatty acid metabolic process	FGSG_12368,	0.358573	0.393302
GO:0044408	growth or development of symbiont on or near host surface	FGSG_08790,FGSG_07846,FGSG_09968,FGSG_10081,FGSG_10615,FGSG_02285,FGSG_00698,FGSG_10424,FGSG_07160,FGSG_05735,FGSG_02880,FGSG_09031,FGSG_09350,FGSG_04512,FGSG_09321,FGSG_00594,FGSG_13552,FGSG_09728,FGSG_12026,FGSG_09272,FGSG_08544,FGSG_04619,FGSG_00183,FGSG_07496,FGSG_05814,FGSG_00446,FGSG_03775,FGSG_09412,FGSG_00209,FGSG_01341,FGSG_07017,FGSG_08467,FGSG_09312,FGSG_06014,FGSG_06417,FGSG_03500,FGS…	0.0495146	0.393511
GO:0030001	metal ion transport	FGSG_05624,	0.369431	0.39377
GO:0004364	glutathione transferase activity	FGSG_02286,	0.364282	0.393842
GO:0006310	DNA recombination	FGSG_06241,	0.358573	0.394257
GO:0015986	ATP synthesis coupled proton transport	FGSG_05470,	0.354436	0.394495
GO:0016568	chromatin modification	FGSG_11234,	0.369431	0.394699
GO:0006461	protein complex assembly	FGSG_03883,	0.362724	0.394985
GO:0048315	conidiumFormation	FGSG_13084,	0.358756	0.395418
GO:0007047	cell wall organization and biogenesis	FGSG_03194,	0.369431	0.395632
GO:0004806	triacylglycerol lipase activity	FGSG_03486,	0.362724	0.395937
GO:0046933	hydrogen ion transporting ATP synthase activity, rotational mechanism	FGSG_05470,	0.358756	0.396382
GO:0046961	hydrogen ion transporting ATPase activity, rotational mechanism	FGSG_05470,	0.366297	0.396968
GO:0030145	manganese ion binding	FGSG_05084,	0.366297	0.39792

## Sheet: GO_decreased transcription
GO number	GO term	genes	P value	FDR-adjusted P value
GO:0005743	mitochondrial inner membrane	FGSG_08333,FGSG_00373,FGSG_05414,FGSG_10297,FGSG_05610,FGSG_01591,FGSG_12181,FGSG_02494,FGSG_08888,FGSG_09542,FGSG_00743,FGSG_05029,FGSG_06300,FGSG_06064,FGSG_04352	2.22094e-07	9.41679e-05		significant with FDR adjusted p < 0.05
GO:0030170	pyridoxal phosphate binding	FGSG_05713,FGSG_00296,FGSG_05623,FGSG_04256,FGSG_07287,FGSG_12669,FGSG_07914,FGSG_05295,FGSG_09855,FGSG_10743,FGSG_05221,FGSG_09049,FGSG_00454,FGSG_10746,FGSG_01573,FGSG_10119,FGSG_09647	3.07748e-06	0.000652427
GO:0005634	nucleus	FGSG_04128,FGSG_12875,FGSG_12970,FGSG_05223,FGSG_00069,FGSG_09549,FGSG_03941,FGSG_13172,FGSG_03993,FGSG_00475,FGSG_08526,FGSG_00144,FGSG_08043,FGSG_07914,FGSG_09349,FGSG_07674,FGSG_09333,FGSG_07263,FGSG_00515,FGSG_09177,FGSG_10914,FGSG_03912,FGSG_10378	5.87941e-06	0.000830957
GO:0008270	zinc ion binding	FGSG_09333,FGSG_07263,FGSG_09177,FGSG_10914,FGSG_13011,FGSG_03912,FGSG_09101,FGSG_04558,FGSG_00644,FGSG_12875,FGSG_12970,FGSG_00069,FGSG_03941,FGSG_13172,FGSG_02494,FGSG_00144,FGSG_08043,FGSG_07914,FGSG_09349,FGSG_07674	5.17276e-05	0.00548313
GO:0003849	3-deoxy-7-phosphoheptulonate synthase activity	FGSG_01486,FGSG_00478,FGSG_08338	7.03286e-05	0.00596386
GO:0006118	electron transport	FGSG_02482,FGSG_09542,FGSG_03761,FGSG_08255,FGSG_00743,FGSG_12283,FGSG_05295,FGSG_13617,FGSG_13821,FGSG_01027,FGSG_00561,FGSG_08579,FGSG_03838,FGSG_06112,FGSG_01476,FGSG_04587,FGSG_01433,FGSG_00644,FGSG_03946,FGSG_00759,FGSG_08463,FGSG_10881,FGSG_11261,FGSG_09555,FGSG_01395,FGSG_09012,FGSG_08694,FGSG_06852,FGSG_05610,FGSG_10305,FGSG_08061,FGSG_12181,FGSG_11081,FGSG_06268,FGSG_01926,FGSG_11663,FGS…	8.76722e-05	0.0061955
GO:0003676	nucleic acid binding	FGSG_08865,FGSG_10304	0.00014155	0.00857391
GO:0008080	N-acetyltransferase activity	FGSG_01514,FGSG_00174,FGSG_01980,FGSG_02444,FGSG_05909,FGSG_00377,FGSG_06329,FGSG_13988,FGSG_06176,FGSG_05938	0.000187413	0.00882925
GO:0009228	thiamin biosynthetic process	FGSG_02469,FGSG_07264,FGSG_04128,FGSG_00759	0.000170972	0.00906149
GO:0005515	protein binding	FGSG_00647,FGSG_10647,FGSG_06523	0.000224532	0.00952015
GO:0005622	intracellular	FGSG_01391	0.000390541	0.0150536
GO:0016829	lyase activity	FGSG_09984,FGSG_05623,FGSG_07019,FGSG_12669,FGSG_09855,FGSG_00478,FGSG_08338,FGSG_01422,FGSG_13787	0.000652481	0.0230543
GO:0008615	pyridoxine biosynthetic process	FGSG_01053,FGSG_11500,FGSG_09639	0.00124034	0.0350604
GO:0004129	cytochrome-c oxidase activity	FGSG_12181,FGSG_06268,FGSG_01655,FGSG_08888	0.00141678	0.0375446
GO:0000104	succinate dehydrogenase activity	FGSG_09012,FGSG_05610,FGSG_05295	0.00124034	0.0375647
GO:0009055	electron carrier activity	FGSG_05610,FGSG_01926,FGSG_13617,FGSG_00561,FGSG_06112,FGSG_03946,FGSG_10881,FGSG_09555	0.0012333	0.0402244
GO:0003677	DNA binding	FGSG_04128,FGSG_12970,FGSG_03941,FGSG_03633,FGSG_07674	0.00176397	0.0439954
GO:0006810	transport	FGSG_00743,FGSG_06300,FGSG_10531,FGSG_00195,FGSG_04352,FGSG_00561,FGSG_10809,FGSG_06112,FGSG_08341,FGSG_00226,FGSG_00257,FGSG_00644,FGSG_03946,FGSG_10881,FGSG_10919,FGSG_04215,FGSG_12396,FGSG_05848,FGSG_10317,FGSG_05801,FGSG_05610,FGSG_01591,FGSG_10305,FGSG_08256,FGSG_03032,FGSG_11029,FGSG_04426,FGSG_11079,FGSG_08802,FGSG_13650	0.00214269	0.0504723
GO:0016787	hydrolase activity	FGSG_00814,FGSG_13166,FGSG_04077,FGSG_09805,FGSG_03286,FGSG_03816,FGSG_07019,FGSG_04022,FGSG_09261,FGSG_03605,FGSG_09541,FGSG_06523,FGSG_04272,FGSG_00082,FGSG_12397,FGSG_01659,FGSG_09431,FGSG_07096,FGSG_06755,FGSG_03941	0.00244788	0.051895
GO:0010181	FMN binding	FGSG_09812,FGSG_09639,FGSG_08077,FGSG_01433,FGSG_02013,FGSG_11500,FGSG_02482	0.00234488	0.0523279
GO:0005524	ATP binding	FGSG_06094,FGSG_04554,FGSG_04287,FGSG_12537,FGSG_05909,FGSG_03032,FGSG_08865,FGSG_07436,FGSG_08343,FGSG_08985,FGSG_07264,FGSG_07128,FGSG_03605,FGSG_02349,FGSG_07397,FGSG_09453,FGSG_10211,FGSG_01449	0.00309394	0.062468
GO:0006355	regulation of transcription, DNA-dependent	FGSG_00144,FGSG_08043,FGSG_07914,FGSG_09349,FGSG_09333,FGSG_07263,FGSG_00515,FGSG_09177,FGSG_10914,FGSG_03912,FGSG_12875,FGSG_12970,FGSG_00069,FGSG_13172,FGSG_00814	0.00507938	0.0694727
GO:0008152	metabolic process	FGSG_06064,FGSG_09812,FGSG_02960,FGSG_13617,FGSG_09541,FGSG_00174,FGSG_08077,FGSG_08170,FGSG_01027,FGSG_01980,FGSG_02444,FGSG_09101,FGSG_09344,FGSG_04260,FGSG_11317,FGSG_10119,FGSG_05087,FGSG_03259,FGSG_08463,FGSG_00377,FGSG_04024,FGSG_07096,FGSG_01395,FGSG_06329,FGSG_08061,FGSG_09354,FGSG_13394,FGSG_00600,FGSG_10647,FGSG_06176,FGSG_08343,FGSG_08985,FGSG_03318,FGSG_11398,FGSG_04077,FGSG_05831,FGS…	0.00498272	0.0704225
GO:0009073	aromatic amino acid family biosynthetic process	FGSG_01486,FGSG_00478,FGSG_08338,FGSG_04287	0.00491849	0.0719117
GO:0006099	tricarboxylic acid cycle	FGSG_00743,FGSG_01422,FGSG_08712,FGSG_09012,FGSG_05610	0.00380946	0.0734186
GO:0034235	GPI anchor binding	FGSG_05175,FGSG_07678	0.00491451	0.0744198
GO:0008177	succinate dehydrogenase (ubiquinone) activity	FGSG_09012,FGSG_05610	0.00491451	0.0771761
GO:0046933	hydrogen ion transporting ATP synthase activity, rotational mechanism	FGSG_00429,FGSG_00656,FGSG_08559,FGSG_00373,FGSG_00471	0.00593206	0.0785997
GO:0006437	tyrosyl-tRNA aminoacylation	FGSG_02349,FGSG_07436	0.00491451	0.0801444
GO:0000105	histidine biosynthetic process	FGSG_09647,FGSG_06093,FGSG_09984	0.0062927	0.0808517
GO:0015986	ATP synthesis coupled proton transport	FGSG_00429,FGSG_00656,FGSG_08559,FGSG_00373,FGSG_00471	0.00678324	0.0821741
GO:0004831	tyrosine-tRNA ligase activity	FGSG_07436,FGSG_02349	0.00491451	0.0833501
GO:0005759	mitochondrial matrix	FGSG_05909,FGSG_10881,FGSG_07128,FGSG_01422,FGSG_01573	0.00678324	0.084591
GO:0008121	ubiquinol-cytochrome-c reductase activity	FGSG_00561,FGSG_00644,FGSG_10305	0.00459359	0.0846819
GO:0003984	acetolactate synthase activity	FGSG_01086,FGSG_06282	0.00491451	0.0868231
GO:0009098	leucine biosynthetic process	FGSG_10671,FGSG_12952	0.00942438	0.0974618
GO:0016597	amino acid binding	FGSG_05482,FGSG_06282,FGSG_07421	0.00829698	0.09772
GO:0009088	threonine biosynthetic process	FGSG_05713,FGSG_10211	0.00942438	0.0998984
GO:0006164	purine nucleotide biosynthetic process	FGSG_09453,FGSG_05187	0.00942438	0.10246
GO:0004733	pyridoxamine-phosphate oxidase activity	FGSG_09639,FGSG_11500	0.00942438	0.105156
GO:0005507	copper ion binding	FGSG_13185,FGSG_10677,FGSG_09354,FGSG_09542,FGSG_11032,FGSG_05159,FGSG_10846	0.0105883	0.106891
GO:0003884	D-amino-acid oxidase activity	FGSG_08170,FGSG_13617	0.00942438	0.107998
GO:0006564	L-serine biosynthetic process	FGSG_05221,FGSG_00810,FGSG_02427	0.0132238	0.127429
GO:0050661	NADP binding	FGSG_11261,FGSG_02614,FGSG_02482,FGSG_13821,FGSG_08394	0.0135399	0.127576
GO:0006468	protein amino acid phosphorylation	FGSG_03605	0.013153	0.129695
GO:0005746	mitochondrial electron transport chain	FGSG_00644,FGSG_10881,FGSG_10305,FGSG_00561	0.0151659	0.131232
GO:0051538	3 iron, 4 sulfur cluster binding	FGSG_05610	0.0413907	0.131952
GO:0050319	tartrate decarboxylase activity	FGSG_09344	0.0413907	0.132952
GO:0009081	branched chain family amino acid metabolic process	FGSG_09512,FGSG_05696	0.0150606	0.133035
GO:0047964	glyoxylate reductase activity	FGSG_02427	0.0413907	0.133967
GO:0046553	D-malate dehydrogenase (decarboxylating) activity	FGSG_09344	0.0413907	0.134997
GO:0004794	threonine ammonia-lyase activity	FGSG_00296,FGSG_10119	0.0150606	0.135866
GO:0045239	tricarboxylic acid cycle enzyme complex	FGSG_08712	0.0413907	0.136044
GO:0009086	methionine biosynthetic process	FGSG_09855,FGSG_00186,FGSG_08528	0.0161386	0.136855
GO:0051539	4 iron, 4 sulfur cluster binding	FGSG_02482,FGSG_10949,FGSG_05610	0.0439511	0.137024
GO:0043190	ATP-binding cassette (ABC) transporter complex	FGSG_07397	0.0413907	0.137107
GO:0016469	proton-transporting two-sector ATPase complex	FGSG_00429,FGSG_00656,FGSG_08559	0.0439511	0.138039
GO:0042450	arginine biosynthetic process via ornithine	FGSG_03694	0.0413907	0.138186
GO:0006865	amino acid transport	FGSG_03799,FGSG_02145,FGSG_02499,FGSG_02439,FGSG_09354,FGSG_04182	0.0438033	0.138602
GO:0004084	branched-chain-amino-acid transaminase activity	FGSG_09512,FGSG_05696	0.0150606	0.138819
GO:0005215	transporter activity	FGSG_08884,FGSG_08341,FGSG_00226,FGSG_10919,FGSG_04215,FGSG_12396,FGSG_05848,FGSG_10317,FGSG_05801,FGSG_08256,FGSG_11029,FGSG_04426,FGSG_11079,FGSG_08802,FGSG_13650,FGSG_06300,FGSG_00195,FGSG_10809	0.0166985	0.138826
GO:0030476	spore wall assembly (sensu Fungi)	FGSG_02442	0.0413907	0.139283
GO:0030411	scytalone dehydratase activity	FGSG_06477	0.0413907	0.140397
GO:0046983	protein dimerization activity	FGSG_05052,FGSG_02121,FGSG_05050,FGSG_07914,FGSG_00515	0.0456092	0.141156
GO:0019878	lysine biosynthetic process via aminoadipic acid	FGSG_03993	0.0413907	0.14153
GO:0019629	propionate catabolic process, 2-methylcitrate cycle	FGSG_08851	0.0413907	0.14268
GO:0016021	integral to membrane	FGSG_05801,FGSG_01591,FGSG_08256,FGSG_02950,FGSG_09354,FGSG_03032,FGSG_11029,FGSG_04426,FGSG_04182,FGSG_08343,FGSG_08055,FGSG_08985,FGSG_11079,FGSG_00095,FGSG_09933,FGSG_08802,FGSG_13650,FGSG_00743,FGSG_05029,FGSG_08757,FGSG_06300,FGSG_13385,FGSG_06064,FGSG_00067,FGSG_03799,FGSG_00195,FGSG_04352,FGSG_00561,FGSG_08579,FGSG_10809,FGSG_08884,FGSG_08341,FGSG_10378,FGSG_06896,FGSG_00226,FGSG_11832,FGS…	0.0467385	0.143602
GO:0019478	D-amino acid catabolic process	FGSG_10351	0.0413907	0.14385
GO:0019379	sulfate assimilation, phosphoadenylyl sulfate reduction by phosphoadenylyl-sulfate reductase (thioredoxin)	FGSG_08528	0.0413907	0.145039
GO:0019354	siroheme biosynthetic process	FGSG_09448	0.0413907	0.146247
GO:0019305	dTDP-rhamnose biosynthetic process	FGSG_13414	0.0413907	0.147476
GO:0004601	peroxidase activity	FGSG_02550,FGSG_05159,FGSG_01659	0.0487972	0.147786
GO:0003700	transcription factor activity	FGSG_09177,FGSG_10914,FGSG_03912,FGSG_12875,FGSG_00069,FGSG_13172,FGSG_00144,FGSG_08043,FGSG_07914,FGSG_09349,FGSG_13613,FGSG_09333,FGSG_07263,FGSG_00515	0.0486064	0.148267
GO:0016664	oxidoreductase activity, acting on other nitrogenous compounds as donors, iron-sulfur protein as acceptor	FGSG_02482	0.0413907	0.148726
GO:0015729	oxaloacetate transport	FGSG_05414	0.0413907	0.149997
GO:0015188	L-isoleucine transporter activity	FGSG_02499	0.0413907	0.15129
GO:0015186	L-glutamine transporter activity	FGSG_02499	0.0413907	0.152606
GO:0046555	acetylxylan esterase activity	FGSG_12548,FGSG_02133	0.0216606	0.153068
GO:0005975	carbohydrate metabolic process	FGSG_11181,FGSG_10912,FGSG_03288,FGSG_12952,FGSG_06466	0.0510187	0.153418
GO:0009973	adenylyl-sulfate reductase activity	FGSG_08528	0.0413907	0.153944
GO:0009382	imidazoleglycerol-phosphate synthase complex	FGSG_09984	0.0413907	0.155307
GO:0045132	meiotic chromosome segregation	FGSG_12233,FGSG_04555	0.0216606	0.155663
GO:0051537	2 iron, 2 sulfur cluster binding	FGSG_06112,FGSG_08851,FGSG_05610	0.0228293	0.156123
GO:0009337	sulfite reductase complex (NADPH)	FGSG_02482	0.0413907	0.156693
GO:0008972	phosphomethylpyrimidine kinase activity	FGSG_04128	0.0413907	0.158105
GO:0030600	feruloyl esterase activity	FGSG_12548,FGSG_02133	0.0216606	0.158346
GO:0005840	ribosome	FGSG_07333,FGSG_01970,FGSG_09003,FGSG_05907,FGSG_09852,FGSG_10355,FGSG_00649,FGSG_07257	0.0534209	0.158395
GO:0006412	translation	FGSG_09003,FGSG_12889,FGSG_05907,FGSG_09852,FGSG_00649,FGSG_07257,FGSG_12858,FGSG_06755,FGSG_00495,FGSG_07333,FGSG_03633	0.0531093	0.15858
GO:0031225	anchored to membrane	FGSG_05175,FGSG_07678,FGSG_02442	0.0228293	0.158682
GO:0008901	ferredoxin hydrogenase activity	FGSG_00475	0.0413907	0.159542
GO:0008689	3-demethylubiquinone-9 3-O-methyltransferase activity	FGSG_08453	0.0413907	0.161006
GO:0009085	lysine biosynthetic process	FGSG_06041,FGSG_10949	0.0216606	0.161124
GO:0008686	3,4-dihydroxy-2-butanone-4-phosphate synthase activity	FGSG_08452	0.0413907	0.162497
GO:0009082	branched chain family amino acid biosynthetic process	FGSG_01086,FGSG_06282	0.0216606	0.164002
GO:0008478	pyridoxal kinase activity	FGSG_01053	0.0413907	0.164016
GO:0008465	glycerate dehydrogenase activity	FGSG_00810	0.0413907	0.165563
GO:0046564	oxalate decarboxylase activity	FGSG_06612	0.0793645	0.166587
GO:0008677	2-dehydropantoate 2-reductase activity	FGSG_02614,FGSG_08394	0.0216606	0.166983
GO:0008425	2-polyprenyl-6-methoxy-1,4-benzoquinone methyltransferase activity	FGSG_08453	0.0413907	0.16714
GO:0045955	negative regulation of calcium ion-dependent exocytosis	FGSG_00144	0.0793645	0.167416
GO:0034100	1-aminocyclopropane-1-carboxylate synthase activity	FGSG_12669	0.0793645	0.168253
GO:0030145	manganese ion binding	FGSG_06496,FGSG_10671,FGSG_08452	0.0806692	0.168491
GO:0008124	4-alpha-hydroxytetrahydrobiopterin dehydratase activity	FGSG_09831	0.0413907	0.168747
GO:0033897	ribonuclease T2 activity	FGSG_03379	0.0793645	0.169098
GO:0033776	phenylacetone monooxygenase activity	FGSG_11261	0.0793645	0.169952
GO:0015036	disulfide oxidoreductase activity	FGSG_07263,FGSG_05771,FGSG_00759	0.0589644	0.170074
GO:0000049	tRNA binding	FGSG_01449,FGSG_07264	0.0216606	0.170076
GO:0009058	biosynthetic process	FGSG_04256,FGSG_09049,FGSG_10626,FGSG_10746,FGSG_11456,FGSG_08694	0.020888	0.170317
GO:0006760	folic acid and derivative metabolic process	FGSG_00526	0.0413907	0.170385
GO:0018667	cyclohexanone monooxygenase activity	FGSG_11261	0.0793645	0.170815
GO:0003735	structural constituent of ribosome	FGSG_09852,FGSG_00649,FGSG_07257,FGSG_12858,FGSG_06755,FGSG_00495,FGSG_07333,FGSG_09003,FGSG_05907	0.0823509	0.171161
GO:0008237	metallopeptidase activity	FGSG_02121,FGSG_05050,FGSG_07914	0.0589644	0.171239
GO:0005739	mitochondrion	FGSG_06864,FGSG_09833,FGSG_06268,FGSG_03993,FGSG_02469,FGSG_08526,FGSG_12889,FGSG_10949,FGSG_06523,FGSG_10933,FGSG_09392	0.025896	0.171561
GO:0016999	antibiotic metabolic process	FGSG_10912	0.0793645	0.171686
GO:0043169	cation binding	FGSG_11112	0.08306	0.171792
GO:0006535	cysteine biosynthetic process from serine	FGSG_07287	0.0413907	0.172056
GO:0044408	growth or development of symbiont on or near host surface	FGSG_06612,FGSG_03318,FGSG_05831,FGSG_08043,FGSG_02550,FGSG_04256,FGSG_03816,FGSG_11386,FGSG_12669,FGSG_00718,FGSG_13385,FGSG_06064,FGSG_00390,FGSG_10957,FGSG_10256,FGSG_09831,FGSG_07442,FGSG_00649,FGSG_12952,FGSG_01330,FGSG_06112,FGSG_01449,FGSG_00810,FGSG_08341,FGSG_06577,FGSG_06896,FGSG_01433,FGSG_04558,FGSG_11832,FGSG_06697,FGSG_00759,FGSG_08463,FGSG_10881,FGSG_06477,FGSG_00373,FGSG_07229,FGS…	0.0584745	0.172175
GO:0006520	amino acid metabolic process	FGSG_00454,FGSG_10746,FGSG_05623	0.0589644	0.17242
GO:0016206	catechol O-methyltransferase activity	FGSG_02843	0.0793645	0.172567
GO:0009986	cell surface	FGSG_08757,FGSG_07205	0.0839027	0.172693
GO:0046961	hydrogen ion transporting ATPase activity, rotational mechanism	FGSG_00429,FGSG_00656,FGSG_08559,FGSG_00373	0.021647	0.173176
GO:0010490	UDP-4-keto-rhamnose-4-keto-reductase activity	FGSG_13414	0.0793645	0.173456
GO:0015031	protein transport	FGSG_08401	0.0257979	0.173624
GO:0008652	amino acid biosynthetic process	FGSG_07421,FGSG_02482	0.0290759	0.173637
GO:0006206	pyrimidine base metabolic process	FGSG_08394	0.0413907	0.173759
GO:0010489	UDP-4-keto-6-deoxy-glucose-3,5-epimerase activity	FGSG_13414	0.0793645	0.174355
GO:0010253	UDP-rhamnose biosynthetic process	FGSG_13414	0.0793645	0.175263
GO:0006106	fumarate metabolic process	FGSG_08712	0.0413907	0.175497
GO:0003723	RNA binding	FGSG_00649,FGSG_04554,FGSG_03379	0.0613489	0.175756
GO:0006422	aspartyl-tRNA aminoacylation	FGSG_04554,FGSG_08865	0.0290759	0.176117
GO:0009310	amine catabolic process	FGSG_12669	0.0793645	0.176181
GO:0004806	triacylglycerol lipase activity	FGSG_02082,FGSG_03532,FGSG_06437	0.0862727	0.176713
GO:0009094	L-phenylalanine biosynthetic process	FGSG_05482	0.0793645	0.177108
GO:0005415	nucleoside:sodium symporter activity	FGSG_10531	0.0413907	0.177269
GO:0009027	tartrate dehydrogenase activity	FGSG_09344	0.0793645	0.178045
GO:0015931	nucleobase, nucleoside, nucleotide and nucleic acid transport	FGSG_03477,FGSG_12003	0.0643572	0.178349
GO:0017111	nucleoside-triphosphatase activity	FGSG_06094	0.0884607	0.178606
GO:0004815	aspartate-tRNA ligase activity	FGSG_04554,FGSG_08865	0.0290759	0.17867
GO:0005576	extracellular region	FGSG_06466,FGSG_12548,FGSG_03379,FGSG_11032	0.0876552	0.178682
GO:0008831	dTDP-4-dehydrorhamnose reductase activity	FGSG_13414	0.0793645	0.178992
GO:0005302	L-tyrosine transporter activity	FGSG_02499	0.0413907	0.179078
GO:0004553	hydrolase activity, hydrolyzing O-glycosyl compounds	FGSG_06466	0.0884607	0.179461
GO:0015205	nucleobase transporter activity	FGSG_12003,FGSG_03477	0.0643572	0.179523
GO:0008769	X-His dipeptidase activity	FGSG_05052	0.0793645	0.179949
GO:0005829	cytosol	FGSG_00475,FGSG_08526,FGSG_10378	0.0285313	0.180556
GO:0009116	nucleoside metabolic process	FGSG_06164,FGSG_09831	0.0643572	0.180712
GO:0008710	8-amino-7-oxononanoate synthase activity	FGSG_09049	0.0793645	0.180917
GO:0004851	uroporphyrin-III C-methyltransferase activity	FGSG_09448	0.0413907	0.180924
GO:0004069	aspartate transaminase activity	FGSG_10746,FGSG_01573	0.0290759	0.181297
GO:0008660	1-aminocyclopropane-1-carboxylate deaminase activity	FGSG_12669	0.0793645	0.181895
GO:0005762	mitochondrial large ribosomal subunit	FGSG_06755,FGSG_00495	0.0643572	0.181916
GO:0050660	FAD binding	FGSG_01433,FGSG_01086,FGSG_00759,FGSG_11261,FGSG_08694,FGSG_11029,FGSG_01926,FGSG_13821,FGSG_00706,FGSG_07263,FGSG_08579	0.066307	0.18256
GO:0043581	mycelium development	FGSG_05187,FGSG_10746,FGSG_00526,FGSG_04554,FGSG_05175,FGSG_01086,FGSG_01376,FGSG_06477,FGSG_00377,FGSG_11261,FGSG_12396,FGSG_08770,FGSG_06496,FGSG_07421,FGSG_03694,FGSG_08583,FGSG_06329,FGSG_01591,FGSG_07205,FGSG_12181,FGSG_03941,FGSG_13988,FGSG_01926,FGSG_09984,FGSG_08888,FGSG_03318,FGSG_06041,FGSG_05938,FGSG_01391,FGSG_08885,FGSG_10743,FGSG_00478,FGSG_01514,FGSG_09639,FGSG_00174,FGSG_09512,FGS…	0.0284519	0.182782
GO:0004795	threonine synthase activity	FGSG_05713	0.0413907	0.182809
GO:0008473	ornithine cyclodeaminase activity	FGSG_02960	0.0793645	0.182883
GO:0004764	shikimate 5-dehydrogenase activity	FGSG_02960,FGSG_04287	0.0643572	0.183137
GO:0008308	voltage-gated anion channel activity	FGSG_09933	0.0793645	0.183883
GO:0016491	oxidoreductase activity	FGSG_09354,FGSG_11029,FGSG_10296,FGSG_11398,FGSG_06240,FGSG_03761,FGSG_00893,FGSG_00718,FGSG_13385,FGSG_08077,FGSG_08579,FGSG_09101,FGSG_04260,FGSG_00321,FGSG_03259,FGSG_08428,FGSG_06496,FGSG_08061	0.0915176	0.183903
GO:0004783	sulfite reductase (NADPH) activity	FGSG_02482	0.0413907	0.184733
GO:0007034	vacuolar transport	FGSG_02499	0.0793645	0.184893
GO:0005737	cytoplasm	FGSG_04554,FGSG_04287,FGSG_12537,FGSG_08401,FGSG_11181,FGSG_12970,FGSG_05223,FGSG_02614,FGSG_09549,FGSG_05137,FGSG_08865,FGSG_07436,FGSG_07264,FGSG_05831,FGSG_10671,FGSG_09999,FGSG_00186,FGSG_02960,FGSG_08394,FGSG_02349,FGSG_07442,FGSG_10351,FGSG_09344,FGSG_01449	0.028422	0.185399
GO:0006431	methionyl-tRNA aminoacylation	FGSG_05909	0.0793645	0.185915
GO:0004648	phosphoserine transaminase activity	FGSG_05221	0.0413907	0.186699
GO:0006429	leucyl-tRNA aminoacylation	FGSG_07128	0.0793645	0.186947
GO:0006541	glutamine metabolic process	FGSG_05036,FGSG_09984	0.0938519	0.187704
GO:0005525	GTP binding	FGSG_01391,FGSG_05187	0.0686338	0.187747
GO:0006421	asparaginyl-tRNA aminoacylation	FGSG_08865	0.0793645	0.187992
GO:0004644	phosphoribosylglycinamide formyltransferase activity	FGSG_08429	0.0413907	0.188706
GO:0004848	ureidoglycolate hydrolase activity	FGSG_13714	0.0793645	0.189048
GO:0003993	acid phosphatase activity	FGSG_00406,FGSG_10809,FGSG_07678	0.0696385	0.189274
GO:0004845	uracil phosphoribosyltransferase activity	FGSG_07475	0.0793645	0.190116
GO:0004604	phosphoadenylyl-sulfate reductase (thioredoxin) activity	FGSG_08528	0.0413907	0.190757
GO:0004834	tryptophan synthase activity	FGSG_10743	0.0793645	0.191196
GO:0004823	leucine-tRNA ligase activity	FGSG_07128	0.0793645	0.192289
GO:0004514	nicotinate-nucleotide diphosphorylase (carboxylating) activity	FGSG_09549	0.0413907	0.192854
GO:0004816	asparagine-tRNA ligase activity	FGSG_08865	0.0793645	0.193394
GO:0004664	prephenate dehydratase activity	FGSG_05482	0.0793645	0.194512
GO:0004424	imidazoleglycerol-phosphate dehydratase activity	FGSG_06093	0.0413907	0.194996
GO:0004647	phosphoserine phosphatase activity	FGSG_03333	0.0793645	0.195643
GO:0004639	phosphoribosylaminoimidazolesuccinocarboxamide synthase activity	FGSG_09453	0.0793645	0.196787
GO:0004413	homoserine kinase activity	FGSG_10211	0.0413907	0.197187
GO:0008471	laccase activity	FGSG_13185,FGSG_05159	0.0740462	0.197457
GO:0051301	cell division	FGSG_10728	0.0731185	0.197467
GO:0004588	orotate phosphoribosyltransferase activity	FGSG_06164	0.0793645	0.197944
GO:0006526	arginine biosynthetic process	FGSG_01573,FGSG_06094	0.0740462	0.198706
GO:0004414	homoserine O-acetyltransferase activity	FGSG_00186	0.0793645	0.199116
GO:0046872	metal ion binding	FGSG_04454	0.100178	0.199415
GO:0004409	homoaconitate hydratase activity	FGSG_10949	0.0413907	0.199428
GO:0005488	binding	FGSG_05414,FGSG_12548,FGSG_02133,FGSG_06852,FGSG_01591,FGSG_08061,FGSG_03318,FGSG_11398,FGSG_03761,FGSG_06300,FGSG_02960,FGSG_13617,FGSG_09448,FGSG_08170,FGSG_04352,FGSG_03838,FGSG_04260	0.100819	0.199753
GO:0004410	homocitrate synthase activity	FGSG_03993	0.0793645	0.200301
GO:0031072	heat shock protein binding	FGSG_00082,FGSG_08333,FGSG_13166	0.11449	0.200593
GO:0047547	2-methylcitrate dehydratase activity	FGSG_08851	0.114132	0.200797
GO:0004251	X-Pro dipeptidase activity	FGSG_06496	0.0793645	0.2015
GO:0045263	proton-transporting ATP synthase complex, coupling factor F(o)	FGSG_00373	0.114132	0.201634
GO:0004400	histidinol-phosphate transaminase activity	FGSG_09647	0.0413907	0.20172
GO:0016855	racemase and epimerase activity, acting on amino acids and derivatives	FGSG_06064	0.114132	0.202477
GO:0003992	acetylornithine transaminase activity	FGSG_01573	0.0793645	0.202714
GO:0016291	acyl-CoA thioesterase activity	FGSG_08585	0.114132	0.203328
GO:0003962	cystathionine gamma-synthase activity	FGSG_09855	0.0793645	0.203943
GO:0004358	glutamate N-acetyltransferase activity	FGSG_06094	0.0413907	0.204066
GO:0009097	isoleucine biosynthetic process	FGSG_00296	0.114132	0.204186
GO:0016740	transferase activity	FGSG_07287,FGSG_02143,FGSG_05160,FGSG_12154,FGSG_10933,FGSG_09970,FGSG_08528	0.0771842	0.204538
GO:0008535	cytochrome c oxidase complex assembly	FGSG_09542	0.114132	0.205051
GO:0003959	NADPH dehydrogenase activity	FGSG_09812	0.0793645	0.205186
GO:0005506	iron ion binding	FGSG_01433,FGSG_10881,FGSG_05610,FGSG_02482,FGSG_00893,FGSG_00743,FGSG_12283,FGSG_01027,FGSG_10949,FGSG_00561,FGSG_08579,FGSG_06112,FGSG_08851	0.104346	0.205781
GO:0008462	endopeptidase Clp activity	FGSG_03633	0.114132	0.205924
GO:0003866	3-phosphoshikimate 1-carboxyvinyltransferase activity	FGSG_04287	0.0793645	0.206445
GO:0016020	membrane	FGSG_03318,FGSG_03477,FGSG_02143,FGSG_10531,FGSG_12003,FGSG_08760,FGSG_05160,FGSG_03090,FGSG_09101,FGSG_00810,FGSG_01433,FGSG_00257,FGSG_09012	0.0783923	0.206449
GO:0004355	glutamate synthase (NADPH) activity	FGSG_01433	0.0413907	0.206467
GO:0008450	O-sialoglycoprotein endopeptidase activity	FGSG_13011	0.114132	0.206804
GO:0006839	mitochondrial transport	FGSG_05414	0.114132	0.207691
GO:0003862	3-isopropylmalate dehydrogenase activity	FGSG_10671	0.0793645	0.207719
GO:0006637	acyl-CoA metabolic process	FGSG_08585	0.114132	0.208586
GO:0004333	fumarate hydratase activity	FGSG_08712	0.0413907	0.208925
GO:0006432	phenylalanyl-tRNA aminoacylation	FGSG_01449	0.114132	0.209489
GO:0016998	cell wall catabolic process	FGSG_08757,FGSG_05803,FGSG_12548	0.120064	0.209494
GO:0005954	calcium- and calmodulin-dependent protein kinase complex	FGSG_07442	0.114132	0.2104
GO:0004826	phenylalanine-tRNA ligase activity	FGSG_01449	0.114132	0.211319
GO:0004150	dihydroneopterin aldolase activity	FGSG_00526	0.0413907	0.211442
GO:0004825	methionine-tRNA ligase activity	FGSG_05909	0.114132	0.212246
GO:0004789	thiamin-phosphate diphosphorylase activity	FGSG_07264	0.114132	0.213181
GO:0004145	diamine N-acetyltransferase activity	FGSG_11317	0.0413907	0.21402
GO:0004564	beta-fructofuranosidase activity	FGSG_03288	0.114132	0.214124
GO:0004417	hydroxyethylthiazole kinase activity	FGSG_07264	0.114132	0.215076
GO:0004121	cystathionine beta-lyase activity	FGSG_00454	0.114132	0.216036
GO:0004077	biotin-[acetyl-CoA-carboxylase] ligase activity	FGSG_08329	0.0413907	0.216663
GO:0004108	citrate (Si)-synthase activity	FGSG_01422	0.114132	0.217005
GO:0003985	acetyl-CoA C-acetyltransferase activity	FGSG_05087	0.114132	0.217982
GO:0006350	transcription	FGSG_07674,FGSG_03941	0.111408	0.218689
GO:0003859	3-hydroxybutyryl-CoA dehydratase activity	FGSG_13111	0.114132	0.218969
GO:0004072	aspartate kinase activity	FGSG_07421	0.0413907	0.219371
GO:0003856	3-dehydroquinate synthase activity	FGSG_04287	0.114132	0.219964
GO:0003840	gamma-glutamyltransferase activity	FGSG_10859	0.114132	0.220968
GO:0000276	mitochondrial proton-transporting ATP synthase complex, coupling factor F(o)	FGSG_00471	0.114132	0.221982
GO:0004058	aromatic-L-amino-acid decarboxylase activity	FGSG_05295	0.0413907	0.222148
GO:0000256	allantoin catabolic process	FGSG_13714	0.114132	0.223005
GO:0045480	galactose oxidase activity	FGSG_11032	0.145893	0.224941
GO:0004056	argininosuccinate lyase activity	FGSG_03694	0.0413907	0.224996
GO:0006508	proteolysis	FGSG_05050,FGSG_07914,FGSG_13011,FGSG_05052,FGSG_00644,FGSG_06496,FGSG_08583,FGSG_02121,FGSG_03633	0.129615	0.225232
GO:0045039	protein import into mitochondrial inner membrane	FGSG_02494	0.145893	0.225762
GO:0005783	endoplasmic reticulum	FGSG_06749	0.131376	0.226437
GO:0051287	NAD binding	FGSG_09344,FGSG_00810,FGSG_04024,FGSG_02427	0.130889	0.226517
GO:0044262	cellular carbohydrate metabolic process	FGSG_01422	0.145893	0.226589
GO:0016301	kinase activity	FGSG_04272	0.14754	0.226656
GO:0042973	glucan endo-1,3-beta-D-glucosidase activity	FGSG_08757	0.145893	0.227422
GO:0009405	pathogenesis	FGSG_01655,FGSG_10957,FGSG_07397	0.134172	0.227556
GO:0004019	adenylosuccinate synthase activity	FGSG_05187	0.0413907	0.227918
GO:0042719	mitochondrial intermembrane space protein transporter complex	FGSG_02494	0.145893	0.228261
GO:0000166	nucleotide binding	FGSG_04587,FGSG_04128	0.134153	0.228438
GO:0004499	dimethylaniline monooxygenase (N-oxide-forming) activity	FGSG_13821,FGSG_11261	0.133337	0.228886
GO:0003824	catalytic activity	FGSG_10626,FGSG_01330,FGSG_01476,FGSG_09092,FGSG_11456,FGSG_09694,FGSG_00600,FGSG_07671,FGSG_08043	0.133924	0.228967
GO:0016742	hydroxymethyl-, formyl- and related transferase activity	FGSG_03633	0.145893	0.229107
GO:0015940	pantothenate biosynthetic process	FGSG_08394	0.145893	0.229958
GO:0004497	monooxygenase activity	FGSG_11081,FGSG_11663,FGSG_08888,FGSG_12283,FGSG_03838,FGSG_00759	0.150465	0.230315
GO:0008299	isoprenoid biosynthetic process	FGSG_04272,FGSG_10933	0.152205	0.230482
GO:0008643	carbohydrate transport	FGSG_00067,FGSG_11832,FGSG_07616	0.151326	0.2308
GO:0008554	sodium-exporting ATPase activity, phosphorylative mechanism	FGSG_08985	0.145893	0.230816
GO:0045454	cell redox homeostasis	FGSG_03946,FGSG_13617,FGSG_08063	0.151906	0.230854
GO:0003885	D-arabinono-1,4-lactone oxidase activity	FGSG_08694	0.0413907	0.230917
GO:0065002	intracellular protein transport across a membrane	FGSG_05029,FGSG_08333,FGSG_02494	0.0392884	0.231365
GO:0008553	hydrogen-exporting ATPase activity, phosphorylative mechanism	FGSG_08343	0.145893	0.231681
GO:0006878	copper ion homeostasis	FGSG_09542	0.145893	0.232552
GO:0008415	acyltransferase activity	FGSG_09049,FGSG_01422,FGSG_12952,FGSG_03993	0.154372	0.232932
GO:0006529	asparagine biosynthetic process	FGSG_09934	0.145893	0.233429
GO:0003852	2-isopropylmalate synthase activity	FGSG_12952	0.0413907	0.233996
GO:0006525	arginine metabolic process	FGSG_00144	0.145893	0.234314
GO:0005351	sugar porter activity	FGSG_11832,FGSG_07616,FGSG_00067	0.139015	0.234831
GO:0006419	alanyl-tRNA aminoacylation	FGSG_12537	0.145893	0.235204
GO:0006221	pyrimidine nucleotide biosynthetic process	FGSG_06164	0.145893	0.236102
GO:0020037	heme binding	FGSG_02482,FGSG_00743,FGSG_02657,FGSG_12283,FGSG_01027,FGSG_00561,FGSG_10881	0.140764	0.236841
GO:0000287	magnesium ion binding	FGSG_05187,FGSG_01449,FGSG_08452,FGSG_01086,FGSG_10671	0.157613	0.236978
GO:0004813	alanine-tRNA ligase activity	FGSG_12537	0.145893	0.237007
GO:0001882	nucleoside binding	FGSG_10531	0.0413907	0.237158
GO:0004458	D-lactate dehydrogenase (cytochrome) activity	FGSG_00706	0.145893	0.237918
GO:0004104	cholinesterase activity	FGSG_11386	0.145893	0.238837
GO:0004066	asparagine synthase (glutamine-hydrolyzing) activity	FGSG_09934	0.145893	0.239763
GO:0008168	methyltransferase activity	FGSG_10647	0.143363	0.24026
GO:0000107	imidazoleglycerol-phosphate synthase activity	FGSG_09984	0.0413907	0.240406
GO:0003954	NADH dehydrogenase activity	FGSG_07263	0.145893	0.240696
GO:0050662	coenzyme binding	FGSG_01476,FGSG_11479,FGSG_13414,FGSG_09694	0.144764	0.240706
GO:0044237	cellular metabolic process	FGSG_01476,FGSG_11479,FGSG_09694	0.161655	0.241345
GO:0003712	transcription cofactor activity	FGSG_00144	0.145893	0.241636
GO:0006605	protein targeting	FGSG_05029,FGSG_08333	0.161287	0.241645
GO:0015171	amino acid transporter activity	FGSG_03799,FGSG_02145,FGSG_02439,FGSG_04182	0.144764	0.241654
GO:0045490	pectin catabolic process	FGSG_12548	0.174836	0.247102
GO:0019344	cysteine biosynthetic process	FGSG_08528	0.174836	0.247928
GO:0015976	carbon utilization	FGSG_04558	0.174836	0.24876
GO:0015939	pantothenate metabolic process	FGSG_02614	0.174836	0.249598
GO:0008272	sulfate transport	FGSG_05414	0.174836	0.250441
GO:0008271	secondary active sulfate transmembrane transporter activity	FGSG_05414	0.174836	0.25129
GO:0006583	melanin biosynthetic process from tyrosine	FGSG_06477	0.174836	0.252145
GO:0006950	response to stress	FGSG_02469	0.179344	0.25263
GO:0006537	glutamate biosynthetic process	FGSG_01433	0.174836	0.253006
GO:0008810	cellulase activity	FGSG_05851,FGSG_11112	0.170096	0.253055
GO:0006519	amino acid and derivative metabolic process	FGSG_05295	0.174836	0.253872
GO:0006436	tryptophanyl-tRNA aminoacylation	FGSG_07264	0.174836	0.254744
GO:0004830	tryptophan-tRNA ligase activity	FGSG_07264	0.174836	0.255623
GO:0043565	sequence-specific DNA binding	FGSG_07914,FGSG_00515	0.172776	0.256144
GO:0004124	cysteine synthase activity	FGSG_07287	0.174836	0.256507
GO:0003958	NADPH-hemoprotein reductase activity	FGSG_08463	0.174836	0.257398
GO:0000162	tryptophan biosynthetic process	FGSG_10743	0.174836	0.258295
GO:0016853	isomerase activity	FGSG_03633,FGSG_13111	0.186805	0.260544
GO:0006629	lipid metabolic process	FGSG_02082,FGSG_11112,FGSG_04628	0.187428	0.260556
GO:0006725	aromatic compound metabolic process	FGSG_03838,FGSG_11081,FGSG_11663,FGSG_08888	0.18607	0.261237
GO:0004316	3-oxoacyl-[acyl-carrier-protein] reductase activity	FGSG_03318,FGSG_03838	0.186805	0.261404
GO:0031966	mitochondrial membrane	FGSG_08694	0.201139	0.26651
GO:0022857	transmembrane transporter activity	FGSG_00257	0.201139	0.267345
GO:0016652	oxidoreductase activity, acting on NADH or NADPH, NAD or NADP as acceptor	FGSG_09344	0.201139	0.268186
GO:0016788	hydrolase activity, acting on ester bonds	FGSG_11112,FGSG_10351	0.194669	0.268859
GO:0016209	antioxidant activity	FGSG_10296	0.201139	0.269032
GO:0016758	transferase activity, transferring hexosyl groups	FGSG_01882,FGSG_10912	0.194669	0.269738
GO:0015297	antiporter activity	FGSG_03090	0.201139	0.269883
GO:0015238	drug transporter activity	FGSG_03090	0.201139	0.27074
GO:0006855	multidrug transport	FGSG_03090	0.201139	0.271602
GO:0006820	anion transport	FGSG_09933	0.201139	0.27247
GO:0006814	sodium ion transport	FGSG_08884	0.201139	0.273343
GO:0006744	ubiquinone biosynthetic process	FGSG_08453	0.201139	0.274222
GO:0006189	'de novo' IMP biosynthetic process	FGSG_08429	0.201139	0.275107
GO:0004467	long-chain-fatty-acid-CoA ligase activity	FGSG_13394	0.201139	0.275997
GO:0004460	L-lactate dehydrogenase (cytochrome) activity	FGSG_01027	0.201139	0.276893
GO:0006260	DNA replication	FGSG_04128	0.210027	0.277419
GO:0006364	rRNA processing	FGSG_07442	0.21542	0.283658
GO:0019439	aromatic compound catabolic process	FGSG_11261	0.224971	0.285591
GO:0016226	iron-sulfur cluster assembly	FGSG_00475	0.224971	0.286449
GO:0009435	NAD biosynthetic process	FGSG_09549	0.224971	0.287312
GO:0005886	plasma membrane	FGSG_07678,FGSG_02442,FGSG_05175	0.227467	0.287899
GO:0004784	superoxide dismutase activity	FGSG_04454	0.224971	0.28818
GO:0044271	nitrogen compound biosynthetic process	FGSG_10914,FGSG_05771,FGSG_11457	0.219611	0.288282
GO:0015035	protein disulfide oxidoreductase activity	FGSG_13617,FGSG_03946	0.228618	0.288494
GO:0004765	shikimate kinase activity	FGSG_04287	0.224971	0.289053
GO:0004525	ribonuclease III activity	FGSG_01970	0.224971	0.289932
GO:0004452	isopentenyl-diphosphate delta-isomerase activity	FGSG_04272	0.224971	0.290816
GO:0016884	carbon-nitrogen ligase activity, with glutamine as amido-N-donor	FGSG_12889,FGSG_04022	0.222568	0.291262
GO:0003855	3-dehydroquinate dehydratase activity	FGSG_04287	0.224971	0.291705
GO:0007067	mitosis	FGSG_10728	0.232011	0.291907
GO:0003725	double-stranded RNA binding	FGSG_01970	0.224971	0.2926
GO:0000329	vacuolar membrane (sensu Fungi)	FGSG_02499	0.224971	0.2935
GO:0048038	quinone binding	FGSG_10677	0.246489	0.297753
GO:0016564	transcriptional repressor activity	FGSG_05221	0.237665	0.298136
GO:0019538	protein metabolic process	FGSG_00647	0.246489	0.298604
GO:0016151	nickel ion binding	FGSG_05137	0.246489	0.299459
GO:0005730	nucleolus	FGSG_05137,FGSG_07442	0.239588	0.299662
GO:0042626	ATPase activity, coupled to transmembrane movement of substances	FGSG_03032	0.249125	0.300083
GO:0016051	carbohydrate biosynthetic process	FGSG_01882	0.246489	0.30032
GO:0009308	amine metabolic process	FGSG_10677	0.246489	0.301185
GO:0008106	alcohol dehydrogenase (NADP+) activity	FGSG_11479	0.246489	0.302056
GO:0051591	response to cAMP	FGSG_02550,FGSG_06477	0.251805	0.302451
GO:0005625	soluble fraction	FGSG_13414	0.246489	0.302931
GO:0006808	regulation of nitrogen utilization	FGSG_05221	0.243371	0.303498
GO:0004616	phosphogluconate dehydrogenase (decarboxylating) activity	FGSG_06852	0.246489	0.303812
GO:0007242	intracellular signaling cascade	FGSG_04628,FGSG_06523	0.24451	0.304024
GO:0004435	phosphoinositide phospholipase C activity	FGSG_04628	0.246489	0.304698
GO:0004089	carbonate dehydratase activity	FGSG_04558	0.246489	0.305589
GO:0016702	oxidoreductase activity, acting on single donors with incorporation of molecular oxygen, incorporation of two atoms of oxygen	FGSG_08255,FGSG_02657	0.260511	0.308538
GO:0015904	tetracycline transport	FGSG_12141,FGSG_00095	0.260511	0.309402
GO:0042128	nitrate assimilation	FGSG_02482	0.265844	0.309665
GO:0015520	tetracycline:hydrogen antiporter activity	FGSG_12141,FGSG_00095	0.260511	0.310271
GO:0016791	phosphoric monoester hydrolase activity	FGSG_03990	0.265844	0.310518
GO:0046677	response to antibiotic	FGSG_12141,FGSG_00095	0.259532	0.310852
GO:0008483	transaminase activity	FGSG_09049,FGSG_04256	0.260511	0.311145
GO:0016757	transferase activity, transferring glycosyl groups	FGSG_05036,FGSG_04587	0.263617	0.311347
GO:0015288	porin activity	FGSG_09933	0.265844	0.311376
GO:0006801	superoxide metabolic process	FGSG_04454	0.265844	0.312238
GO:0006388	tRNA splicing	FGSG_03990	0.265844	0.313106
GO:0016874	ligase activity	FGSG_06041	0.272468	0.31651
GO:0048037	cofactor binding	FGSG_08043,FGSG_06041	0.274159	0.317605
GO:0030529	ribonucleoprotein complex	FGSG_10304,FGSG_07074	0.276054	0.318929
GO:0033903	endo-1,3(4)-beta-glucanase activity	FGSG_08757	0.283179	0.323633
GO:0030248	cellulose binding	FGSG_06466	0.284216	0.323945
GO:0008451	X-Pro aminopeptidase activity	FGSG_06496	0.283179	0.324507
GO:0006662	glycerol ether metabolic process	FGSG_03946	0.283179	0.325387
GO:0000272	polysaccharide catabolic process	FGSG_05851	0.283179	0.326271
GO:0051536	iron-sulfur cluster binding	FGSG_01433	0.298625	0.333203
GO:0045735	nutrient reservoir activity	FGSG_06612	0.298625	0.334082
GO:0030976	thiamin pyrophosphate binding	FGSG_01086	0.298625	0.334966
GO:0019867	outer membrane	FGSG_08313	0.298625	0.335854
GO:0016310	phosphorylation	FGSG_10211	0.298625	0.336747
GO:0006813	potassium ion transport	FGSG_13385	0.298625	0.337645
GO:0005216	ion channel activity	FGSG_13385	0.298625	0.338548
GO:0004029	aldehyde dehydrogenase (NAD) activity	FGSG_05831	0.298625	0.339456
GO:0019752	carboxylic acid metabolic process	FGSG_05295	0.31231	0.342169
GO:0015934	large ribosomal subunit	FGSG_12858	0.31231	0.343055
GO:0008171	O-methyltransferase activity	FGSG_08742	0.31231	0.343946
GO:0008131	amine oxidase activity	FGSG_10677	0.31231	0.344842
GO:0006825	copper ion transport	FGSG_09542	0.31231	0.345742
GO:0006098	pentose-phosphate shunt	FGSG_06852	0.31231	0.346647
GO:0004091	carboxylesterase activity	FGSG_03672	0.31231	0.347557
GO:0030259	lipid glycosylation	FGSG_10912	0.324352	0.348165
GO:0018658	salicylate 1-monooxygenase activity	FGSG_01395	0.324352	0.349049
GO:0015992	proton transport	FGSG_08343	0.324352	0.349937
GO:0009231	riboflavin biosynthetic process	FGSG_08452	0.324352	0.350829
GO:0007155	cell adhesion	FGSG_11032	0.324352	0.351727
GO:0006414	translational elongation	FGSG_01391	0.324352	0.352629
GO:0004672	protein kinase activity	FGSG_03605	0.324147	0.353312
GO:0003924	GTPase activity	FGSG_01391	0.324147	0.354222
GO:0052051	interaction with host via protein secreted by type II secretion system	FGSG_08907	0.3347	0.358365
GO:0005777	peroxisome	FGSG_13617	0.339735	0.362841
GO:0045493	xylan catabolic process	FGSG_12548	0.344579	0.367089
GO:0006631	fatty acid metabolic process	FGSG_09639	0.351711	0.371883
GO:0004043	L-aminoadipate-semialdehyde dehydrogenase activity	FGSG_06041	0.351711	0.372813
GO:0030245	cellulose catabolic process	FGSG_11112	0.35824	0.373203
GO:0003887	DNA-directed DNA polymerase activity	FGSG_04128	0.351711	0.373748
GO:0005741	mitochondrial outer membrane	FGSG_09933	0.35824	0.374123
GO:0004194	pepsin A activity	FGSG_08583	0.35824	0.375046
GO:0042254	ribosome biogenesis and assembly	FGSG_10304	0.357688	0.375396
GO:0006812	cation transport	FGSG_08985	0.368016	0.375997
GO:0035091	phosphoinositide binding	FGSG_06523	0.376264	0.376264
GO:0009847	spore germination	FGSG_06612	0.357688	0.376327
GO:0006461	protein complex assembly	FGSG_08760	0.368016	0.376905
GO:0006464	protein modification	FGSG_08329	0.376264	0.377153
GO:0006396	RNA processing	FGSG_01970	0.357688	0.377263
GO:0048315	conidium formation	FGSG_06477	0.36494	0.377401
GO:0006807	nitrogen compound metabolic process	FGSG_05137	0.367952	0.377753
GO:0016616	oxidoreductase activity, acting on the CH-OH group of donors, NAD or NADP as acceptor	FGSG_04024	0.363626	0.377886
GO:0016071	mRNA metabolic process	FGSG_07074	0.376153	0.377936
GO:0008033	tRNA processing	FGSG_01449	0.372876	0.378228
GO:0005794	Golgi apparatus	FGSG_00257	0.36494	0.378324
GO:0016810	hydrolase activity, acting on carbon-nitrogen (but not peptide) bonds	FGSG_01713	0.375719	0.378396
GO:0006979	response to oxidative stress	FGSG_02550	0.371297	0.378437
GO:0004222	metalloendopeptidase activity	FGSG_00644	0.367952	0.378669
GO:0008422	beta-glucosidase activity	FGSG_11181	0.37533	0.378905
GO:0008137	NADH dehydrogenase (ubiquinone) activity	FGSG_10297	0.374573	0.379043
GO:0007047	cell wall organization and biogenesis	FGSG_07678	0.372876	0.379135
GO:0003746	translation elongation factor activity	FGSG_01391	0.367952	0.379591
