# Supplementary material for: Development of a novel multiplex DNA microarray for Fusarium graminearum and analysis of azole fungicide responses
Source: BMC Genomics. 2011 Jan 21;12:52. doi: 10.1186/1471-2164-12-52 (PMC3037902; doi:10.1186/1471-2164-12-52)
Supplement: Additional file 6 — Supplementary data to Figure 3. This file provides detailed gene lists, the Venn diagrams in Figure 3 were based on. [file 1471-2164-12-52-S6.XLS]

## Sheet: diagram increased transcription
1195 genes		705 genes		665 genes		457 genes		78 genes		34 genes		27 genes
FGSG_00004		FGSG_00072		FGSG_00002		FGSG_00354		FGSG_00389		FGSG_00045		FGSG_00192		genes putatively unique to Fusarium spec.
FGSG_00005		FGSG_00080		FGSG_00021		FGSG_00603		FGSG_00594		FGSG_00050		FGSG_01047		genes putatively unique to Fusarium graminearum
FGSG_00009		FGSG_00081		FGSG_00024		FGSG_03630		FGSG_00680		FGSG_01181		FGSG_01307
FGSG_00017		FGSG_00100		FGSG_00058		FGSG_04444		FGSG_00876		FGSG_01293		FGSG_01640
FGSG_00020		FGSG_00102		FGSG_00129		FGSG_04655		FGSG_01459		FGSG_01485		FGSG_01936
FGSG_00027		FGSG_00138		FGSG_00150		FGSG_06546		FGSG_01533		FGSG_01523		FGSG_01972
FGSG_00097		FGSG_00139		FGSG_00177		FGSG_07511		FGSG_01769		FGSG_02119		FGSG_02346
FGSG_00105		FGSG_00153		FGSG_00182		FGSG_07795		FGSG_01780		FGSG_02771		FGSG_02891
FGSG_00115		FGSG_00219		FGSG_00224		FGSG_09252		FGSG_01848		FGSG_02880		FGSG_04828
FGSG_00116		FGSG_00409		FGSG_00259		FGSG_09268		FGSG_02018		FGSG_02903		FGSG_04829
FGSG_00117		FGSG_00465		FGSG_00269		FGSG_09441		FGSG_02127		FGSG_04012		FGSG_04871
FGSG_00121		FGSG_00507		FGSG_00275		FGSG_11235		FGSG_02286		FGSG_04106		FGSG_05001
FGSG_00122		FGSG_00518		FGSG_00280		FGSG_12431		FGSG_02560		FGSG_04168		FGSG_05959
FGSG_00123		FGSG_00524		FGSG_00281		FGSG_00239		FGSG_02573		FGSG_04216		FGSG_06324
FGSG_00124		FGSG_00525		FGSG_00293		FGSG_00692		FGSG_02768		FGSG_04873		FGSG_07146
FGSG_00134		FGSG_00529		FGSG_00301		FGSG_00927		FGSG_02786		FGSG_05573		FGSG_08491
FGSG_00140		FGSG_00558		FGSG_00307		FGSG_01507		FGSG_02816		FGSG_05574		FGSG_08805
FGSG_00142		FGSG_00559		FGSG_00311		FGSG_02120		FGSG_02846		FGSG_05593		FGSG_09031
FGSG_00143		FGSG_00572		FGSG_00327		FGSG_02333		FGSG_03401		FGSG_05624		FGSG_09471
FGSG_00160		FGSG_00573		FGSG_00329		FGSG_02842		FGSG_03407		FGSG_05890		FGSG_09742
FGSG_00179		FGSG_00583		FGSG_00350		FGSG_03220		FGSG_03514		FGSG_06779		FGSG_10431
FGSG_00210		FGSG_00620		FGSG_00359		FGSG_03270		FGSG_03586		FGSG_06957		FGSG_10920
FGSG_00221		FGSG_00623		FGSG_00369		FGSG_03442		FGSG_03781		FGSG_07017		FGSG_11915
FGSG_00246		FGSG_00626		FGSG_00395		FGSG_03566		FGSG_03957		FGSG_07416		FGSG_12530
FGSG_00247		FGSG_00635		FGSG_00419		FGSG_03719		FGSG_04019		FGSG_09032		FGSG_13464
FGSG_00251		FGSG_00641		FGSG_00462		FGSG_03776		FGSG_04034		FGSG_09381		FGSG_13888
FGSG_00257		FGSG_00642		FGSG_00491		FGSG_04760		FGSG_04063		FGSG_10260		FGSG_13978
FGSG_00260		FGSG_00678		FGSG_00501		FGSG_05913		FGSG_04094		FGSG_10424
FGSG_00262		FGSG_00694		FGSG_00504		FGSG_05915		FGSG_04177		FGSG_10639
FGSG_00266		FGSG_00702		FGSG_00520		FGSG_05917		FGSG_04368		FGSG_10927
FGSG_00282		FGSG_00709		FGSG_00533		FGSG_06135		FGSG_04383		FGSG_11480
FGSG_00308		FGSG_00740		FGSG_00543		FGSG_06602		FGSG_04492		FGSG_11703
FGSG_00347		FGSG_00748		FGSG_00551		FGSG_07535		FGSG_04870		FGSG_12418
FGSG_00365		FGSG_00751		FGSG_00554		FGSG_07761		FGSG_04904		FGSG_13549
FGSG_00391		FGSG_00766		FGSG_00581		FGSG_07844		FGSG_05232
FGSG_00407		FGSG_00798		FGSG_00622		FGSG_09161		FGSG_05292
FGSG_00411		FGSG_00821		FGSG_00634		FGSG_09501		FGSG_05470
FGSG_00418		FGSG_00841		FGSG_00659		FGSG_09502		FGSG_05738
FGSG_00422		FGSG_00872		FGSG_00666		FGSG_09727		FGSG_05790
FGSG_00424		FGSG_00906		FGSG_00671		FGSG_10263		FGSG_05945
FGSG_00468		FGSG_00914		FGSG_00672		FGSG_10953		FGSG_06014
FGSG_00488		FGSG_00917		FGSG_00681		FGSG_11059		FGSG_06119
FGSG_00497		FGSG_00949		FGSG_00689		FGSG_11245		FGSG_06671
FGSG_00503		FGSG_00956		FGSG_00700		FGSG_11378		FGSG_06771
FGSG_00523		FGSG_00982		FGSG_00705		FGSG_11771		FGSG_07496
FGSG_00531		FGSG_00983		FGSG_00707		FGSG_11816		FGSG_07544
FGSG_00532		FGSG_00984		FGSG_00724		FGSG_12061		FGSG_07627
FGSG_00565		FGSG_01008		FGSG_00747		FGSG_12325		FGSG_07843
FGSG_00576		FGSG_01033		FGSG_00799		FGSG_12766		FGSG_07921
FGSG_00599		FGSG_01056		FGSG_00802		FGSG_12885		FGSG_08144
FGSG_00600		FGSG_01068		FGSG_00834		FGSG_13115		FGSG_08151
FGSG_00602		FGSG_01111		FGSG_00857		FGSG_13703		FGSG_08264
FGSG_00628		FGSG_01115		FGSG_00858		FGSG_13868		FGSG_08312
FGSG_00652		FGSG_01131		FGSG_00864		FGSG_13903		FGSG_08368
FGSG_00660		FGSG_01133		FGSG_00957		FGSG_13994		FGSG_08377
FGSG_00697		FGSG_01164		FGSG_01005		FGSG_00046		FGSG_08968
FGSG_00701		FGSG_01188		FGSG_01007		FGSG_00053		FGSG_09313
FGSG_00704		FGSG_01209		FGSG_01011		FGSG_00054		FGSG_09642
FGSG_00708		FGSG_01222		FGSG_01013		FGSG_00130		FGSG_09752
FGSG_00710		FGSG_01233		FGSG_01016		FGSG_00183		FGSG_09799
FGSG_00716		FGSG_01237		FGSG_01021		FGSG_00209		FGSG_09968
FGSG_00723		FGSG_01238		FGSG_01026		FGSG_00237		FGSG_09977
FGSG_00725		FGSG_01241		FGSG_01030		FGSG_00268		FGSG_09986
FGSG_00726		FGSG_01248		FGSG_01035		FGSG_00271		FGSG_10392
FGSG_00739		FGSG_01275		FGSG_01044		FGSG_00314		FGSG_10601
FGSG_00750		FGSG_01309		FGSG_01046		FGSG_00420		FGSG_10819
FGSG_00760		FGSG_01310		FGSG_01049		FGSG_00442		FGSG_10852
FGSG_00796		FGSG_01317		FGSG_01052		FGSG_00446		FGSG_11019
FGSG_00800		FGSG_01369		FGSG_01063		FGSG_00510		FGSG_11021
FGSG_00801		FGSG_01412		FGSG_01081		FGSG_00550		FGSG_11310
FGSG_00806		FGSG_01418		FGSG_01100		FGSG_00578		FGSG_11371
FGSG_00809		FGSG_01420		FGSG_01121		FGSG_00698		FGSG_11631
FGSG_00811		FGSG_01421		FGSG_01122		FGSG_00849		FGSG_12460
FGSG_00815		FGSG_01493		FGSG_01137		FGSG_00986		FGSG_12800
FGSG_00845		FGSG_01502		FGSG_01147		FGSG_01000		FGSG_12940
FGSG_00847		FGSG_01504		FGSG_01154		FGSG_01045		FGSG_13493
FGSG_00895		FGSG_01545		FGSG_01158		FGSG_01239		FGSG_13660
FGSG_00896		FGSG_01594		FGSG_01159		FGSG_01256		FGSG_13977
FGSG_00899		FGSG_01617		FGSG_01169		FGSG_01265
FGSG_00947		FGSG_01637		FGSG_01172		FGSG_01289
FGSG_00952		FGSG_01647		FGSG_01173		FGSG_01338
FGSG_00976		FGSG_01652		FGSG_01174		FGSG_01341
FGSG_00999		FGSG_01663		FGSG_01178		FGSG_01358
FGSG_01015		FGSG_01667		FGSG_01183		FGSG_01363
FGSG_01022		FGSG_01698		FGSG_01207		FGSG_01390
FGSG_01034		FGSG_01711		FGSG_01271		FGSG_01410
FGSG_01041		FGSG_01712		FGSG_01278		FGSG_01430
FGSG_01048		FGSG_01760		FGSG_01284		FGSG_01458
FGSG_01062		FGSG_01792		FGSG_01285		FGSG_01530
FGSG_01064		FGSG_01808		FGSG_01321		FGSG_01555
FGSG_01065		FGSG_01809		FGSG_01378		FGSG_01589
FGSG_01088		FGSG_01810		FGSG_01406		FGSG_01631
FGSG_01107		FGSG_01813		FGSG_01419		FGSG_01650
FGSG_01108		FGSG_01826		FGSG_01454		FGSG_01669
FGSG_01126		FGSG_01855		FGSG_01473		FGSG_01702
FGSG_01132		FGSG_01856		FGSG_01488		FGSG_01705
FGSG_01149		FGSG_01929		FGSG_01495		FGSG_01717
FGSG_01165		FGSG_01935		FGSG_01509		FGSG_01735
FGSG_01193		FGSG_01944		FGSG_01516		FGSG_01787
FGSG_01202		FGSG_01950		FGSG_01526		FGSG_01836
FGSG_01205		FGSG_01955		FGSG_01536		FGSG_01837
FGSG_01214		FGSG_01981		FGSG_01549		FGSG_01838
FGSG_01235		FGSG_01985		FGSG_01550		FGSG_01841
FGSG_01240		FGSG_02014		FGSG_01551		FGSG_01866
FGSG_01268		FGSG_02043		FGSG_01557		FGSG_01943
FGSG_01283		FGSG_02094		FGSG_01561		FGSG_01960
FGSG_01291		FGSG_02100		FGSG_01585		FGSG_01965
FGSG_01347		FGSG_02101		FGSG_01639		FGSG_02035
FGSG_01373		FGSG_02146		FGSG_01645		FGSG_02111
FGSG_01379		FGSG_02157		FGSG_01646		FGSG_02114
FGSG_01435		FGSG_02161		FGSG_01673		FGSG_02115
FGSG_01440		FGSG_02191		FGSG_01675		FGSG_02116
FGSG_01469		FGSG_02193		FGSG_01691		FGSG_02117
FGSG_01481		FGSG_02203		FGSG_01701		FGSG_02118
FGSG_01494		FGSG_02210		FGSG_01710		FGSG_02187
FGSG_01496		FGSG_02211		FGSG_01764		FGSG_02255
FGSG_01501		FGSG_02231		FGSG_01782		FGSG_02285
FGSG_01513		FGSG_02264		FGSG_01802		FGSG_02354
FGSG_01544		FGSG_02268		FGSG_01839		FGSG_02364
FGSG_01571		FGSG_02335		FGSG_01857		FGSG_02417
FGSG_01574		FGSG_02343		FGSG_01871		FGSG_02540
FGSG_01576		FGSG_02392		FGSG_01892		FGSG_02581
FGSG_01583		FGSG_02403		FGSG_01905		FGSG_02598
FGSG_01593		FGSG_02415		FGSG_01908		FGSG_02640
FGSG_01602		FGSG_02416		FGSG_01910		FGSG_02644
FGSG_01603		FGSG_02427		FGSG_01920		FGSG_02645
FGSG_01659		FGSG_02434		FGSG_01934		FGSG_02651
FGSG_01660		FGSG_02439		FGSG_01946		FGSG_02688
FGSG_01674		FGSG_02441		FGSG_01954		FGSG_02721
FGSG_01678		FGSG_02449		FGSG_01956		FGSG_02730
FGSG_01679		FGSG_02469		FGSG_01957		FGSG_02742
FGSG_01693		FGSG_02528		FGSG_01990		FGSG_02748
FGSG_01734		FGSG_02544		FGSG_02055		FGSG_02783
FGSG_01736		FGSG_02550		FGSG_02070		FGSG_02828
FGSG_01743		FGSG_02551		FGSG_02071		FGSG_02932
FGSG_01749		FGSG_02566		FGSG_02082		FGSG_03011
FGSG_01752		FGSG_02571		FGSG_02099		FGSG_03035
FGSG_01763		FGSG_02590		FGSG_02168		FGSG_03044
FGSG_01766		FGSG_02596		FGSG_02232		FGSG_03066
FGSG_01768		FGSG_02601		FGSG_02271		FGSG_03101
FGSG_01775		FGSG_02621		FGSG_02272		FGSG_03167
FGSG_01781		FGSG_02622		FGSG_02307		FGSG_03194
FGSG_01788		FGSG_02642		FGSG_02321		FGSG_03269
FGSG_01818		FGSG_02656		FGSG_02323		FGSG_03291
FGSG_01840		FGSG_02658		FGSG_02324		FGSG_03319
FGSG_01849		FGSG_02671		FGSG_02325		FGSG_03339
FGSG_01859		FGSG_02704		FGSG_02326		FGSG_03363
FGSG_01861		FGSG_02722		FGSG_02327		FGSG_03364
FGSG_01868		FGSG_02735		FGSG_02328		FGSG_03400
FGSG_01869		FGSG_02743		FGSG_02329		FGSG_03452
FGSG_01873		FGSG_02801		FGSG_02352		FGSG_03486
FGSG_01884		FGSG_02811		FGSG_02373		FGSG_03489
FGSG_01909		FGSG_02812		FGSG_02470		FGSG_03497
FGSG_01922		FGSG_02819		FGSG_02471		FGSG_03498
FGSG_01925		FGSG_02854		FGSG_02510		FGSG_03500
FGSG_01933		FGSG_02875		FGSG_02525		FGSG_03554
FGSG_01963		FGSG_02881		FGSG_02529		FGSG_03556
FGSG_01983		FGSG_02882		FGSG_02541		FGSG_03650
FGSG_01992		FGSG_02883		FGSG_02588		FGSG_03677
FGSG_01993		FGSG_02901		FGSG_02609		FGSG_03686
FGSG_01994		FGSG_02902		FGSG_02623		FGSG_03721
FGSG_02001		FGSG_02913		FGSG_02629		FGSG_03767
FGSG_02023		FGSG_02919		FGSG_02639		FGSG_03772
FGSG_02024		FGSG_02923		FGSG_02641		FGSG_03775
FGSG_02031		FGSG_02924		FGSG_02679		FGSG_03824
FGSG_02038		FGSG_02928		FGSG_02680		FGSG_03832
FGSG_02044		FGSG_02941		FGSG_02681		FGSG_03883
FGSG_02047		FGSG_02944		FGSG_02682		FGSG_04000
FGSG_02054		FGSG_02974		FGSG_02684		FGSG_04015
FGSG_02072		FGSG_02976		FGSG_02727		FGSG_04032
FGSG_02079		FGSG_02992		FGSG_02732		FGSG_04043
FGSG_02081		FGSG_03018		FGSG_02750		FGSG_04071
FGSG_02091		FGSG_03028		FGSG_02763		FGSG_04074
FGSG_02102		FGSG_03068		FGSG_02804		FGSG_04092
FGSG_02104		FGSG_03072		FGSG_02833		FGSG_04100
FGSG_02110		FGSG_03075		FGSG_02835		FGSG_04105
FGSG_02129		FGSG_03087		FGSG_02839		FGSG_04117
FGSG_02135		FGSG_03090		FGSG_02848		FGSG_04161
FGSG_02137		FGSG_03097		FGSG_02851		FGSG_04201
FGSG_02144		FGSG_03099		FGSG_02960		FGSG_04223
FGSG_02152		FGSG_03104		FGSG_02969		FGSG_04343
FGSG_02153		FGSG_03108		FGSG_03080		FGSG_04346
FGSG_02154		FGSG_03111		FGSG_03100		FGSG_04357
FGSG_02162		FGSG_03145		FGSG_03110		FGSG_04443
FGSG_02163		FGSG_03146		FGSG_03123		FGSG_04488
FGSG_02167		FGSG_03159		FGSG_03134		FGSG_04512
FGSG_02173		FGSG_03161		FGSG_03141		FGSG_04574
FGSG_02185		FGSG_03174		FGSG_03148		FGSG_04619
FGSG_02186		FGSG_03184		FGSG_03158		FGSG_04799
FGSG_02196		FGSG_03214		FGSG_03245		FGSG_04874
FGSG_02216		FGSG_03244		FGSG_03261		FGSG_04911
FGSG_02217		FGSG_03263		FGSG_03266		FGSG_04930
FGSG_02220		FGSG_03282		FGSG_03292		FGSG_04980
FGSG_02235		FGSG_03294		FGSG_03303		FGSG_04982
FGSG_02269		FGSG_03307		FGSG_03326		FGSG_04994
FGSG_02274		FGSG_03311		FGSG_03327		FGSG_04997
FGSG_02276		FGSG_03329		FGSG_03353		FGSG_04998
FGSG_02287		FGSG_03337		FGSG_03362		FGSG_05037
FGSG_02292		FGSG_03369		FGSG_03395		FGSG_05048
FGSG_02314		FGSG_03375		FGSG_03412		FGSG_05055
FGSG_02318		FGSG_03378		FGSG_03426		FGSG_05076
FGSG_02330		FGSG_03390		FGSG_03439		FGSG_05082
FGSG_02348		FGSG_03393		FGSG_03522		FGSG_05084
FGSG_02355		FGSG_03396		FGSG_03619		FGSG_05144
FGSG_02376		FGSG_03415		FGSG_03620		FGSG_05149
FGSG_02385		FGSG_03425		FGSG_03633		FGSG_05258
FGSG_02404		FGSG_03427		FGSG_03657		FGSG_05275
FGSG_02411		FGSG_03433		FGSG_03727		FGSG_05291
FGSG_02414		FGSG_03435		FGSG_03752		FGSG_05333
FGSG_02420		FGSG_03460		FGSG_03894		FGSG_05358
FGSG_02437		FGSG_03476		FGSG_03898		FGSG_05361
FGSG_02447		FGSG_03487		FGSG_03927		FGSG_05442
FGSG_02448		FGSG_03524		FGSG_03942		FGSG_05458
FGSG_02450		FGSG_03563		FGSG_03949		FGSG_05471
FGSG_02463		FGSG_03606		FGSG_03988		FGSG_05472
FGSG_02464		FGSG_03638		FGSG_04023		FGSG_05572
FGSG_02467		FGSG_03646		FGSG_04040		FGSG_05588
FGSG_02476		FGSG_03648		FGSG_04045		FGSG_05691
FGSG_02489		FGSG_03649		FGSG_04109		FGSG_05716
FGSG_02493		FGSG_03670		FGSG_04120		FGSG_05721
FGSG_02505		FGSG_03703		FGSG_04136		FGSG_05725
FGSG_02530		FGSG_03716		FGSG_04137		FGSG_05735
FGSG_02546		FGSG_03734		FGSG_04194		FGSG_05739
FGSG_02547		FGSG_03774		FGSG_04221		FGSG_05740
FGSG_02556		FGSG_03777		FGSG_04235		FGSG_05744
FGSG_02557		FGSG_03786		FGSG_04243		FGSG_05745
FGSG_02580		FGSG_03869		FGSG_04244		FGSG_05809
FGSG_02583		FGSG_03873		FGSG_04248		FGSG_05811
FGSG_02608		FGSG_03879		FGSG_04252		FGSG_05814
FGSG_02625		FGSG_03880		FGSG_04257		FGSG_05889
FGSG_02648		FGSG_03881		FGSG_04258		FGSG_05891
FGSG_02649		FGSG_03892		FGSG_04276		FGSG_05910
FGSG_02662		FGSG_03912		FGSG_04283		FGSG_05914
FGSG_02667		FGSG_03917		FGSG_04296		FGSG_05923
FGSG_02668		FGSG_03919		FGSG_04314		FGSG_05924
FGSG_02686		FGSG_03928		FGSG_04321		FGSG_05931
FGSG_02708		FGSG_03932		FGSG_04329		FGSG_05940
FGSG_02710		FGSG_03933		FGSG_04400		FGSG_05942
FGSG_02724		FGSG_03934		FGSG_04431		FGSG_05944
FGSG_02751		FGSG_04031		FGSG_04451		FGSG_05949
FGSG_02766		FGSG_04038		FGSG_04476		FGSG_05950
FGSG_02778		FGSG_04072		FGSG_04536		FGSG_05960
FGSG_02791		FGSG_04081		FGSG_04543		FGSG_06215
FGSG_02798		FGSG_04091		FGSG_04544		FGSG_06241
FGSG_02817		FGSG_04107		FGSG_04610		FGSG_06251
FGSG_02818		FGSG_04124		FGSG_04639		FGSG_06370
FGSG_02820		FGSG_04131		FGSG_04662		FGSG_06414
FGSG_02821		FGSG_04149		FGSG_04769		FGSG_06417
FGSG_02823		FGSG_04155		FGSG_04803		FGSG_06418
FGSG_02847		FGSG_04157		FGSG_04822		FGSG_06561
FGSG_02852		FGSG_04167		FGSG_04830		FGSG_06606
FGSG_02853		FGSG_04170		FGSG_04939		FGSG_06607
FGSG_02861		FGSG_04204		FGSG_05023		FGSG_06647
FGSG_02869		FGSG_04218		FGSG_05068		FGSG_06663
FGSG_02871		FGSG_04227		FGSG_05077		FGSG_06728
FGSG_02872		FGSG_04262		FGSG_05105		FGSG_06730
FGSG_02873		FGSG_04304		FGSG_05106		FGSG_06767
FGSG_02876		FGSG_04309		FGSG_05109		FGSG_06809
FGSG_02877		FGSG_04328		FGSG_05136		FGSG_06810
FGSG_02878		FGSG_04339		FGSG_05140		FGSG_06895
FGSG_02894		FGSG_04402		FGSG_05146		FGSG_06922
FGSG_02907		FGSG_04411		FGSG_05157		FGSG_07016
FGSG_02948		FGSG_04419		FGSG_05172		FGSG_07027
FGSG_02949		FGSG_04428		FGSG_05176		FGSG_07029
FGSG_02958		FGSG_04448		FGSG_05188		FGSG_07070
FGSG_02959		FGSG_04473		FGSG_05200		FGSG_07152
FGSG_02961		FGSG_04481		FGSG_05207		FGSG_07160
FGSG_02964		FGSG_04490		FGSG_05210		FGSG_07172
FGSG_02978		FGSG_04527		FGSG_05233		FGSG_07315
FGSG_02986		FGSG_04529		FGSG_05281		FGSG_07358
FGSG_02999		FGSG_04542		FGSG_05283		FGSG_07362
FGSG_03026		FGSG_04554		FGSG_05297		FGSG_07425
FGSG_03037		FGSG_04571		FGSG_05298		FGSG_07488
FGSG_03040		FGSG_04587		FGSG_05311		FGSG_07553
FGSG_03046		FGSG_04605		FGSG_05312		FGSG_07571
FGSG_03047		FGSG_04607		FGSG_05326		FGSG_07575
FGSG_03048		FGSG_04627		FGSG_05364		FGSG_07687
FGSG_03062		FGSG_04643		FGSG_05381		FGSG_07726
FGSG_03109		FGSG_04645		FGSG_05384		FGSG_07772
FGSG_03118		FGSG_04659		FGSG_05392		FGSG_07776
FGSG_03122		FGSG_04661		FGSG_05413		FGSG_07793
FGSG_03128		FGSG_04671		FGSG_05419		FGSG_07798
FGSG_03143		FGSG_04672		FGSG_05421		FGSG_07800
FGSG_03147		FGSG_04720		FGSG_05433		FGSG_07801
FGSG_03152		FGSG_04723		FGSG_05492		FGSG_07817
FGSG_03153		FGSG_04736		FGSG_05510		FGSG_07846
FGSG_03155		FGSG_04786		FGSG_05545		FGSG_07847
FGSG_03169		FGSG_04801		FGSG_05546		FGSG_07936
FGSG_03172		FGSG_04804		FGSG_05551		FGSG_08110
FGSG_03177		FGSG_04805		FGSG_05553		FGSG_08113
FGSG_03211		FGSG_04809		FGSG_05558		FGSG_08138
FGSG_03230		FGSG_04819		FGSG_05563		FGSG_08145
FGSG_03231		FGSG_04821		FGSG_05568		FGSG_08205
FGSG_03234		FGSG_04827		FGSG_05584		FGSG_08214
FGSG_03236		FGSG_04839		FGSG_05600		FGSG_08263
FGSG_03247		FGSG_04849		FGSG_05605		FGSG_08299
FGSG_03252		FGSG_04922		FGSG_05640		FGSG_08373
FGSG_03277		FGSG_04941		FGSG_05655		FGSG_08467
FGSG_03300		FGSG_04957		FGSG_05682		FGSG_08492
FGSG_03308		FGSG_04958		FGSG_05692		FGSG_08544
FGSG_03315		FGSG_04966		FGSG_05734		FGSG_08596
FGSG_03342		FGSG_04973		FGSG_05757		FGSG_08597
FGSG_03345		FGSG_04974		FGSG_05773		FGSG_08620
FGSG_03346		FGSG_04976		FGSG_05826		FGSG_08668
FGSG_03347		FGSG_04987		FGSG_05836		FGSG_08673
FGSG_03350		FGSG_05006		FGSG_05859		FGSG_08790
FGSG_03359		FGSG_05011		FGSG_05871		FGSG_08852
FGSG_03361		FGSG_05012		FGSG_05872		FGSG_08875
FGSG_03365		FGSG_05013		FGSG_05887		FGSG_08983
FGSG_03371		FGSG_05038		FGSG_05904		FGSG_09014
FGSG_03373		FGSG_05046		FGSG_05905		FGSG_09019
FGSG_03385		FGSG_05053		FGSG_05916		FGSG_09020
FGSG_03417		FGSG_05090		FGSG_05919		FGSG_09050
FGSG_03462		FGSG_05099		FGSG_05947		FGSG_09070
FGSG_03463		FGSG_05102		FGSG_05999		FGSG_09154
FGSG_03481		FGSG_05104		FGSG_06001		FGSG_09156
FGSG_03495		FGSG_05116		FGSG_06012		FGSG_09163
FGSG_03510		FGSG_05130		FGSG_06019		FGSG_09195
FGSG_03511		FGSG_05137		FGSG_06022		FGSG_09197
FGSG_03513		FGSG_05147		FGSG_06025		FGSG_09218
FGSG_03519		FGSG_05179		FGSG_06027		FGSG_09249
FGSG_03521		FGSG_05212		FGSG_06068		FGSG_09266
FGSG_03523		FGSG_05240		FGSG_06080		FGSG_09267
FGSG_03545		FGSG_05247		FGSG_06087		FGSG_09272
FGSG_03550		FGSG_05248		FGSG_06111		FGSG_09277
FGSG_03552		FGSG_05249		FGSG_06146		FGSG_09312
FGSG_03555		FGSG_05277		FGSG_06158		FGSG_09321
FGSG_03561		FGSG_05280		FGSG_06185		FGSG_09350
FGSG_03570		FGSG_05282		FGSG_06189		FGSG_09380
FGSG_03588		FGSG_05293		FGSG_06230		FGSG_09402
FGSG_03589		FGSG_05307		FGSG_06231		FGSG_09404
FGSG_03591		FGSG_05334		FGSG_06244		FGSG_09410
FGSG_03592		FGSG_05347		FGSG_06258		FGSG_09412
FGSG_03593		FGSG_05350		FGSG_06263		FGSG_09494
FGSG_03601		FGSG_05373		FGSG_06299		FGSG_09505
FGSG_03615		FGSG_05378		FGSG_06316		FGSG_09532
FGSG_03616		FGSG_05399		FGSG_06330		FGSG_09571
FGSG_03652		FGSG_05417		FGSG_06339		FGSG_09605
FGSG_03653		FGSG_05428		FGSG_06389		FGSG_09610
FGSG_03659		FGSG_05429		FGSG_06395		FGSG_09627
FGSG_03666		FGSG_05446		FGSG_06426		FGSG_09672
FGSG_03667		FGSG_05447		FGSG_06467		FGSG_09682
FGSG_03674		FGSG_05453		FGSG_06479		FGSG_09684
FGSG_03679		FGSG_05459		FGSG_06511		FGSG_09708
FGSG_03680		FGSG_05479		FGSG_06557		FGSG_09728
FGSG_03699		FGSG_05494		FGSG_06587		FGSG_09764
FGSG_03725		FGSG_05507		FGSG_06654		FGSG_09786
FGSG_03748		FGSG_05537		FGSG_06679		FGSG_09806
FGSG_03765		FGSG_05547		FGSG_06708		FGSG_09829
FGSG_03768		FGSG_05554		FGSG_06740		FGSG_09830
FGSG_03782		FGSG_05557		FGSG_06744		FGSG_09889
FGSG_03788		FGSG_05583		FGSG_06754		FGSG_09911
FGSG_03812		FGSG_05614		FGSG_06757		FGSG_09947
FGSG_03814		FGSG_05636		FGSG_06777		FGSG_09949
FGSG_03823		FGSG_05644		FGSG_06778		FGSG_09954
FGSG_03839		FGSG_05648		FGSG_06823		FGSG_09995
FGSG_03840		FGSG_05661		FGSG_06836		FGSG_10000
FGSG_03842		FGSG_05666		FGSG_06893		FGSG_10003
FGSG_03856		FGSG_05673		FGSG_06900		FGSG_10061
FGSG_03857		FGSG_05679		FGSG_06902		FGSG_10080
FGSG_03860		FGSG_05707		FGSG_06921		FGSG_10081
FGSG_03862		FGSG_05709		FGSG_06924		FGSG_10097
FGSG_03882		FGSG_05754		FGSG_06931		FGSG_10098
FGSG_03884		FGSG_05771		FGSG_06942		FGSG_10169
FGSG_03890		FGSG_05778		FGSG_06944		FGSG_10170
FGSG_03910		FGSG_05781		FGSG_06953		FGSG_10241
FGSG_03911		FGSG_05792		FGSG_06959		FGSG_10259
FGSG_03921		FGSG_05806		FGSG_06965		FGSG_10265
FGSG_03925		FGSG_05822		FGSG_06966		FGSG_10281
FGSG_03931		FGSG_05844		FGSG_06993		FGSG_10282
FGSG_03946		FGSG_05864		FGSG_07020		FGSG_10300
FGSG_03969		FGSG_05886		FGSG_07062		FGSG_10321
FGSG_03970		FGSG_05911		FGSG_07067		FGSG_10364
FGSG_03980		FGSG_05972		FGSG_07092		FGSG_10365
FGSG_03995		FGSG_05973		FGSG_07093		FGSG_10372
FGSG_04014		FGSG_05977		FGSG_07104		FGSG_10374
FGSG_04035		FGSG_05997		FGSG_07105		FGSG_10389
FGSG_04058		FGSG_06007		FGSG_07132		FGSG_10396
FGSG_04079		FGSG_06009		FGSG_07138		FGSG_10425
FGSG_04093		FGSG_06028		FGSG_07140		FGSG_10437
FGSG_04097		FGSG_06039		FGSG_07141		FGSG_10469
FGSG_04111		FGSG_06058		FGSG_07175		FGSG_10470
FGSG_04127		FGSG_06115		FGSG_07200		FGSG_10471
FGSG_04143		FGSG_06126		FGSG_07219		FGSG_10490
FGSG_04152		FGSG_06127		FGSG_07223		FGSG_10513
FGSG_04153		FGSG_06150		FGSG_07226		FGSG_10517
FGSG_04154		FGSG_06156		FGSG_07231		FGSG_10552
FGSG_04186		FGSG_06175		FGSG_07274		FGSG_10555
FGSG_04188		FGSG_06220		FGSG_07302		FGSG_10592
FGSG_04196		FGSG_06236		FGSG_07349		FGSG_10600
FGSG_04217		FGSG_06246		FGSG_07368		FGSG_10615
FGSG_04220		FGSG_06265		FGSG_07371		FGSG_10735
FGSG_04239		FGSG_06270		FGSG_07410		FGSG_10740
FGSG_04299		FGSG_06294		FGSG_07420		FGSG_10767
FGSG_04302		FGSG_06301		FGSG_07444		FGSG_11006
FGSG_04322		FGSG_06306		FGSG_07446		FGSG_11024
FGSG_04324		FGSG_06315		FGSG_07480		FGSG_11044
FGSG_04342		FGSG_06333		FGSG_07526		FGSG_11129
FGSG_04349		FGSG_06349		FGSG_07555		FGSG_11165
FGSG_04356		FGSG_06351		FGSG_07629		FGSG_11234
FGSG_04376		FGSG_06354		FGSG_07638		FGSG_11244
FGSG_04380		FGSG_06376		FGSG_07651		FGSG_11271
FGSG_04385		FGSG_06385		FGSG_07667		FGSG_11349
FGSG_04388		FGSG_06394		FGSG_07672		FGSG_11372
FGSG_04390		FGSG_06406		FGSG_07673		FGSG_11376
FGSG_04394		FGSG_06407		FGSG_07678		FGSG_11560
FGSG_04399		FGSG_06448		FGSG_07679		FGSG_11561
FGSG_04429		FGSG_06466		FGSG_07709		FGSG_11562
FGSG_04436		FGSG_06493		FGSG_07719		FGSG_11616
FGSG_04440		FGSG_06496		FGSG_07852		FGSG_11791
FGSG_04441		FGSG_06526		FGSG_07854		FGSG_11792
FGSG_04442		FGSG_06551		FGSG_07855		FGSG_11880
FGSG_04457		FGSG_06599		FGSG_07856		FGSG_11936
FGSG_04463		FGSG_06612		FGSG_07860		FGSG_11991
FGSG_04465		FGSG_06638		FGSG_07884		FGSG_12026
FGSG_04466		FGSG_06659		FGSG_07917		FGSG_12039
FGSG_04475		FGSG_06668		FGSG_07932		FGSG_12076
FGSG_04484		FGSG_06681		FGSG_07951		FGSG_12179
FGSG_04497		FGSG_06719		FGSG_08031		FGSG_12292
FGSG_04501		FGSG_06748		FGSG_08064		FGSG_12368
FGSG_04507		FGSG_06794		FGSG_08112		FGSG_12378
FGSG_04518		FGSG_06799		FGSG_08125		FGSG_12448
FGSG_04519		FGSG_06805		FGSG_08130		FGSG_12458
FGSG_04521		FGSG_06820		FGSG_08137		FGSG_12487
FGSG_04522		FGSG_06825		FGSG_08150		FGSG_12497
FGSG_04525		FGSG_06827		FGSG_08213		FGSG_12557
FGSG_04531		FGSG_06866		FGSG_08238		FGSG_12563
FGSG_04532		FGSG_06934		FGSG_08316		FGSG_12577
FGSG_04533		FGSG_06958		FGSG_08321		FGSG_12651
FGSG_04534		FGSG_06963		FGSG_08335		FGSG_12711
FGSG_04535		FGSG_06979		FGSG_08397		FGSG_12746
FGSG_04537		FGSG_06999		FGSG_08434		FGSG_12772
FGSG_04538		FGSG_07021		FGSG_08435		FGSG_12773
FGSG_04550		FGSG_07025		FGSG_08478		FGSG_12816
FGSG_04553		FGSG_07048		FGSG_08481		FGSG_12829
FGSG_04556		FGSG_07068		FGSG_08486		FGSG_12878
FGSG_04563		FGSG_07083		FGSG_08490		FGSG_12895
FGSG_04580		FGSG_07091		FGSG_08495		FGSG_12950
FGSG_04598		FGSG_07113		FGSG_08509		FGSG_13084
FGSG_04600		FGSG_07122		FGSG_08529		FGSG_13137
FGSG_04622		FGSG_07123		FGSG_08535		FGSG_13146
FGSG_04628		FGSG_07127		FGSG_08585		FGSG_13222
FGSG_04632		FGSG_07136		FGSG_08604		FGSG_13223
FGSG_04637		FGSG_07155		FGSG_08622		FGSG_13231
FGSG_04640		FGSG_07180		FGSG_08635		FGSG_13252
FGSG_04657		FGSG_07186		FGSG_08670		FGSG_13552
FGSG_04658		FGSG_07278		FGSG_08676		FGSG_13555
FGSG_04688		FGSG_07303		FGSG_08702		FGSG_13556
FGSG_04703		FGSG_07325		FGSG_08713		FGSG_13569
FGSG_04733		FGSG_07329		FGSG_08714		FGSG_13579
FGSG_04738		FGSG_07380		FGSG_08736		FGSG_13596
FGSG_04749		FGSG_07395		FGSG_08738		FGSG_13711
FGSG_04757		FGSG_07398		FGSG_08791		FGSG_13755
FGSG_04763		FGSG_07406		FGSG_08806		FGSG_13828
FGSG_04766		FGSG_07412		FGSG_08858		FGSG_13870
FGSG_04768		FGSG_07413		FGSG_08859		FGSG_13874
FGSG_04770		FGSG_07459		FGSG_08895		FGSG_13892
FGSG_04787		FGSG_07464		FGSG_08896
FGSG_04793		FGSG_07495		FGSG_08905
FGSG_04795		FGSG_07501		FGSG_08911
FGSG_04796		FGSG_07502		FGSG_08927
FGSG_04797		FGSG_07528		FGSG_08928
FGSG_04798		FGSG_07549		FGSG_08945
FGSG_04802		FGSG_07585		FGSG_08956
FGSG_04825		FGSG_07610		FGSG_08969
FGSG_04841		FGSG_07657		FGSG_08982
FGSG_04843		FGSG_07666		FGSG_08987
FGSG_04853		FGSG_07669		FGSG_09007
FGSG_04867		FGSG_07670		FGSG_09016
FGSG_04869		FGSG_07685		FGSG_09041
FGSG_04876		FGSG_07693		FGSG_09042
FGSG_04883		FGSG_07707		FGSG_09053
FGSG_04890		FGSG_07775		FGSG_09054
FGSG_04895		FGSG_07785		FGSG_09058
FGSG_04900		FGSG_07786		FGSG_09061
FGSG_04903		FGSG_07833		FGSG_09062
FGSG_04909		FGSG_07872		FGSG_09064
FGSG_04912		FGSG_07955		FGSG_09072
FGSG_04928		FGSG_07970		FGSG_09075
FGSG_04936		FGSG_07973		FGSG_09080
FGSG_04937		FGSG_07980		FGSG_09105
FGSG_04953		FGSG_08000		FGSG_09164
FGSG_04971		FGSG_08043		FGSG_09187
FGSG_04972		FGSG_08077		FGSG_09262
FGSG_04991		FGSG_08078		FGSG_09263
FGSG_05014		FGSG_08111		FGSG_09270
FGSG_05071		FGSG_08129		FGSG_09301
FGSG_05095		FGSG_08166		FGSG_09341
FGSG_05126		FGSG_08174		FGSG_09352
FGSG_05141		FGSG_08188		FGSG_09360
FGSG_05151		FGSG_08192		FGSG_09403
FGSG_05197		FGSG_08201		FGSG_09420
FGSG_05204		FGSG_08239		FGSG_09486
FGSG_05205		FGSG_08240		FGSG_09490
FGSG_05223		FGSG_08315		FGSG_09503
FGSG_05235		FGSG_08334		FGSG_09509
FGSG_05245		FGSG_08367		FGSG_09518
FGSG_05270		FGSG_08405		FGSG_09519
FGSG_05285		FGSG_08416		FGSG_09558
FGSG_05294		FGSG_08420		FGSG_09562
FGSG_05324		FGSG_08423		FGSG_09581
FGSG_05331		FGSG_08426		FGSG_09633
FGSG_05336		FGSG_08462		FGSG_09634
FGSG_05339		FGSG_08507		FGSG_09643
FGSG_05349		FGSG_08542		FGSG_09644
FGSG_05353		FGSG_08614		FGSG_09645
FGSG_05354		FGSG_08627		FGSG_09661
FGSG_05368		FGSG_08633		FGSG_09670
FGSG_05379		FGSG_08634		FGSG_09683
FGSG_05386		FGSG_08637		FGSG_09723
FGSG_05440		FGSG_08675		FGSG_09724
FGSG_05441		FGSG_08689		FGSG_09736
FGSG_05450		FGSG_08696		FGSG_09756
FGSG_05461		FGSG_08722		FGSG_09765
FGSG_05467		FGSG_08761		FGSG_09772
FGSG_05493		FGSG_08772		FGSG_09793
FGSG_05521		FGSG_08780		FGSG_09794
FGSG_05552		FGSG_08783		FGSG_09832
FGSG_05555		FGSG_08825		FGSG_09838
FGSG_05577		FGSG_08865		FGSG_09848
FGSG_05589		FGSG_08898		FGSG_09850
FGSG_05595		FGSG_08923		FGSG_09866
FGSG_05596		FGSG_08977		FGSG_09868
FGSG_05609		FGSG_09047		FGSG_09870
FGSG_05621		FGSG_09065		FGSG_09894
FGSG_05645		FGSG_09135		FGSG_09910
FGSG_05650		FGSG_09145		FGSG_09912
FGSG_05654		FGSG_09196		FGSG_09915
FGSG_05663		FGSG_09204		FGSG_09939
FGSG_05681		FGSG_09205		FGSG_09956
FGSG_05705		FGSG_09255		FGSG_09960
FGSG_05720		FGSG_09257		FGSG_09969
FGSG_05755		FGSG_09271		FGSG_09974
FGSG_05763		FGSG_09282		FGSG_09979
FGSG_05776		FGSG_09295		FGSG_09993
FGSG_05786		FGSG_09324		FGSG_10010
FGSG_05798		FGSG_09327		FGSG_10011
FGSG_05799		FGSG_09351		FGSG_10031
FGSG_05818		FGSG_09368		FGSG_10064
FGSG_05827		FGSG_09382		FGSG_10085
FGSG_05828		FGSG_09399		FGSG_10106
FGSG_05847		FGSG_09429		FGSG_10122
FGSG_05866		FGSG_09485		FGSG_10131
FGSG_05906		FGSG_09488		FGSG_10138
FGSG_05927		FGSG_09524		FGSG_10141
FGSG_05933		FGSG_09526		FGSG_10145
FGSG_05936		FGSG_09535		FGSG_10165
FGSG_05954		FGSG_09538		FGSG_10181
FGSG_05995		FGSG_09585		FGSG_10215
FGSG_06000		FGSG_09589		FGSG_10227
FGSG_06013		FGSG_09599		FGSG_10228
FGSG_06015		FGSG_09632		FGSG_10245
FGSG_06017		FGSG_09647		FGSG_10246
FGSG_06018		FGSG_09688		FGSG_10261
FGSG_06032		FGSG_09746		FGSG_10284
FGSG_06036		FGSG_09750		FGSG_10285
FGSG_06037		FGSG_09758		FGSG_10339
FGSG_06062		FGSG_09782		FGSG_10345
FGSG_06083		FGSG_09804		FGSG_10368
FGSG_06090		FGSG_09869		FGSG_10373
FGSG_06092		FGSG_09892		FGSG_10385
FGSG_06106		FGSG_09893		FGSG_10388
FGSG_06122		FGSG_09903		FGSG_10390
FGSG_06149		FGSG_09946		FGSG_10410
FGSG_06155		FGSG_09957		FGSG_10432
FGSG_06157		FGSG_09983		FGSG_10468
FGSG_06190		FGSG_09997		FGSG_10491
FGSG_06192		FGSG_09999		FGSG_10509
FGSG_06197		FGSG_10017		FGSG_10531
FGSG_06198		FGSG_10026		FGSG_10567
FGSG_06202		FGSG_10082		FGSG_10603
FGSG_06213		FGSG_10110		FGSG_10623
FGSG_06226		FGSG_10111		FGSG_10624
FGSG_06235		FGSG_10129		FGSG_10630
FGSG_06272		FGSG_10133		FGSG_10636
FGSG_06278		FGSG_10139		FGSG_10664
FGSG_06289		FGSG_10144		FGSG_10745
FGSG_06303		FGSG_10177		FGSG_10783
FGSG_06310		FGSG_10200		FGSG_10790
FGSG_06328		FGSG_10216		FGSG_10795
FGSG_06331		FGSG_10229		FGSG_10826
FGSG_06334		FGSG_10248		FGSG_10828
FGSG_06343		FGSG_10250		FGSG_10833
FGSG_06359		FGSG_10317		FGSG_10891
FGSG_06364		FGSG_10320		FGSG_10902
FGSG_06399		FGSG_10347		FGSG_10932
FGSG_06419		FGSG_10352		FGSG_10941
FGSG_06499		FGSG_10361		FGSG_10942
FGSG_06500		FGSG_10367		FGSG_10944
FGSG_06501		FGSG_10481		FGSG_10967
FGSG_06505		FGSG_10502		FGSG_10972
FGSG_06538		FGSG_10516		FGSG_10975
FGSG_06559		FGSG_10524		FGSG_11012
FGSG_06570		FGSG_10535		FGSG_11063
FGSG_06597		FGSG_10541		FGSG_11146
FGSG_06616		FGSG_10576		FGSG_11155
FGSG_06629		FGSG_10587		FGSG_11176
FGSG_06677		FGSG_10602		FGSG_11177
FGSG_06689		FGSG_10632		FGSG_11205
FGSG_06690		FGSG_10638		FGSG_11326
FGSG_06691		FGSG_10674		FGSG_11343
FGSG_06710		FGSG_10678		FGSG_11467
FGSG_06712		FGSG_10707		FGSG_11551
FGSG_06725		FGSG_10719		FGSG_11555
FGSG_06751		FGSG_10722		FGSG_11572
FGSG_06752		FGSG_10747		FGSG_11580
FGSG_06758		FGSG_10764		FGSG_11609
FGSG_06770		FGSG_10812		FGSG_11613
FGSG_06792		FGSG_10831		FGSG_11614
FGSG_06814		FGSG_10836		FGSG_11697
FGSG_06857		FGSG_10838		FGSG_11847
FGSG_06879		FGSG_10850		FGSG_11913
FGSG_06888		FGSG_10854		FGSG_11920
FGSG_06930		FGSG_10889		FGSG_11922
FGSG_06967		FGSG_10890		FGSG_11955
FGSG_06969		FGSG_10905		FGSG_11956
FGSG_06995		FGSG_10914		FGSG_12067
FGSG_07005		FGSG_10915		FGSG_12154
FGSG_07026		FGSG_10974		FGSG_12159
FGSG_07046		FGSG_10983		FGSG_12205
FGSG_07061		FGSG_11055		FGSG_12234
FGSG_07098		FGSG_11056		FGSG_12275
FGSG_07112		FGSG_11069		FGSG_12276
FGSG_07139		FGSG_11114		FGSG_12344
FGSG_07158		FGSG_11169		FGSG_12376
FGSG_07171		FGSG_11185		FGSG_12474
FGSG_07173		FGSG_11189		FGSG_12502
FGSG_07189		FGSG_11190		FGSG_12528
FGSG_07193		FGSG_11217		FGSG_12549
FGSG_07212		FGSG_11262		FGSG_12596
FGSG_07224		FGSG_11269		FGSG_12597
FGSG_07238		FGSG_11270		FGSG_12622
FGSG_07271		FGSG_11301		FGSG_12672
FGSG_07291		FGSG_11311		FGSG_12710
FGSG_07292		FGSG_11321		FGSG_12723
FGSG_07298		FGSG_11383		FGSG_12724
FGSG_07318		FGSG_11406		FGSG_12742
FGSG_07354		FGSG_11438		FGSG_12781
FGSG_07363		FGSG_11462		FGSG_12808
FGSG_07369		FGSG_11496		FGSG_12813
FGSG_07370		FGSG_11498		FGSG_12821
FGSG_07389		FGSG_11520		FGSG_12831
FGSG_07423		FGSG_11528		FGSG_12900
FGSG_07497		FGSG_11529		FGSG_12980
FGSG_07500		FGSG_11595		FGSG_13030
FGSG_07516		FGSG_11617		FGSG_13105
FGSG_07529		FGSG_11634		FGSG_13185
FGSG_07530		FGSG_11684		FGSG_13258
FGSG_07531		FGSG_11786		FGSG_13336
FGSG_07532		FGSG_11978		FGSG_13359
FGSG_07538		FGSG_11980		FGSG_13369
FGSG_07546		FGSG_11981		FGSG_13385
FGSG_07556		FGSG_12010		FGSG_13421
FGSG_07557		FGSG_12048		FGSG_13422
FGSG_07558		FGSG_12094		FGSG_13461
FGSG_07577		FGSG_12188		FGSG_13497
FGSG_07579		FGSG_12345		FGSG_13499
FGSG_07595		FGSG_12355		FGSG_13526
FGSG_07615		FGSG_12373		FGSG_13640
FGSG_07628		FGSG_12426		FGSG_13708
FGSG_07630		FGSG_12428		FGSG_13718
FGSG_07631		FGSG_12442		FGSG_13830
FGSG_07633		FGSG_12488		FGSG_13929
FGSG_07647		FGSG_12489		FGSG_13938
FGSG_07655		FGSG_12511		FGSG_13946
FGSG_07684		FGSG_12615
FGSG_07696		FGSG_12737
FGSG_07708		FGSG_12857
FGSG_07724		FGSG_12926
FGSG_07735		FGSG_12938
FGSG_07741		FGSG_12978
FGSG_07742		FGSG_12979
FGSG_07743		FGSG_13044
FGSG_07744		FGSG_13069
FGSG_07755		FGSG_13142
FGSG_07756		FGSG_13156
FGSG_07773		FGSG_13176
FGSG_07774		FGSG_13182
FGSG_07784		FGSG_13183
FGSG_07789		FGSG_13194
FGSG_07790		FGSG_13199
FGSG_07791		FGSG_13313
FGSG_07814		FGSG_13328
FGSG_07820		FGSG_13343
FGSG_07821		FGSG_13389
FGSG_07822		FGSG_13413
FGSG_07823		FGSG_13414
FGSG_07825		FGSG_13423
FGSG_07837		FGSG_13426
FGSG_07861		FGSG_13507
FGSG_07864		FGSG_13651
FGSG_07871		FGSG_13662
FGSG_07880		FGSG_13664
FGSG_07886		FGSG_13728
FGSG_07910		FGSG_13800
FGSG_07931		FGSG_13838
FGSG_07943		FGSG_13891
FGSG_07944		FGSG_13945
FGSG_07959		FGSG_13953
FGSG_08013		FGSG_13956
FGSG_08026		FGSG_13973
FGSG_08048		FGSG_14001
FGSG_08049		FGSG_14003
FGSG_08056		FGSG_14018
FGSG_08057		FGSG_14019
FGSG_08068
FGSG_08071
FGSG_08073
FGSG_08075
FGSG_08094
FGSG_08109
FGSG_08139
FGSG_08142
FGSG_08146
FGSG_08147
FGSG_08230
FGSG_08242
FGSG_08243
FGSG_08244
FGSG_08245
FGSG_08246
FGSG_08256
FGSG_08311
FGSG_08375
FGSG_08378
FGSG_08395
FGSG_08396
FGSG_08398
FGSG_08399
FGSG_08410
FGSG_08411
FGSG_08437
FGSG_08440
FGSG_08450
FGSG_08464
FGSG_08468
FGSG_08500
FGSG_08501
FGSG_08502
FGSG_08503
FGSG_08510
FGSG_08522
FGSG_08523
FGSG_08533
FGSG_08534
FGSG_08540
FGSG_08555
FGSG_08556
FGSG_08561
FGSG_08570
FGSG_08574
FGSG_08575
FGSG_08590
FGSG_08651
FGSG_08672
FGSG_08679
FGSG_08688
FGSG_08715
FGSG_08730
FGSG_08750
FGSG_08751
FGSG_08755
FGSG_08757
FGSG_08758
FGSG_08774
FGSG_08777
FGSG_08781
FGSG_08809
FGSG_08813
FGSG_08823
FGSG_08843
FGSG_08847
FGSG_08863
FGSG_08892
FGSG_08893
FGSG_08894
FGSG_08900
FGSG_08909
FGSG_08916
FGSG_08950
FGSG_08955
FGSG_08960
FGSG_08961
FGSG_08967
FGSG_08973
FGSG_08981
FGSG_08999
FGSG_09026
FGSG_09029
FGSG_09040
FGSG_09063
FGSG_09081
FGSG_09082
FGSG_09084
FGSG_09091
FGSG_09101
FGSG_09111
FGSG_09139
FGSG_09146
FGSG_09150
FGSG_09151
FGSG_09152
FGSG_09153
FGSG_09176
FGSG_09189
FGSG_09198
FGSG_09212
FGSG_09219
FGSG_09232
FGSG_09235
FGSG_09240
FGSG_09253
FGSG_09264
FGSG_09281
FGSG_09336
FGSG_09342
FGSG_09354
FGSG_09358
FGSG_09365
FGSG_09391
FGSG_09408
FGSG_09409
FGSG_09419
FGSG_09424
FGSG_09469
FGSG_09470
FGSG_09475
FGSG_09477
FGSG_09483
FGSG_09520
FGSG_09536
FGSG_09550
FGSG_09560
FGSG_09570
FGSG_09576
FGSG_09592
FGSG_09593
FGSG_09606
FGSG_09620
FGSG_09621
FGSG_09646
FGSG_09648
FGSG_09681
FGSG_09696
FGSG_09710
FGSG_09735
FGSG_09749
FGSG_09755
FGSG_09757
FGSG_09760
FGSG_09763
FGSG_09814
FGSG_09816
FGSG_09820
FGSG_09858
FGSG_09884
FGSG_09921
FGSG_09925
FGSG_09930
FGSG_09935
FGSG_09936
FGSG_10006
FGSG_10023
FGSG_10043
FGSG_10052
FGSG_10090
FGSG_10096
FGSG_10100
FGSG_10101
FGSG_10102
FGSG_10103
FGSG_10130
FGSG_10166
FGSG_10183
FGSG_10184
FGSG_10191
FGSG_10193
FGSG_10214
FGSG_10225
FGSG_10226
FGSG_10230
FGSG_10254
FGSG_10266
FGSG_10271
FGSG_10290
FGSG_10316
FGSG_10335
FGSG_10337
FGSG_10343
FGSG_10359
FGSG_10375
FGSG_10380
FGSG_10383
FGSG_10386
FGSG_10394
FGSG_10395
FGSG_10400
FGSG_10402
FGSG_10417
FGSG_10419
FGSG_10433
FGSG_10435
FGSG_10444
FGSG_10445
FGSG_10446
FGSG_10450
FGSG_10451
FGSG_10453
FGSG_10455
FGSG_10465
FGSG_10488
FGSG_10495
FGSG_10496
FGSG_10539
FGSG_10540
FGSG_10553
FGSG_10564
FGSG_10565
FGSG_10566
FGSG_10572
FGSG_10573
FGSG_10575
FGSG_10585
FGSG_10593
FGSG_10616
FGSG_10618
FGSG_10628
FGSG_10629
FGSG_10656
FGSG_10666
FGSG_10676
FGSG_10687
FGSG_10688
FGSG_10693
FGSG_10695
FGSG_10716
FGSG_10743
FGSG_10753
FGSG_10762
FGSG_10765
FGSG_10778
FGSG_10785
FGSG_10786
FGSG_10794
FGSG_10798
FGSG_10804
FGSG_10841
FGSG_10842
FGSG_10847
FGSG_10848
FGSG_10853
FGSG_10869
FGSG_10888
FGSG_10892
FGSG_10917
FGSG_10923
FGSG_10926
FGSG_10936
FGSG_10960
FGSG_10969
FGSG_10973
FGSG_10984
FGSG_10985
FGSG_11009
FGSG_11025
FGSG_11032
FGSG_11041
FGSG_11071
FGSG_11072
FGSG_11083
FGSG_11084
FGSG_11100
FGSG_11102
FGSG_11103
FGSG_11104
FGSG_11105
FGSG_11111
FGSG_11115
FGSG_11135
FGSG_11156
FGSG_11158
FGSG_11161
FGSG_11171
FGSG_11174
FGSG_11175
FGSG_11191
FGSG_11192
FGSG_11193
FGSG_11222
FGSG_11236
FGSG_11239
FGSG_11240
FGSG_11241
FGSG_11272
FGSG_11276
FGSG_11282
FGSG_11291
FGSG_11298
FGSG_11299
FGSG_11300
FGSG_11306
FGSG_11307
FGSG_11308
FGSG_11313
FGSG_11314
FGSG_11340
FGSG_11342
FGSG_11362
FGSG_11368
FGSG_11379
FGSG_11405
FGSG_11420
FGSG_11422
FGSG_11425
FGSG_11427
FGSG_11429
FGSG_11442
FGSG_11461
FGSG_11477
FGSG_11489
FGSG_11490
FGSG_11497
FGSG_11505
FGSG_11507
FGSG_11511
FGSG_11513
FGSG_11545
FGSG_11546
FGSG_11554
FGSG_11556
FGSG_11557
FGSG_11585
FGSG_11602
FGSG_11604
FGSG_11611
FGSG_11612
FGSG_11621
FGSG_11622
FGSG_11629
FGSG_11638
FGSG_11665
FGSG_11677
FGSG_11679
FGSG_11681
FGSG_11704
FGSG_11706
FGSG_11827
FGSG_11832
FGSG_11834
FGSG_11840
FGSG_11850
FGSG_11851
FGSG_11853
FGSG_11864
FGSG_11884
FGSG_11891
FGSG_11900
FGSG_11903
FGSG_11912
FGSG_11942
FGSG_11970
FGSG_11984
FGSG_12011
FGSG_12012
FGSG_12049
FGSG_12066
FGSG_12078
FGSG_12109
FGSG_12114
FGSG_12116
FGSG_12118
FGSG_12132
FGSG_12134
FGSG_12170
FGSG_12184
FGSG_12206
FGSG_12209
FGSG_12211
FGSG_12221
FGSG_12225
FGSG_12230
FGSG_12235
FGSG_12283
FGSG_12307
FGSG_12319
FGSG_12321
FGSG_12323
FGSG_12339
FGSG_12353
FGSG_12387
FGSG_12397
FGSG_12398
FGSG_12400
FGSG_12402
FGSG_12403
FGSG_12404
FGSG_12439
FGSG_12505
FGSG_12558
FGSG_12561
FGSG_12588
FGSG_12591
FGSG_12593
FGSG_12601
FGSG_12606
FGSG_12608
FGSG_12619
FGSG_12633
FGSG_12634
FGSG_12670
FGSG_12690
FGSG_12706
FGSG_12712
FGSG_12717
FGSG_12728
FGSG_12738
FGSG_12768
FGSG_12796
FGSG_12815
FGSG_12849
FGSG_12874
FGSG_12905
FGSG_12966
FGSG_13008
FGSG_13009
FGSG_13014
FGSG_13091
FGSG_13129
FGSG_13153
FGSG_13160
FGSG_13169
FGSG_13212
FGSG_13241
FGSG_13245
FGSG_13246
FGSG_13247
FGSG_13286
FGSG_13289
FGSG_13298
FGSG_13345
FGSG_13348
FGSG_13349
FGSG_13366
FGSG_13367
FGSG_13380
FGSG_13386
FGSG_13394
FGSG_13399
FGSG_13401
FGSG_13404
FGSG_13407
FGSG_13418
FGSG_13419
FGSG_13432
FGSG_13433
FGSG_13435
FGSG_13480
FGSG_13490
FGSG_13492
FGSG_13502
FGSG_13509
FGSG_13534
FGSG_13543
FGSG_13544
FGSG_13551
FGSG_13562
FGSG_13581
FGSG_13630
FGSG_13646
FGSG_13648
FGSG_13661
FGSG_13663
FGSG_13702
FGSG_13744
FGSG_13757
FGSG_13762
FGSG_13788
FGSG_13795
FGSG_13798
FGSG_13825
FGSG_13826
FGSG_13829
FGSG_13860
FGSG_13864
FGSG_13866
FGSG_13875
FGSG_13883
FGSG_13912
FGSG_13914
FGSG_13934
FGSG_13948
FGSG_13972
FGSG_13996
FGSG_13997
FGSG_13998

## Sheet: diagram decreased transcription
1150 genes		528 genes		301 genes		230 genes		137 genes		82 genes		13 genes
FGSG_00018		FGSG_00068		FGSG_00070		FGSG_04569		FGSG_00095		FGSG_00429		FGSG_00069		genes putatively unique to Fusarium spec.
FGSG_00039		FGSG_00152		FGSG_00196		FGSG_08090		FGSG_00174		FGSG_00561		FGSG_00117		genes putatively unique to Fusarium graminearum
FGSG_00040		FGSG_00168		FGSG_00210		FGSG_02269		FGSG_00186		FGSG_00644		FGSG_00296
FGSG_00051		FGSG_00201		FGSG_00295		FGSG_01595		FGSG_00195		FGSG_00649		FGSG_01330
FGSG_00052		FGSG_00206		FGSG_00313		FGSG_10491		FGSG_00226		FGSG_00743		FGSG_04199
FGSG_00107		FGSG_00218		FGSG_00435		FGSG_04429		FGSG_00321		FGSG_00810		FGSG_05202
FGSG_00136		FGSG_00229		FGSG_00438		FGSG_11909		FGSG_00373		FGSG_00893		FGSG_07421
FGSG_00139		FGSG_00271		FGSG_00469		FGSG_00072		FGSG_00406		FGSG_01027		FGSG_08712
FGSG_00165		FGSG_00278		FGSG_00484		FGSG_10665		FGSG_00454		FGSG_01391		FGSG_10809
FGSG_00173		FGSG_00284		FGSG_00584		FGSG_04805		FGSG_00471		FGSG_01395		FGSG_10846
FGSG_00175		FGSG_00285		FGSG_00599		FGSG_11540		FGSG_00495		FGSG_01422		FGSG_12792
FGSG_00184		FGSG_00298		FGSG_00601		FGSG_09459		FGSG_00706		FGSG_01476		FGSG_12970
FGSG_00185		FGSG_00330		FGSG_00629		FGSG_08164		FGSG_00759		FGSG_01591		FGSG_13247
FGSG_00194		FGSG_00353		FGSG_00654		FGSG_07670		FGSG_00853		FGSG_01970
FGSG_00198		FGSG_00375		FGSG_00714		FGSG_11642		FGSG_01053		FGSG_02423
FGSG_00200		FGSG_00442		FGSG_00717		FGSG_04615		FGSG_01433		FGSG_02494
FGSG_00209		FGSG_00443		FGSG_00765		FGSG_11072		FGSG_01573		FGSG_02614
FGSG_00219		FGSG_00444		FGSG_00769		FGSG_00129		FGSG_01713		FGSG_02657
FGSG_00220		FGSG_00445		FGSG_00808		FGSG_10657		FGSG_01980		FGSG_02784
FGSG_00240		FGSG_00447		FGSG_00849		FGSG_13274		FGSG_02133		FGSG_03189
FGSG_00294		FGSG_00453		FGSG_00945		FGSG_06437		FGSG_02145		FGSG_03259
FGSG_00299		FGSG_00489		FGSG_00951		FGSG_13414		FGSG_02442		FGSG_03286
FGSG_00300		FGSG_00539		FGSG_00987		FGSG_00788		FGSG_02469		FGSG_03333
FGSG_00309		FGSG_00590		FGSG_01273		FGSG_02349		FGSG_02482		FGSG_03627
FGSG_00310		FGSG_00596		FGSG_01306		FGSG_09354		FGSG_02843		FGSG_03940
FGSG_00312		FGSG_00686		FGSG_01325		FGSG_04215		FGSG_02844		FGSG_04128
FGSG_00314		FGSG_00698		FGSG_01345		FGSG_08394		FGSG_02950		FGSG_04499
FGSG_00318		FGSG_00737		FGSG_01358		FGSG_10626		FGSG_03317		FGSG_04927
FGSG_00320		FGSG_00744		FGSG_01385		FGSG_01414		FGSG_03318		FGSG_05029
FGSG_00323		FGSG_00771		FGSG_01387		FGSG_03960		FGSG_03335		FGSG_05266
FGSG_00336		FGSG_00813		FGSG_01438		FGSG_03688		FGSG_03376		FGSG_05610
FGSG_00338		FGSG_00836		FGSG_01648		FGSG_10847		FGSG_03477		FGSG_05831
FGSG_00345		FGSG_00840		FGSG_01656		FGSG_12546		FGSG_03672		FGSG_05848
FGSG_00346		FGSG_00863		FGSG_01681		FGSG_03941		FGSG_03694		FGSG_06267
FGSG_00351		FGSG_00875		FGSG_01705		FGSG_04628		FGSG_04024		FGSG_06477
FGSG_00376		FGSG_00925		FGSG_01877		FGSG_12396		FGSG_04256		FGSG_06697
FGSG_00386		FGSG_00926		FGSG_01895		FGSG_03378		FGSG_04260		FGSG_06755
FGSG_00387		FGSG_00935		FGSG_01915		FGSG_09855		FGSG_04272		FGSG_06864
FGSG_00393		FGSG_00974		FGSG_01924		FGSG_10743		FGSG_04287		FGSG_07201
FGSG_00394		FGSG_00975		FGSG_02025		FGSG_10304		FGSG_04352		FGSG_07229
FGSG_00415		FGSG_00986		FGSG_02034		FGSG_11397		FGSG_04426		FGSG_07257
FGSG_00416		FGSG_01039		FGSG_02045		FGSG_07436		FGSG_04454		FGSG_07263
FGSG_00417		FGSG_01069		FGSG_02083		FGSG_10647		FGSG_04554		FGSG_07264
FGSG_00421		FGSG_01070		FGSG_02092		FGSG_11343		FGSG_04555		FGSG_07287
FGSG_00440		FGSG_01084		FGSG_02097		FGSG_07019		FGSG_04558		FGSG_07333
FGSG_00452		FGSG_01136		FGSG_02098		FGSG_03296		FGSG_04834		FGSG_07366
FGSG_00476		FGSG_01144		FGSG_02125		FGSG_08888		FGSG_04837		FGSG_08313
FGSG_00493		FGSG_01162		FGSG_02142		FGSG_08865		FGSG_05036		FGSG_08333
FGSG_00496		FGSG_01189		FGSG_02199		FGSG_07674		FGSG_05050		FGSG_08526
FGSG_00529		FGSG_01191		FGSG_02217		FGSG_13617		FGSG_05137		FGSG_08530
FGSG_00535		FGSG_01195		FGSG_02237		FGSG_09639		FGSG_05175		FGSG_08564
FGSG_00546		FGSG_01250		FGSG_02274		FGSG_00515		FGSG_05187		FGSG_08760
FGSG_00556		FGSG_01256		FGSG_02376		FGSG_12141		FGSG_05221		FGSG_08885
FGSG_00568		FGSG_01277		FGSG_02400		FGSG_01179		FGSG_05295		FGSG_08985
FGSG_00572		FGSG_01281		FGSG_02454		FGSG_08429		FGSG_05525		FGSG_09003
FGSG_00578		FGSG_01289		FGSG_02543		FGSG_12224		FGSG_05623		FGSG_09012
FGSG_00583		FGSG_01290		FGSG_02558		FGSG_06467		FGSG_05713		FGSG_09177
FGSG_00586		FGSG_01298		FGSG_02572		FGSG_03993		FGSG_05714		FGSG_09333
FGSG_00589		FGSG_01301		FGSG_02634		FGSG_07074		FGSG_05801		FGSG_09392
FGSG_00609		FGSG_01331		FGSG_02689		FGSG_03946		FGSG_05803		FGSG_09431
FGSG_00616		FGSG_01341		FGSG_02698		FGSG_03103		FGSG_05874		FGSG_09542
FGSG_00619		FGSG_01350		FGSG_02715		FGSG_12548		FGSG_06041		FGSG_09805
FGSG_00620		FGSG_01383		FGSG_02762		FGSG_10915		FGSG_06064		FGSG_09833
FGSG_00646		FGSG_01392		FGSG_02814		FGSG_00814		FGSG_06093		FGSG_09933
FGSG_00690		FGSG_01402		FGSG_03162		FGSG_06268		FGSG_06094		FGSG_09970
FGSG_00703		FGSG_01404		FGSG_03223		FGSG_03225		FGSG_06112		FGSG_10305
FGSG_00738		FGSG_01450		FGSG_03291		FGSG_08559		FGSG_06164		FGSG_10378
FGSG_00761		FGSG_01461		FGSG_03321		FGSG_08770		FGSG_06240		FGSG_10746
FGSG_00762		FGSG_01462		FGSG_03399		FGSG_00523		FGSG_06282		FGSG_10881
FGSG_00773		FGSG_01472		FGSG_03448		FGSG_00144		FGSG_06300		FGSG_10916
FGSG_00793		FGSG_01507		FGSG_03553		FGSG_00067		FGSG_06523		FGSG_10919
FGSG_00831		FGSG_01508		FGSG_03565		FGSG_12003		FGSG_06577		FGSG_10933
FGSG_00832		FGSG_01522		FGSG_03581		FGSG_02121		FGSG_06852		FGSG_10957
FGSG_00862		FGSG_01542		FGSG_03762		FGSG_13106		FGSG_07096		FGSG_11029
FGSG_00865		FGSG_01587		FGSG_03768		FGSG_08043		FGSG_07128		FGSG_11181
FGSG_00871		FGSG_01590		FGSG_03803		FGSG_08757		FGSG_07397		FGSG_11183
FGSG_00878		FGSG_01596		FGSG_03811		FGSG_09261		FGSG_07475		FGSG_12181
FGSG_00931		FGSG_01622		FGSG_04033		FGSG_05414		FGSG_07522		FGSG_12700
FGSG_00933		FGSG_01670		FGSG_04035		FGSG_10296		FGSG_07616		FGSG_12889
FGSG_00969		FGSG_01699		FGSG_04057		FGSG_12537		FGSG_08006		FGSG_12919
FGSG_00971		FGSG_01700		FGSG_04063		FGSG_06102		FGSG_08055		FGSG_13190
FGSG_01006		FGSG_01747		FGSG_04113		FGSG_00097		FGSG_08063		FGSG_13714
FGSG_01019		FGSG_01757		FGSG_04115		FGSG_11412		FGSG_08077
FGSG_01045		FGSG_01822		FGSG_04161		FGSG_00600		FGSG_08343
FGSG_01056		FGSG_01825		FGSG_04192		FGSG_12233		FGSG_08401
FGSG_01072		FGSG_01838		FGSG_04214		FGSG_00257		FGSG_08463
FGSG_01098		FGSG_01867		FGSG_04286		FGSG_08452		FGSG_08528
FGSG_01111		FGSG_01885		FGSG_04301		FGSG_11474		FGSG_08579
FGSG_01131		FGSG_01943		FGSG_04306		FGSG_06176		FGSG_08583
FGSG_01141		FGSG_01973		FGSG_04313		FGSG_03532		FGSG_08694
FGSG_01151		FGSG_02012		FGSG_04332		FGSG_01449		FGSG_08742
FGSG_01153		FGSG_02036		FGSG_04343		FGSG_06692		FGSG_08851
FGSG_01186		FGSG_02049		FGSG_04361		FGSG_04587		FGSG_08907
FGSG_01219		FGSG_02073		FGSG_04427		FGSG_12952		FGSG_09049
FGSG_01221		FGSG_02096		FGSG_04458		FGSG_02444		FGSG_09092
FGSG_01222		FGSG_02180		FGSG_04477		FGSG_09541		FGSG_09100
FGSG_01224		FGSG_02225		FGSG_04568		FGSG_06896		FGSG_09344
FGSG_01226		FGSG_02262		FGSG_04583		FGSG_08170		FGSG_09349
FGSG_01229		FGSG_02284		FGSG_04747		FGSG_08884		FGSG_09448
FGSG_01245		FGSG_02288		FGSG_04888		FGSG_03032		FGSG_09453
FGSG_01267		FGSG_02291		FGSG_04995		FGSG_13957		FGSG_09549
FGSG_01295		FGSG_02333		FGSG_05037		FGSG_03090		FGSG_09618
FGSG_01311		FGSG_02433		FGSG_05064		FGSG_10019		FGSG_09647
FGSG_01315		FGSG_02443		FGSG_05080		FGSG_11081		FGSG_09694
FGSG_01329		FGSG_02455		FGSG_05156		FGSG_02427		FGSG_09831
FGSG_01333		FGSG_02461		FGSG_05225		FGSG_05754		FGSG_09836
FGSG_01342		FGSG_02486		FGSG_05267		FGSG_08428		FGSG_09852
FGSG_01346		FGSG_02515		FGSG_05309		FGSG_06749		FGSG_09934
FGSG_01351		FGSG_02563		FGSG_05323		FGSG_02550		FGSG_09984
FGSG_01352		FGSG_02585		FGSG_05387		FGSG_06612		FGSG_10119
FGSG_01356		FGSG_02606		FGSG_05406		FGSG_11501		FGSG_10211
FGSG_01361		FGSG_02615		FGSG_05458		FGSG_06496		FGSG_10297
FGSG_01363		FGSG_02653		FGSG_05471		FGSG_03816		FGSG_10355
FGSG_01377		FGSG_02688		FGSG_05489		FGSG_01549		FGSG_10671
FGSG_01389		FGSG_02693		FGSG_05513		FGSG_06148		FGSG_10754
FGSG_01403		FGSG_02761		FGSG_05524		FGSG_13011		FGSG_10912
FGSG_01417		FGSG_02807		FGSG_05559		FGSG_03288		FGSG_10949
FGSG_01425		FGSG_02824		FGSG_05566		FGSG_10351		FGSG_11079
FGSG_01491		FGSG_02828		FGSG_05606		FGSG_10677		FGSG_11112
FGSG_01498		FGSG_02899		FGSG_05611		FGSG_03799		FGSG_11166
FGSG_01521		FGSG_02906		FGSG_05622		FGSG_01401		FGSG_11332
FGSG_01523		FGSG_02932		FGSG_05643		FGSG_06535		FGSG_11386
FGSG_01532		FGSG_02984		FGSG_05677		FGSG_08338		FGSG_11398
FGSG_01541		FGSG_03011		FGSG_05721		FGSG_02143		FGSG_11403
FGSG_01547		FGSG_03061		FGSG_05770		FGSG_02013		FGSG_11457
FGSG_01560		FGSG_03066		FGSG_05922		FGSG_05223		FGSG_11479
FGSG_01569		FGSG_03083		FGSG_05949		FGSG_05160		FGSG_11500
FGSG_01588		FGSG_03113		FGSG_05967		FGSG_09101		FGSG_11663
FGSG_01615		FGSG_03120		FGSG_05987		FGSG_04182		FGSG_12669
FGSG_01619		FGSG_03166		FGSG_06002		FGSG_12154		FGSG_12701
FGSG_01643		FGSG_03202		FGSG_06049		FGSG_13821		FGSG_12858
FGSG_01672		FGSG_03219		FGSG_06163		FGSG_01086		FGSG_13111
FGSG_01689		FGSG_03229		FGSG_06213		FGSG_05159		FGSG_13133
FGSG_01694		FGSG_03237		FGSG_06297		FGSG_03838		FGSG_13172
FGSG_01695		FGSG_03264		FGSG_06303		FGSG_07651		FGSG_13199
FGSG_01696		FGSG_03284		FGSG_06304		FGSG_03605		FGSG_13650
FGSG_01702		FGSG_03313		FGSG_06309		FGSG_03971		FGSG_13988
FGSG_01717		FGSG_03336		FGSG_06341		FGSG_10859
FGSG_01727		FGSG_03344		FGSG_06348		FGSG_03761
FGSG_01739		FGSG_03364		FGSG_06363		FGSG_04022
FGSG_01744		FGSG_03400		FGSG_06420		FGSG_09555
FGSG_01771		FGSG_03432		FGSG_06423		FGSG_10914
FGSG_01772		FGSG_03445		FGSG_06497		FGSG_13787
FGSG_01785		FGSG_03512		FGSG_06564		FGSG_05052
FGSG_01797		FGSG_03517		FGSG_06566		FGSG_01514
FGSG_01798		FGSG_03554		FGSG_06574		FGSG_11317
FGSG_01807		FGSG_03566		FGSG_06615		FGSG_13166
FGSG_01809		FGSG_03567		FGSG_06645		FGSG_08453
FGSG_01828		FGSG_03568		FGSG_06664		FGSG_01242
FGSG_01832		FGSG_03626		FGSG_06717		FGSG_08061
FGSG_01833		FGSG_03629		FGSG_06723		FGSG_10317
FGSG_01852		FGSG_03630		FGSG_06735		FGSG_12397
FGSG_01888		FGSG_03632		FGSG_06741		FGSG_05482
FGSG_01902		FGSG_03635		FGSG_06742		FGSG_04023
FGSG_01906		FGSG_03655		FGSG_06804		FGSG_00718
FGSG_01911		FGSG_03668		FGSG_06846		FGSG_09512
FGSG_01938		FGSG_03741		FGSG_06874		FGSG_11832
FGSG_01941		FGSG_03744		FGSG_06881		FGSG_13385
FGSG_01947		FGSG_03746		FGSG_06885		FGSG_05842
FGSG_01962		FGSG_03747		FGSG_06905		FGSG_08585
FGSG_01967		FGSG_03759		FGSG_06910		FGSG_00478
FGSG_01969		FGSG_03766		FGSG_06962		FGSG_01926
FGSG_01974		FGSG_03783		FGSG_07029		FGSG_05696
FGSG_01975		FGSG_03819		FGSG_07030		FGSG_05938
FGSG_01977		FGSG_03825		FGSG_07114		FGSG_11467
FGSG_01981		FGSG_03847		FGSG_07121		FGSG_02439
FGSG_01985		FGSG_03853		FGSG_07130		FGSG_05909
FGSG_02000		FGSG_03854		FGSG_07167		FGSG_00475
FGSG_02015		FGSG_03947		FGSG_07216		FGSG_01655
FGSG_02019		FGSG_04026		FGSG_07285		FGSG_12283
FGSG_02035		FGSG_04067		FGSG_07332		FGSG_01659
FGSG_02051		FGSG_04068		FGSG_07355		FGSG_13412
FGSG_02053		FGSG_04074		FGSG_07362		FGSG_07442
FGSG_02056		FGSG_04083		FGSG_07390		FGSG_02082
FGSG_02063		FGSG_04087		FGSG_07451		FGSG_08802
FGSG_02064		FGSG_04105		FGSG_07466		FGSG_06329
FGSG_02067		FGSG_04160		FGSG_07491		FGSG_03379
FGSG_02094		FGSG_04174		FGSG_07510		FGSG_06466
FGSG_02130		FGSG_04175		FGSG_07554		FGSG_09812
FGSG_02131		FGSG_04193		FGSG_07742		FGSG_05907
FGSG_02134		FGSG_04212		FGSG_07743		FGSG_03912
FGSG_02136		FGSG_04230		FGSG_07777		FGSG_10679
FGSG_02147		FGSG_04234		FGSG_07830		FGSG_13394
FGSG_02150		FGSG_04293		FGSG_07874		FGSG_13185
FGSG_02202		FGSG_04315		FGSG_07875		FGSG_11456
FGSG_02204		FGSG_04345		FGSG_07901		FGSG_11261
FGSG_02212		FGSG_04401		FGSG_07925		FGSG_00082
FGSG_02215		FGSG_04425		FGSG_07969		FGSG_12875
FGSG_02221		FGSG_04471		FGSG_08014		FGSG_11662
FGSG_02228		FGSG_04567		FGSG_08076		FGSG_02416
FGSG_02229		FGSG_04575		FGSG_08103		FGSG_07678
FGSG_02238		FGSG_04611		FGSG_08158		FGSG_09999
FGSG_02251		FGSG_04677		FGSG_08173		FGSG_10531
FGSG_02255		FGSG_04683		FGSG_08228		FGSG_11032
FGSG_02258		FGSG_04684		FGSG_08264		FGSG_07671
FGSG_02273		FGSG_04732		FGSG_08272		FGSG_03633
FGSG_02277		FGSG_04734		FGSG_08328		FGSG_05637
FGSG_02278		FGSG_04744		FGSG_08386		FGSG_08556
FGSG_02279		FGSG_04758		FGSG_08443		FGSG_11873
FGSG_02280		FGSG_04783		FGSG_08446		FGSG_04077
FGSG_02283		FGSG_04784		FGSG_08485		FGSG_05771
FGSG_02285		FGSG_04788		FGSG_08513		FGSG_01882
FGSG_02289		FGSG_04824		FGSG_08636		FGSG_07205
FGSG_02296		FGSG_04881		FGSG_08640		FGSG_05087
FGSG_02308		FGSG_04894		FGSG_08660		FGSG_08341
FGSG_02315		FGSG_04934		FGSG_08662		FGSG_00526
FGSG_02316		FGSG_04981		FGSG_08674		FGSG_10256
FGSG_02339		FGSG_04998		FGSG_08724		FGSG_08329
FGSG_02358		FGSG_05008		FGSG_08729		FGSG_07914
FGSG_02375		FGSG_05026		FGSG_08785		FGSG_00656
FGSG_02379		FGSG_05039		FGSG_08788		FGSG_00390
FGSG_02390		FGSG_05060		FGSG_08790		FGSG_01486
FGSG_02402		FGSG_05083		FGSG_08814		FGSG_13613
FGSG_02406		FGSG_05122		FGSG_08818		FGSG_01376
FGSG_02407		FGSG_05125		FGSG_08879		FGSG_00647
FGSG_02421		FGSG_05145		FGSG_08970		FGSG_08255
FGSG_02425		FGSG_05167		FGSG_09006		FGSG_00377
FGSG_02441		FGSG_05184		FGSG_09178		FGSG_08256
FGSG_02452		FGSG_05251		FGSG_09179		FGSG_07679
FGSG_02474		FGSG_05316		FGSG_09197		FGSG_05851
FGSG_02504		FGSG_05371		FGSG_09211		FGSG_00347
FGSG_02545		FGSG_05394		FGSG_09217		FGSG_03476
FGSG_02582		FGSG_05434		FGSG_09220		FGSG_01594
FGSG_02586		FGSG_05480		FGSG_09245		FGSG_07630
FGSG_02605		FGSG_05506		FGSG_09252		FGSG_02960
FGSG_02616		FGSG_05527		FGSG_09286		FGSG_10495
FGSG_02643		FGSG_05543		FGSG_09287		FGSG_01928
FGSG_02647		FGSG_05630		FGSG_09297		FGSG_10728
FGSG_02658		FGSG_05669		FGSG_09299		FGSG_03990
FGSG_02665		FGSG_05683		FGSG_09400		FGSG_02499
FGSG_02692		FGSG_05691		FGSG_09673
FGSG_02717		FGSG_05716		FGSG_09703
FGSG_02720		FGSG_05729		FGSG_09739
FGSG_02722		FGSG_05744		FGSG_09830
FGSG_02738		FGSG_05745		FGSG_09845
FGSG_02744		FGSG_05820		FGSG_09890
FGSG_02770		FGSG_05837		FGSG_09896
FGSG_02826		FGSG_05846		FGSG_09928
FGSG_02840		FGSG_05862		FGSG_09929
FGSG_02863		FGSG_05882		FGSG_09938
FGSG_02866		FGSG_05892		FGSG_09955
FGSG_02895		FGSG_05902		FGSG_10028
FGSG_02910		FGSG_05903		FGSG_10043
FGSG_02911		FGSG_05950		FGSG_10080
FGSG_02918		FGSG_05966		FGSG_10109
FGSG_02920		FGSG_06061		FGSG_10113
FGSG_02926		FGSG_06072		FGSG_10167
FGSG_02929		FGSG_06082		FGSG_10243
FGSG_02930		FGSG_06120		FGSG_10272
FGSG_02931		FGSG_06188		FGSG_10303
FGSG_02933		FGSG_06222		FGSG_10316
FGSG_02934		FGSG_06261		FGSG_10319
FGSG_02935		FGSG_06273		FGSG_10396
FGSG_02936		FGSG_06287		FGSG_10417
FGSG_02938		FGSG_06308		FGSG_10418
FGSG_02939		FGSG_06335		FGSG_10426
FGSG_02955		FGSG_06383		FGSG_10436
FGSG_02966		FGSG_06400		FGSG_10470
FGSG_02968		FGSG_06414		FGSG_10480
FGSG_02993		FGSG_06415		FGSG_10517
FGSG_03004		FGSG_06543		FGSG_10768
FGSG_03009		FGSG_06547		FGSG_10834
FGSG_03015		FGSG_06561		FGSG_10864
FGSG_03017		FGSG_06575		FGSG_10868
FGSG_03025		FGSG_06579		FGSG_10876
FGSG_03027		FGSG_06594		FGSG_10879
FGSG_03033		FGSG_06614		FGSG_10885
FGSG_03059		FGSG_06633		FGSG_10888
FGSG_03064		FGSG_06637		FGSG_10939
FGSG_03065		FGSG_06702		FGSG_10956
FGSG_03069		FGSG_06730		FGSG_10997
FGSG_03071		FGSG_06738		FGSG_11096
FGSG_03073		FGSG_06810		FGSG_11200
FGSG_03074		FGSG_06855		FGSG_11234
FGSG_03081		FGSG_06873		FGSG_11235
FGSG_03111		FGSG_06891		FGSG_11598
FGSG_03114		FGSG_06904		FGSG_11610
FGSG_03126		FGSG_06961		FGSG_11771
FGSG_03127		FGSG_06991		FGSG_11821
FGSG_03136		FGSG_07000		FGSG_11905
FGSG_03149		FGSG_07015		FGSG_11944
FGSG_03163		FGSG_07034		FGSG_11993
FGSG_03168		FGSG_07039		FGSG_12110
FGSG_03173		FGSG_07072		FGSG_12269
FGSG_03174		FGSG_07079		FGSG_12379
FGSG_03180		FGSG_07080		FGSG_12424
FGSG_03185		FGSG_07082		FGSG_12458
FGSG_03191		FGSG_07106		FGSG_12600
FGSG_03192		FGSG_07116		FGSG_12981
FGSG_03199		FGSG_07117		FGSG_12997
FGSG_03201		FGSG_07125		FGSG_13058
FGSG_03238		FGSG_07129		FGSG_13134
FGSG_03256		FGSG_07131		FGSG_13310
FGSG_03260		FGSG_07152		FGSG_13396
FGSG_03269		FGSG_07160		FGSG_13518
FGSG_03271		FGSG_07182		FGSG_13519
FGSG_03273		FGSG_07183		FGSG_13658
FGSG_03278		FGSG_07185		FGSG_13722
FGSG_03283		FGSG_07191		FGSG_13741
FGSG_03285		FGSG_07220		FGSG_13742
FGSG_03294		FGSG_07225		FGSG_13903
FGSG_03306		FGSG_07248
FGSG_03316		FGSG_07249
FGSG_03341		FGSG_07259
FGSG_03349		FGSG_07279
FGSG_03355		FGSG_07326
FGSG_03368		FGSG_07331
FGSG_03372		FGSG_07337
FGSG_03380		FGSG_07384
FGSG_03391		FGSG_07414
FGSG_03393		FGSG_07417
FGSG_03402		FGSG_07418
FGSG_03408		FGSG_07462
FGSG_03427		FGSG_07478
FGSG_03430		FGSG_07482
FGSG_03440		FGSG_07512
FGSG_03450		FGSG_07518
FGSG_03456		FGSG_07539
FGSG_03459		FGSG_07543
FGSG_03465		FGSG_07564
FGSG_03466		FGSG_07583
FGSG_03475		FGSG_07588
FGSG_03497		FGSG_07606
FGSG_03498		FGSG_07636
FGSG_03502		FGSG_07689
FGSG_03505		FGSG_07792
FGSG_03529		FGSG_07817
FGSG_03546		FGSG_07838
FGSG_03564		FGSG_08015
FGSG_03569		FGSG_08135
FGSG_03574		FGSG_08172
FGSG_03575		FGSG_08220
FGSG_03582		FGSG_08237
FGSG_03590		FGSG_08265
FGSG_03594		FGSG_08266
FGSG_03611		FGSG_08273
FGSG_03645		FGSG_08296
FGSG_03647		FGSG_08336
FGSG_03648		FGSG_08391
FGSG_03662		FGSG_08442
FGSG_03685		FGSG_08454
FGSG_03686		FGSG_08456
FGSG_03687		FGSG_08460
FGSG_03709		FGSG_08467
FGSG_03710		FGSG_08489
FGSG_03715		FGSG_08546
FGSG_03717		FGSG_08596
FGSG_03731		FGSG_08601
FGSG_03743		FGSG_08616
FGSG_03745		FGSG_08617
FGSG_03751		FGSG_08624
FGSG_03755		FGSG_08639
FGSG_03760		FGSG_08682
FGSG_03770		FGSG_08690
FGSG_03778		FGSG_08727
FGSG_03779		FGSG_08739
FGSG_03787		FGSG_08817
FGSG_03792		FGSG_08834
FGSG_03797		FGSG_08860
FGSG_03801		FGSG_08988
FGSG_03810		FGSG_08996
FGSG_03827		FGSG_09001
FGSG_03828		FGSG_09002
FGSG_03834		FGSG_09035
FGSG_03835		FGSG_09044
FGSG_03836		FGSG_09083
FGSG_03849		FGSG_09099
FGSG_03851		FGSG_09116
FGSG_03858		FGSG_09129
FGSG_03869		FGSG_09136
FGSG_03903		FGSG_09138
FGSG_03913		FGSG_09148
FGSG_03915		FGSG_09170
FGSG_03917		FGSG_09171
FGSG_03932		FGSG_09185
FGSG_03934		FGSG_09210
FGSG_03935		FGSG_09239
FGSG_03936		FGSG_09267
FGSG_03952		FGSG_09280
FGSG_03955		FGSG_09289
FGSG_03962		FGSG_09303
FGSG_03966		FGSG_09326
FGSG_03973		FGSG_09359
FGSG_03984		FGSG_09378
FGSG_03992		FGSG_09396
FGSG_04003		FGSG_09413
FGSG_04015		FGSG_09443
FGSG_04016		FGSG_09489
FGSG_04055		FGSG_09501
FGSG_04078		FGSG_09502
FGSG_04085		FGSG_09540
FGSG_04092		FGSG_09582
FGSG_04102		FGSG_09608
FGSG_04122		FGSG_09609
FGSG_04129		FGSG_09625
FGSG_04171		FGSG_09659
FGSG_04176		FGSG_09678
FGSG_04179		FGSG_09726
FGSG_04183		FGSG_09727
FGSG_04189		FGSG_09728
FGSG_04208		FGSG_09826
FGSG_04209		FGSG_09839
FGSG_04210		FGSG_09889
FGSG_04223		FGSG_09918
FGSG_04231		FGSG_09958
FGSG_04240		FGSG_10012
FGSG_04245		FGSG_10013
FGSG_04312		FGSG_10039
FGSG_04326		FGSG_10048
FGSG_04353		FGSG_10061
FGSG_04370		FGSG_10077
FGSG_04420		FGSG_10078
FGSG_04421		FGSG_10126
FGSG_04434		FGSG_10140
FGSG_04435		FGSG_10169
FGSG_04437		FGSG_10178
FGSG_04445		FGSG_10253
FGSG_04446		FGSG_10258
FGSG_04468		FGSG_10267
FGSG_04486		FGSG_10293
FGSG_04488		FGSG_10362
FGSG_04500		FGSG_10372
FGSG_04517		FGSG_10403
FGSG_04527		FGSG_10422
FGSG_04546		FGSG_10429
FGSG_04547		FGSG_10430
FGSG_04560		FGSG_10438
FGSG_04579		FGSG_10467
FGSG_04596		FGSG_10490
FGSG_04626		FGSG_10512
FGSG_04627		FGSG_10513
FGSG_04633		FGSG_10562
FGSG_04654		FGSG_10563
FGSG_04655		FGSG_10584
FGSG_04656		FGSG_10588
FGSG_04692		FGSG_10589
FGSG_04693		FGSG_10592
FGSG_04697		FGSG_10600
FGSG_04710		FGSG_10621
FGSG_04735		FGSG_10737
FGSG_04746		FGSG_10744
FGSG_04760		FGSG_10761
FGSG_04761		FGSG_10772
FGSG_04826		FGSG_10793
FGSG_04852		FGSG_10840
FGSG_04858		FGSG_10880
FGSG_04866		FGSG_10909
FGSG_04886		FGSG_10979
FGSG_04899		FGSG_11005
FGSG_04901		FGSG_11014
FGSG_04902		FGSG_11074
FGSG_04917		FGSG_11127
FGSG_04919		FGSG_11129
FGSG_04921		FGSG_11142
FGSG_04922		FGSG_11165
FGSG_04923		FGSG_11228
FGSG_04932		FGSG_11232
FGSG_04933		FGSG_11233
FGSG_04941		FGSG_11247
FGSG_04975		FGSG_11248
FGSG_04977		FGSG_11264
FGSG_04982		FGSG_11331
FGSG_05003		FGSG_11419
FGSG_05007		FGSG_11464
FGSG_05011		FGSG_11564
FGSG_05040		FGSG_11596
FGSG_05042		FGSG_11745
FGSG_05045		FGSG_11773
FGSG_05057		FGSG_11811
FGSG_05066		FGSG_11842
FGSG_05075		FGSG_11862
FGSG_05079		FGSG_11927
FGSG_05084		FGSG_11946
FGSG_05085		FGSG_11971
FGSG_05108		FGSG_12005
FGSG_05128		FGSG_12112
FGSG_05130		FGSG_12123
FGSG_05132		FGSG_12180
FGSG_05163		FGSG_12231
FGSG_05164		FGSG_12266
FGSG_05169		FGSG_12292
FGSG_05195		FGSG_12330
FGSG_05198		FGSG_12347
FGSG_05214		FGSG_12370
FGSG_05227		FGSG_12456
FGSG_05230		FGSG_12461
FGSG_05236		FGSG_12481
FGSG_05258		FGSG_12506
FGSG_05277		FGSG_12522
FGSG_05284		FGSG_12578
FGSG_05291		FGSG_12657
FGSG_05302		FGSG_12666
FGSG_05321		FGSG_12773
FGSG_05322		FGSG_12827
FGSG_05328		FGSG_12851
FGSG_05330		FGSG_12918
FGSG_05361		FGSG_12955
FGSG_05382		FGSG_13053
FGSG_05385		FGSG_13119
FGSG_05405		FGSG_13128
FGSG_05431		FGSG_13136
FGSG_05446		FGSG_13137
FGSG_05514		FGSG_13146
FGSG_05564		FGSG_13167
FGSG_05578		FGSG_13186
FGSG_05582		FGSG_13256
FGSG_05594		FGSG_13280
FGSG_05597		FGSG_13282
FGSG_05598		FGSG_13324
FGSG_05612		FGSG_13332
FGSG_05615		FGSG_13341
FGSG_05633		FGSG_13360
FGSG_05634		FGSG_13531
FGSG_05652		FGSG_13615
FGSG_05658		FGSG_13689
FGSG_05660		FGSG_13713
FGSG_05690		FGSG_13716
FGSG_05697		FGSG_13717
FGSG_05723		FGSG_13805
FGSG_05725		FGSG_13870
FGSG_05740		FGSG_13881
FGSG_05791		FGSG_13887
FGSG_05792		FGSG_13897
FGSG_05793		FGSG_13955
FGSG_05797		FGSG_13961
FGSG_05802		FGSG_13964
FGSG_05808		FGSG_13979
FGSG_05834		FGSG_14016
FGSG_05843
FGSG_05852
FGSG_05854
FGSG_05869
FGSG_05932
FGSG_05940
FGSG_05943
FGSG_05948
FGSG_05951
FGSG_05956
FGSG_05968
FGSG_05971
FGSG_05974
FGSG_05990
FGSG_06010
FGSG_06039
FGSG_06046
FGSG_06048
FGSG_06051
FGSG_06054
FGSG_06059
FGSG_06060
FGSG_06081
FGSG_06088
FGSG_06105
FGSG_06108
FGSG_06110
FGSG_06113
FGSG_06118
FGSG_06130
FGSG_06154
FGSG_06182
FGSG_06183
FGSG_06184
FGSG_06196
FGSG_06207
FGSG_06224
FGSG_06234
FGSG_06246
FGSG_06257
FGSG_06274
FGSG_06281
FGSG_06286
FGSG_06290
FGSG_06307
FGSG_06319
FGSG_06342
FGSG_06366
FGSG_06367
FGSG_06401
FGSG_06438
FGSG_06440
FGSG_06452
FGSG_06464
FGSG_06468
FGSG_06474
FGSG_06480
FGSG_06507
FGSG_06508
FGSG_06509
FGSG_06513
FGSG_06530
FGSG_06537
FGSG_06540
FGSG_06548
FGSG_06549
FGSG_06550
FGSG_06553
FGSG_06554
FGSG_06572
FGSG_06580
FGSG_06589
FGSG_06591
FGSG_06592
FGSG_06593
FGSG_06595
FGSG_06598
FGSG_06611
FGSG_06619
FGSG_06634
FGSG_06651
FGSG_06675
FGSG_06681
FGSG_06688
FGSG_06693
FGSG_06711
FGSG_06718
FGSG_06719
FGSG_06720
FGSG_06731
FGSG_06759
FGSG_06762
FGSG_06763
FGSG_06764
FGSG_06766
FGSG_06772
FGSG_06775
FGSG_06776
FGSG_06779
FGSG_06784
FGSG_06795
FGSG_06802
FGSG_06809
FGSG_06851
FGSG_06875
FGSG_06897
FGSG_06908
FGSG_06909
FGSG_06932
FGSG_06936
FGSG_06937
FGSG_06947
FGSG_06977
FGSG_07012
FGSG_07016
FGSG_07017
FGSG_07023
FGSG_07024
FGSG_07031
FGSG_07041
FGSG_07052
FGSG_07057
FGSG_07058
FGSG_07069
FGSG_07075
FGSG_07085
FGSG_07134
FGSG_07150
FGSG_07151
FGSG_07162
FGSG_07211
FGSG_07234
FGSG_07253
FGSG_07255
FGSG_07256
FGSG_07258
FGSG_07261
FGSG_07273
FGSG_07277
FGSG_07304
FGSG_07307
FGSG_07315
FGSG_07319
FGSG_07336
FGSG_07347
FGSG_07350
FGSG_07375
FGSG_07398
FGSG_07400
FGSG_07425
FGSG_07426
FGSG_07438
FGSG_07449
FGSG_07465
FGSG_07468
FGSG_07470
FGSG_07485
FGSG_07505
FGSG_07509
FGSG_07513
FGSG_07521
FGSG_07523
FGSG_07536
FGSG_07537
FGSG_07550
FGSG_07551
FGSG_07587
FGSG_07589
FGSG_07592
FGSG_07597
FGSG_07598
FGSG_07602
FGSG_07608
FGSG_07617
FGSG_07620
FGSG_07621
FGSG_07624
FGSG_07660
FGSG_07665
FGSG_07668
FGSG_07682
FGSG_07683
FGSG_07715
FGSG_07783
FGSG_07785
FGSG_07786
FGSG_07808
FGSG_07810
FGSG_07851
FGSG_07858
FGSG_07862
FGSG_07865
FGSG_07867
FGSG_07870
FGSG_07882
FGSG_07885
FGSG_07887
FGSG_07890
FGSG_07926
FGSG_07928
FGSG_07945
FGSG_07999
FGSG_08022
FGSG_08023
FGSG_08059
FGSG_08065
FGSG_08110
FGSG_08119
FGSG_08120
FGSG_08155
FGSG_08159
FGSG_08163
FGSG_08171
FGSG_08188
FGSG_08199
FGSG_08200
FGSG_08204
FGSG_08221
FGSG_08295
FGSG_08309
FGSG_08310
FGSG_08325
FGSG_08339
FGSG_08347
FGSG_08350
FGSG_08351
FGSG_08352
FGSG_08354
FGSG_08357
FGSG_08373
FGSG_08385
FGSG_08407
FGSG_08417
FGSG_08458
FGSG_08459
FGSG_08461
FGSG_08493
FGSG_08498
FGSG_08508
FGSG_08521
FGSG_08549
FGSG_08581
FGSG_08610
FGSG_08613
FGSG_08630
FGSG_08633
FGSG_08638
FGSG_08649
FGSG_08659
FGSG_08666
FGSG_08667
FGSG_08677
FGSG_08684
FGSG_08685
FGSG_08695
FGSG_08697
FGSG_08700
FGSG_08709
FGSG_08721
FGSG_08723
FGSG_08735
FGSG_08746
FGSG_08792
FGSG_08795
FGSG_08803
FGSG_08826
FGSG_08827
FGSG_08841
FGSG_08844
FGSG_08845
FGSG_08852
FGSG_08875
FGSG_08922
FGSG_08936
FGSG_08941
FGSG_08942
FGSG_08943
FGSG_08946
FGSG_08965
FGSG_09000
FGSG_09009
FGSG_09019
FGSG_09038
FGSG_09039
FGSG_09045
FGSG_09048
FGSG_09050
FGSG_09055
FGSG_09078
FGSG_09093
FGSG_09110
FGSG_09122
FGSG_09140
FGSG_09141
FGSG_09145
FGSG_09155
FGSG_09165
FGSG_09204
FGSG_09205
FGSG_09206
FGSG_09216
FGSG_09223
FGSG_09226
FGSG_09234
FGSG_09249
FGSG_09251
FGSG_09257
FGSG_09266
FGSG_09284
FGSG_09322
FGSG_09330
FGSG_09345
FGSG_09348
FGSG_09361
FGSG_09366
FGSG_09367
FGSG_09414
FGSG_09430
FGSG_09438
FGSG_09451
FGSG_09456
FGSG_09484
FGSG_09504
FGSG_09507
FGSG_09531
FGSG_09532
FGSG_09545
FGSG_09547
FGSG_09554
FGSG_09566
FGSG_09572
FGSG_09574
FGSG_09577
FGSG_09612
FGSG_09613
FGSG_09650
FGSG_09667
FGSG_09690
FGSG_09691
FGSG_09701
FGSG_09704
FGSG_09718
FGSG_09741
FGSG_09768
FGSG_09775
FGSG_09790
FGSG_09810
FGSG_09825
FGSG_09827
FGSG_09873
FGSG_09877
FGSG_09879
FGSG_09880
FGSG_09881
FGSG_09902
FGSG_09913
FGSG_09940
FGSG_09943
FGSG_09959
FGSG_09964
FGSG_09991
FGSG_09998
FGSG_10005
FGSG_10008
FGSG_10020
FGSG_10022
FGSG_10025
FGSG_10026
FGSG_10036
FGSG_10037
FGSG_10038
FGSG_10049
FGSG_10050
FGSG_10057
FGSG_10086
FGSG_10093
FGSG_10111
FGSG_10118
FGSG_10125
FGSG_10150
FGSG_10170
FGSG_10175
FGSG_10188
FGSG_10198
FGSG_10203
FGSG_10210
FGSG_10229
FGSG_10231
FGSG_10234
FGSG_10235
FGSG_10257
FGSG_10275
FGSG_10281
FGSG_10306
FGSG_10318
FGSG_10323
FGSG_10341
FGSG_10350
FGSG_10366
FGSG_10377
FGSG_10425
FGSG_10437
FGSG_10474
FGSG_10483
FGSG_10520
FGSG_10532
FGSG_10537
FGSG_10538
FGSG_10542
FGSG_10543
FGSG_10545
FGSG_10546
FGSG_10547
FGSG_10548
FGSG_10549
FGSG_10554
FGSG_10560
FGSG_10561
FGSG_10581
FGSG_10583
FGSG_10597
FGSG_10598
FGSG_10608
FGSG_10609
FGSG_10611
FGSG_10625
FGSG_10638
FGSG_10642
FGSG_10659
FGSG_10661
FGSG_10668
FGSG_10669
FGSG_10672
FGSG_10673
FGSG_10674
FGSG_10708
FGSG_10752
FGSG_10771
FGSG_10784
FGSG_10807
FGSG_10825
FGSG_10843
FGSG_10857
FGSG_10874
FGSG_10884
FGSG_10893
FGSG_10901
FGSG_10906
FGSG_10922
FGSG_10925
FGSG_10947
FGSG_10952
FGSG_10962
FGSG_10963
FGSG_10989
FGSG_11044
FGSG_11045
FGSG_11054
FGSG_11062
FGSG_11069
FGSG_11080
FGSG_11088
FGSG_11097
FGSG_11098
FGSG_11099
FGSG_11113
FGSG_11125
FGSG_11128
FGSG_11141
FGSG_11195
FGSG_11217
FGSG_11219
FGSG_11229
FGSG_11230
FGSG_11231
FGSG_11244
FGSG_11250
FGSG_11257
FGSG_11266
FGSG_11274
FGSG_11275
FGSG_11277
FGSG_11279
FGSG_11285
FGSG_11337
FGSG_11339
FGSG_11344
FGSG_11347
FGSG_11375
FGSG_11385
FGSG_11407
FGSG_11408
FGSG_11409
FGSG_11423
FGSG_11440
FGSG_11455
FGSG_11469
FGSG_11472
FGSG_11478
FGSG_11480
FGSG_11484
FGSG_11528
FGSG_11559
FGSG_11561
FGSG_11570
FGSG_11615
FGSG_11617
FGSG_11618
FGSG_11690
FGSG_11698
FGSG_11772
FGSG_11815
FGSG_11828
FGSG_11845
FGSG_11854
FGSG_11877
FGSG_11894
FGSG_11921
FGSG_11939
FGSG_11950
FGSG_11959
FGSG_11967
FGSG_11990
FGSG_12000
FGSG_12016
FGSG_12063
FGSG_12082
FGSG_12097
FGSG_12105
FGSG_12129
FGSG_12131
FGSG_12133
FGSG_12138
FGSG_12163
FGSG_12177
FGSG_12179
FGSG_12250
FGSG_12289
FGSG_12331
FGSG_12340
FGSG_12350
FGSG_12357
FGSG_12368
FGSG_12380
FGSG_12390
FGSG_12407
FGSG_12415
FGSG_12431
FGSG_12483
FGSG_12490
FGSG_12497
FGSG_12513
FGSG_12518
FGSG_12534
FGSG_12559
FGSG_12572
FGSG_12604
FGSG_12605
FGSG_12609
FGSG_12610
FGSG_12611
FGSG_12630
FGSG_12652
FGSG_12694
FGSG_12741
FGSG_12799
FGSG_12819
FGSG_12864
FGSG_12885
FGSG_12887
FGSG_12890
FGSG_12916
FGSG_12917
FGSG_12935
FGSG_12999
FGSG_13062
FGSG_13072
FGSG_13089
FGSG_13109
FGSG_13110
FGSG_13123
FGSG_13152
FGSG_13156
FGSG_13171
FGSG_13176
FGSG_13191
FGSG_13223
FGSG_13296
FGSG_13300
FGSG_13321
FGSG_13343
FGSG_13344
FGSG_13388
FGSG_13391
FGSG_13398
FGSG_13413
FGSG_13458
FGSG_13530
FGSG_13564
FGSG_13587
FGSG_13616
FGSG_13619
FGSG_13634
FGSG_13685
FGSG_13725
FGSG_13726
FGSG_13756
FGSG_13782
FGSG_13783
FGSG_13786
FGSG_13796
FGSG_13823
FGSG_13834
FGSG_13861
FGSG_13868
FGSG_13923
FGSG_13947
FGSG_13985
FGSG_13986
FGSG_14002
FGSG_14015
FGSG_14026
